# Supplementary material for: A Molecular Machine Directs the Synthesis of a Rotaxane
Source: Angew Chem Int Ed Engl. 2025 Nov 10;65(1):e20085. doi: 10.1002/anie.202520085 (PMC12759215; doi:10.1002/anie.202520085)
Supplement: Supplementary file 2 — Supporting information [file ANIE-65-e20085-s002.zip]

Archive with 2 entries (2 files):
- Bromo_OTBS_Indanone_S7-2410222 .cif
- Bromo_Phenol_Motor_S10-2410147.cif
