# Supplementary material for: A Molecular Machine Directs the Synthesis of a Rotaxane
Source: Angew Chem Int Ed Engl. 2025 Nov 10;65(1):e20085. doi: 10.1002/anie.202520085 (PMC12759215; doi:10.1002/anie.202520085)
Supplement: Supplementary file 2 — Supporting information [file ANIE-65-e20085-s002.zip › Bromo_OTBS_Indanone_S7-2410222 .cif]

data_krp_057_pca21
_audit_creation_date               2024-12-17
_audit_creation_method
;
Olex2 1.5
(compiled 2024.02.16 svn.r378c4104 for OlexSys, GUI svn.r6928)
;
_shelx_SHELXL_version_number       '2018/3'
loop_
  _audit_author_name
  _audit_author_email
  _audit_author_address
 'Wachsmuth, T.' twachsmuth@web.de
;
HU Berlin
Department of Chemistry
Brook-Taylor-Str. 2
Berlin
12489
Germany
;

_audit_contact_author_address
;
HU Berlin
Department of Chemistry
Brook-Taylor-Str. 2
Berlin
12489
Germany
;
_audit_contact_author_email        twachsmuth@web.de
_audit_contact_author_name         'Wachsmuth, T.'
_audit_contact_author_phone        ''
_publ_contact_author_id_orcid      0000-0003-4805-7260
_publ_section_references
;
Dolomanov, O.V., Bourhis, L.J., Gildea, R.J, Howard, J.A.K. & Puschmann, H.
 (2009), J. Appl. Cryst. 42, 339-341.

Sheldrick, G.M. (2015). Acta Cryst. C71, 3-8.
;
_chemical_name_common              ?
_chemical_name_systematic          5-bromo-2,4,7-trimethyl-6-OTBS-indan-2-one
_chemical_formula_moiety           'C18 H27 Br O2 Si'
_chemical_formula_sum              'C18 H27 Br O2 Si'
_chemical_formula_weight           383.39
_chemical_absolute_configuration   .
_chemical_melting_point            ?
loop_
  _atom_type_symbol
  _atom_type_description
  _atom_type_scat_dispersion_real
  _atom_type_scat_dispersion_imag
  _atom_type_scat_source
 'C' 'C' 0.0033 0.0016 'International Tables Vol C Tables 4.2.6.8 and 6.1.1.4'
 'H' 'H' 0.0000 0.0000 'International Tables Vol C Tables 4.2.6.8 and 6.1.1.4'
 'Br' 'Br' -0.2901 2.4595
 'International Tables Vol C Tables 4.2.6.8 and 6.1.1.4'
 'O' 'O' 0.0106 0.0060 'International Tables Vol C Tables 4.2.6.8 and 6.1.1.4'
 'Si' 'Si' 0.0817 0.0704 'International Tables Vol C Tables 4.2.6.8 and 6.1.1.4'

_shelx_space_group_comment
;
The symmetry employed for this shelxl refinement is uniquely defined
by the following loop, which should always be used as a source of
symmetry information in preference to the above space-group names.
They are only intended as comments.
;
_space_group_crystal_system        'orthorhombic'
_space_group_IT_number             29
_space_group_name_H-M_alt          'P c a 21'
_space_group_name_Hall             'P 2c -2ac'
loop_
  _space_group_symop_operation_xyz
 'x, y, z'
 '-x, -y, z+1/2'
 'x+1/2, -y, z'
 '-x+1/2, y, z+1/2'

_cell_length_a                     12.0895(8)
_cell_length_b                     14.3333(9)
_cell_length_c                     10.9048(6)
_cell_angle_alpha                  90
_cell_angle_beta                   90
_cell_angle_gamma                  90
_cell_volume                       1889.6(2)
_cell_formula_units_Z              4
_cell_measurement_reflns_used      5982
_cell_measurement_temperature      102.00
_cell_measurement_theta_max        26.258
_cell_measurement_theta_min        2.204
_shelx_estimated_absorpt_T_max     0.807
_shelx_estimated_absorpt_T_min     0.807
_exptl_absorpt_coefficient_mu      2.244
_exptl_absorpt_correction_T_max    0.7454
_exptl_absorpt_correction_T_min    0.6411
_exptl_absorpt_correction_type     multi-scan
_exptl_absorpt_process_details
;
SADABS-2016/2 (Bruker,2016/2) was used for absorption correction.
wR2(int) was 0.1297 before and 0.0731 after correction.
The Ratio of minimum to maximum transmission is 0.8601.
The \l/2 correction factor is Not present.
;
_exptl_absorpt_special_details     ?
_exptl_crystal_colour              'clear colourless'
_exptl_crystal_colour_lustre       clear
_exptl_crystal_colour_modifier     .
_exptl_crystal_colour_primary      colourless
_exptl_crystal_density_diffrn      1.348
_exptl_crystal_density_meas        ?
_exptl_crystal_density_method      ?
_exptl_crystal_description         block
_exptl_crystal_F_000               800
_exptl_crystal_preparation         'chemical synthesis'
_exptl_crystal_recrystallization_method  'evaporation from ethyl acetate'
_exptl_crystal_size_max            0.1
_exptl_crystal_size_mid            0.1
_exptl_crystal_size_min            0.1
_exptl_transmission_factor_max     ?
_exptl_transmission_factor_min     ?
_diffrn_reflns_av_R_equivalents    0.0423
_diffrn_reflns_av_unetI/netI       0.0482
_diffrn_reflns_Laue_measured_fraction_full  0.998
_diffrn_reflns_Laue_measured_fraction_max  0.998
_diffrn_reflns_limit_h_max         15
_diffrn_reflns_limit_h_min         -15
_diffrn_reflns_limit_k_max         17
_diffrn_reflns_limit_k_min         -17
_diffrn_reflns_limit_l_max         13
_diffrn_reflns_limit_l_min         -13
_diffrn_reflns_number              15699
_diffrn_reflns_point_group_measured_fraction_full  0.987
_diffrn_reflns_point_group_measured_fraction_max  0.984
_diffrn_reflns_theta_full          25.242
_diffrn_reflns_theta_max           26.416
_diffrn_reflns_theta_min           2.204
_diffrn_ambient_temperature        102.00
_diffrn_detector_area_resol_mean   ?
_diffrn_measured_fraction_theta_full  0.998
_diffrn_measured_fraction_theta_max  0.998
_diffrn_measurement_device_type    'Bruker APEX-II CCD'
_diffrn_measurement_method         '\f and \w scans'
_diffrn_radiation_type             MoK\a
_diffrn_radiation_wavelength       0.71073
_diffrn_source                     ?
_diffrn_source_current             1.0
_diffrn_source_power               0.05
_diffrn_source_voltage             50.0
_diffrn_standards_number           0
_reflns_Friedel_coverage           0.866
_reflns_Friedel_fraction_full      0.973
_reflns_Friedel_fraction_max       0.968
_reflns_number_gt                  3486
_reflns_number_total               3816
_reflns_special_details
;
 Reflections were merged by SHELXL according to the crystal
 class for the calculation of statistics and refinement.
 
 _reflns_Friedel_fraction is defined as the number of unique
 Friedel pairs measured divided by the number that would be
 possible theoretically, ignoring centric projections and
 systematic absences.
;
_reflns_threshold_expression       'I > 2\s(I)'
_computing_cell_refinement         'SAINT V8.40B (?, 2016)'
_computing_data_collection         ?
_computing_data_reduction          'SAINT V8.40B (?, 2016)'
_computing_molecular_graphics      'Olex2 1.5 (Dolomanov et al., 2009)'
_computing_publication_material    'Olex2 1.5 (Dolomanov et al., 2009)'
_computing_structure_refinement    'SHELXL 2018/3 (Sheldrick, 2015)'
_computing_structure_solution      'SHELXT 2018/2 (Sheldrick, 2018)'
_refine_diff_density_max           0.616
_refine_diff_density_min           -0.327
_refine_diff_density_rms           0.054
_refine_ls_abs_structure_details
;
 Flack x determined using 1447 quotients [(I+)-(I-)]/[(I+)+(I-)]
 (Parsons, Flack and Wagner, Acta Cryst. B69 (2013) 249-259).
;
_refine_ls_abs_structure_Flack     0.046(5)
_refine_ls_extinction_coef         .
_refine_ls_extinction_method       none
_refine_ls_goodness_of_fit_ref     1.037
_refine_ls_hydrogen_treatment      constr
_refine_ls_matrix_type             full
_refine_ls_number_parameters       207
_refine_ls_number_reflns           3816
_refine_ls_number_restraints       1
_refine_ls_R_factor_all            0.0360
_refine_ls_R_factor_gt             0.0311
_refine_ls_restrained_S_all        1.037
_refine_ls_shift/su_max            0.000
_refine_ls_shift/su_mean           0.000
_refine_ls_structure_factor_coef   Fsqd
_refine_ls_weighting_details      
 'w=1/[\s^2^(Fo^2^)+(0.0245P)^2^+0.4575P] where P=(Fo^2^+2Fc^2^)/3'
_refine_ls_weighting_scheme        calc
_refine_ls_wR_factor_gt            0.0692
_refine_ls_wR_factor_ref           0.0709
_refine_special_details            ?
_olex2_refinement_description
;
1.a Ternary CH refined with riding coordinates:
 C00L(H00X)
1.b Secondary CH2 refined with riding coordinates:
 C00C(H00A,H00B)
1.c Idealised Me refined as rotating group:
 C00D(H00C,H00D,H00E), C00F(H00F,H00G,H00H), C00G(H00I,H00J,H00K), C00H(H00L,
 H00M,H00N), C00I(H00O,H00P,H00Q), C00J(H00R,H00S,H00T), C00K(H00U,H00V,H00W),
 C00M(H00Y,H,HA)
;
_atom_sites_solution_hydrogens     geom
_atom_sites_solution_primary       dual
_atom_sites_solution_secondary     ?
loop_
  _atom_site_label
  _atom_site_type_symbol
  _atom_site_fract_x
  _atom_site_fract_y
  _atom_site_fract_z
  _atom_site_U_iso_or_equiv
  _atom_site_adp_type
  _atom_site_occupancy
  _atom_site_site_symmetry_order
  _atom_site_calc_flag
  _atom_site_refinement_flags_posn
  _atom_site_refinement_flags_adp
  _atom_site_refinement_flags_occupancy
  _atom_site_disorder_assembly
  _atom_site_disorder_group
 Br01 Br 0.51824(3) 0.24116(2) 0.30177(7) 0.03260(13) Uani 1 1 d . . . . .
 Si02 Si 0.39107(9) 0.17908(7) 0.61177(10) 0.0225(2) Uani 1 1 d . . . . .
 O003 O 0.3401(2) 0.23766(16) 0.4917(3) 0.0233(6) Uani 1 1 d . . . . .
 O004 O 0.1884(3) 0.5923(2) 0.5569(3) 0.0380(8) Uani 1 1 d . . . . .
 C005 C 0.4078(3) 0.5069(3) 0.3781(4) 0.0234(8) Uani 1 1 d . . . . .
 C006 C 0.3606(3) 0.3279(2) 0.4575(4) 0.0205(8) Uani 1 1 d . . . . .
 C007 C 0.2644(4) 0.5796(3) 0.4870(4) 0.0315(10) Uani 1 1 d . . . . .
 C008 C 0.4453(3) 0.3459(3) 0.3714(4) 0.0232(8) Uani 1 1 d . . . . .
 C009 C 0.4727(3) 0.4356(3) 0.3317(4) 0.0245(9) Uani 1 1 d . . . . .
 C00A C 0.2925(3) 0.3997(3) 0.4969(4) 0.0219(9) Uani 1 1 d . . . . .
 C00B C 0.3193(3) 0.4901(3) 0.4566(4) 0.0225(8) Uani 1 1 d . . . . .
 C00C C 0.4192(4) 0.6097(3) 0.3490(4) 0.0328(10) Uani 1 1 d . . . . .
 H00A H 0.419260 0.620218 0.259226 0.039 Uiso 1 1 calc R U . . .
 H00B H 0.488464 0.635217 0.383898 0.039 Uiso 1 1 calc R U . . .
 C00D C 0.1930(4) 0.3822(3) 0.5772(5) 0.0305(11) Uani 1 1 d . . . . .
 H00C H 0.170404 0.316775 0.569830 0.046 Uiso 1 1 calc R U . . .
 H00D H 0.131970 0.422668 0.551159 0.046 Uiso 1 1 calc R U . . .
 H00E H 0.211842 0.395819 0.662741 0.046 Uiso 1 1 calc R U . . .
 C00E C 0.3363(4) 0.0580(3) 0.5852(4) 0.0300(10) Uani 1 1 d . . . . .
 C00F C 0.3724(5) -0.0070(3) 0.6891(5) 0.0425(13) Uani 1 1 d . . . . .
 H00F H 0.453308 -0.009802 0.692022 0.064 Uiso 1 1 calc R U . . .
 H00G H 0.342718 -0.069693 0.674461 0.064 Uiso 1 1 calc R U . . .
 H00H H 0.344131 0.016768 0.767302 0.064 Uiso 1 1 calc R U . . .
 C00G C 0.5636(4) 0.4568(3) 0.2411(5) 0.0369(11) Uani 1 1 d . . . . .
 H00I H 0.532333 0.489017 0.169838 0.055 Uiso 1 1 calc R U . . .
 H00J H 0.598397 0.398465 0.214634 0.055 Uiso 1 1 calc R U . . .
 H00K H 0.619173 0.496835 0.280122 0.055 Uiso 1 1 calc R U . . .
 C00H C 0.3388(4) 0.2301(3) 0.7565(4) 0.0339(10) Uani 1 1 d . . . . .
 H00L H 0.353753 0.297266 0.757407 0.051 Uiso 1 1 calc R U . . .
 H00M H 0.376088 0.200463 0.826214 0.051 Uiso 1 1 calc R U . . .
 H00N H 0.258917 0.219473 0.762663 0.051 Uiso 1 1 calc R U . . .
 C00I C 0.2090(4) 0.0615(3) 0.5800(5) 0.0416(13) Uani 1 1 d . . . . .
 H00O H 0.180491 0.087955 0.656622 0.062 Uiso 1 1 calc R U . . .
 H00P H 0.179851 -0.001741 0.569233 0.062 Uiso 1 1 calc R U . . .
 H00Q H 0.185804 0.100597 0.510929 0.062 Uiso 1 1 calc R U . . .
 C00J C 0.5445(3) 0.1836(3) 0.6147(5) 0.0301(9) Uani 1 1 d . . . . .
 H00R H 0.574069 0.149593 0.543933 0.045 Uiso 1 1 calc R U . . .
 H00S H 0.571588 0.154845 0.690499 0.045 Uiso 1 1 calc R U . . .
 H00T H 0.568929 0.248746 0.611159 0.045 Uiso 1 1 calc R U . . .
 C00K C 0.3805(4) 0.0205(3) 0.4627(5) 0.0425(12) Uani 1 1 d . . . . .
 H00U H 0.361768 0.064324 0.396880 0.064 Uiso 1 1 calc R U . . .
 H00V H 0.346822 -0.040274 0.445466 0.064 Uiso 1 1 calc R U . . .
 H00W H 0.460996 0.013658 0.467593 0.064 Uiso 1 1 calc R U . . .
 C00L C 0.3184(5) 0.6550(3) 0.4083(6) 0.0554(15) Uani 1 1 d . . . . .
 H00X H 0.265389 0.666570 0.339571 0.066 Uiso 1 1 calc R U . . .
 C00M C 0.3331(6) 0.7452(3) 0.4678(9) 0.079(3) Uani 1 1 d . . . . .
 H00Y H 0.262275 0.766076 0.501925 0.119 Uiso 1 1 calc R U . . .
 H H 0.359233 0.790883 0.407482 0.119 Uiso 1 1 calc R U . . .
 HA H 0.387545 0.739403 0.533866 0.119 Uiso 1 1 calc R U . . .

loop_
  _atom_site_aniso_label
  _atom_site_aniso_U_11
  _atom_site_aniso_U_22
  _atom_site_aniso_U_33
  _atom_site_aniso_U_23
  _atom_site_aniso_U_13
  _atom_site_aniso_U_12
 Br01 0.0434(2) 0.02451(19) 0.0299(2) 0.0006(3) 0.0101(3) 0.00872(15)
 Si02 0.0308(5) 0.0142(5) 0.0224(5) 0.0014(4) 0.0009(5) -0.0008(4)
 O003 0.0325(15) 0.0111(12) 0.0263(16) 0.0006(11) -0.0008(12) -0.0009(10)
 O004 0.0422(19) 0.0242(17) 0.048(2) 0.0003(14) 0.0087(17) 0.0095(14)
 C005 0.032(2) 0.0163(19) 0.021(2) 0.0040(15) -0.0049(17) -0.0030(15)
 C006 0.027(2) 0.0141(18) 0.021(2) 0.0025(15) -0.0029(15) -0.0026(15)
 C007 0.039(3) 0.0183(19) 0.037(3) 0.0007(19) -0.002(2) 0.0014(17)
 C008 0.028(2) 0.0181(18) 0.023(2) -0.0020(16) -0.0028(17) 0.0028(15)
 C009 0.026(2) 0.0242(19) 0.023(3) 0.0031(15) 0.0010(15) 0.0000(15)
 C00A 0.025(2) 0.018(2) 0.022(2) -0.0010(17) -0.0055(18) 0.0010(15)
 C00B 0.028(2) 0.0169(19) 0.023(2) 0.0004(15) -0.0037(16) 0.0017(15)
 C00C 0.049(3) 0.0173(19) 0.032(2) 0.0069(16) 0.003(2) -0.0058(18)
 C00D 0.030(2) 0.022(2) 0.040(3) 0.0012(19) 0.005(2) 0.0008(17)
 C00E 0.042(3) 0.0172(19) 0.031(3) 0.0043(17) -0.005(2) -0.0029(17)
 C00F 0.060(3) 0.019(2) 0.049(3) 0.012(2) -0.009(3) -0.003(2)
 C00G 0.039(3) 0.031(2) 0.040(3) 0.007(2) 0.010(2) -0.002(2)
 C00H 0.040(3) 0.029(2) 0.033(2) -0.0015(18) 0.0062(18) 0.0008(18)
 C00I 0.050(3) 0.024(2) 0.050(3) 0.009(2) -0.009(2) -0.014(2)
 C00J 0.032(2) 0.027(2) 0.032(2) 0.0000(19) -0.0019(19) 0.0023(17)
 C00K 0.066(3) 0.020(2) 0.041(3) -0.007(2) -0.004(2) -0.005(2)
 C00L 0.076(4) 0.019(2) 0.072(4) 0.007(2) 0.014(3) -0.004(2)
 C00M 0.088(5) 0.022(3) 0.128(7) -0.011(3) 0.046(5) -0.007(3)

_geom_special_details
;
 All esds (except the esd in the dihedral angle between two l.s. planes)
 are estimated using the full covariance matrix.  The cell esds are taken
 into account individually in the estimation of esds in distances, angles
 and torsion angles; correlations between esds in cell parameters are only
 used when they are defined by crystal symmetry.  An approximate (isotropic)
 treatment of cell esds is used for estimating esds involving l.s. planes.
;
loop_
  _geom_bond_atom_site_label_1
  _geom_bond_atom_site_label_2
  _geom_bond_distance
  _geom_bond_site_symmetry_2
  _geom_bond_publ_flag
 Br01 C008 1.900(4) . ?
 Si02 O003 1.673(3) . ?
 Si02 C00E 1.881(4) . ?
 Si02 C00H 1.851(5) . ?
 Si02 C00J 1.857(4) . ?
 O003 C006 1.369(4) . ?
 O004 C007 1.208(5) . ?
 C005 C009 1.384(6) . ?
 C005 C00B 1.391(6) . ?
 C005 C00C 1.515(5) . ?
 C006 C008 1.414(6) . ?
 C006 C00A 1.386(5) . ?
 C007 C00B 1.483(5) . ?
 C007 C00L 1.527(7) . ?
 C008 C009 1.395(5) . ?
 C009 C00G 1.509(6) . ?
 C00A C00B 1.406(5) . ?
 C00A C00D 1.509(5) . ?
 C00C H00A 0.9900 . ?
 C00C H00B 0.9900 . ?
 C00C C00L 1.525(7) . ?
 C00D H00C 0.9800 . ?
 C00D H00D 0.9800 . ?
 C00D H00E 0.9800 . ?
 C00E C00F 1.530(6) . ?
 C00E C00I 1.540(7) . ?
 C00E C00K 1.535(7) . ?
 C00F H00F 0.9800 . ?
 C00F H00G 0.9800 . ?
 C00F H00H 0.9800 . ?
 C00G H00I 0.9800 . ?
 C00G H00J 0.9800 . ?
 C00G H00K 0.9800 . ?
 C00H H00L 0.9800 . ?
 C00H H00M 0.9800 . ?
 C00H H00N 0.9800 . ?
 C00I H00O 0.9800 . ?
 C00I H00P 0.9800 . ?
 C00I H00Q 0.9800 . ?
 C00J H00R 0.9800 . ?
 C00J H00S 0.9800 . ?
 C00J H00T 0.9800 . ?
 C00K H00U 0.9800 . ?
 C00K H00V 0.9800 . ?
 C00K H00W 0.9800 . ?
 C00L H00X 1.0000 . ?
 C00L C00M 1.457(8) . ?
 C00M H00Y 0.9800 . ?
 C00M H 0.9800 . ?
 C00M HA 0.9800 . ?

loop_
  _geom_angle_atom_site_label_1
  _geom_angle_atom_site_label_2
  _geom_angle_atom_site_label_3
  _geom_angle
  _geom_angle_site_symmetry_1
  _geom_angle_site_symmetry_3
  _geom_angle_publ_flag
 O003 Si02 C00E 102.30(17) . . ?
 O003 Si02 C00H 110.12(17) . . ?
 O003 Si02 C00J 111.33(18) . . ?
 C00H Si02 C00E 112.1(2) . . ?
 C00H Si02 C00J 108.2(2) . . ?
 C00J Si02 C00E 112.7(2) . . ?
 C006 O003 Si02 128.4(3) . . ?
 C009 C005 C00B 122.2(3) . . ?
 C009 C005 C00C 126.2(4) . . ?
 C00B C005 C00C 111.5(4) . . ?
 O003 C006 C008 119.0(3) . . ?
 O003 C006 C00A 120.7(3) . . ?
 C00A C006 C008 120.0(3) . . ?
 O004 C007 C00B 127.8(4) . . ?
 O004 C007 C00L 125.0(4) . . ?
 C00B C007 C00L 107.2(4) . . ?
 C006 C008 Br01 117.2(3) . . ?
 C009 C008 Br01 119.6(3) . . ?
 C009 C008 C006 123.1(4) . . ?
 C005 C009 C008 115.6(4) . . ?
 C005 C009 C00G 120.2(4) . . ?
 C008 C009 C00G 124.1(4) . . ?
 C006 C00A C00B 116.7(4) . . ?
 C006 C00A C00D 122.0(4) . . ?
 C00B C00A C00D 121.3(4) . . ?
 C005 C00B C007 109.4(3) . . ?
 C005 C00B C00A 122.0(4) . . ?
 C00A C00B C007 128.6(4) . . ?
 C005 C00C H00A 110.8 . . ?
 C005 C00C H00B 110.8 . . ?
 C005 C00C C00L 104.6(4) . . ?
 H00A C00C H00B 108.9 . . ?
 C00L C00C H00A 110.8 . . ?
 C00L C00C H00B 110.8 . . ?
 C00A C00D H00C 109.5 . . ?
 C00A C00D H00D 109.5 . . ?
 C00A C00D H00E 109.5 . . ?
 H00C C00D H00D 109.5 . . ?
 H00C C00D H00E 109.5 . . ?
 H00D C00D H00E 109.5 . . ?
 C00F C00E Si02 110.3(3) . . ?
 C00F C00E C00I 109.4(4) . . ?
 C00F C00E C00K 109.4(4) . . ?
 C00I C00E Si02 109.1(3) . . ?
 C00K C00E Si02 109.5(3) . . ?
 C00K C00E C00I 109.1(4) . . ?
 C00E C00F H00F 109.5 . . ?
 C00E C00F H00G 109.5 . . ?
 C00E C00F H00H 109.5 . . ?
 H00F C00F H00G 109.5 . . ?
 H00F C00F H00H 109.5 . . ?
 H00G C00F H00H 109.5 . . ?
 C009 C00G H00I 109.5 . . ?
 C009 C00G H00J 109.5 . . ?
 C009 C00G H00K 109.5 . . ?
 H00I C00G H00J 109.5 . . ?
 H00I C00G H00K 109.5 . . ?
 H00J C00G H00K 109.5 . . ?
 Si02 C00H H00L 109.5 . . ?
 Si02 C00H H00M 109.5 . . ?
 Si02 C00H H00N 109.5 . . ?
 H00L C00H H00M 109.5 . . ?
 H00L C00H H00N 109.5 . . ?
 H00M C00H H00N 109.5 . . ?
 C00E C00I H00O 109.5 . . ?
 C00E C00I H00P 109.5 . . ?
 C00E C00I H00Q 109.5 . . ?
 H00O C00I H00P 109.5 . . ?
 H00O C00I H00Q 109.5 . . ?
 H00P C00I H00Q 109.5 . . ?
 Si02 C00J H00R 109.5 . . ?
 Si02 C00J H00S 109.5 . . ?
 Si02 C00J H00T 109.5 . . ?
 H00R C00J H00S 109.5 . . ?
 H00R C00J H00T 109.5 . . ?
 H00S C00J H00T 109.5 . . ?
 C00E C00K H00U 109.5 . . ?
 C00E C00K H00V 109.5 . . ?
 C00E C00K H00W 109.5 . . ?
 H00U C00K H00V 109.5 . . ?
 H00U C00K H00W 109.5 . . ?
 H00V C00K H00W 109.5 . . ?
 C007 C00L H00X 105.3 . . ?
 C00C C00L C007 106.2(4) . . ?
 C00C C00L H00X 105.3 . . ?
 C00M C00L C007 115.5(5) . . ?
 C00M C00L C00C 118.0(5) . . ?
 C00M C00L H00X 105.3 . . ?
 C00L C00M H00Y 109.5 . . ?
 C00L C00M H 109.5 . . ?
 C00L C00M HA 109.5 . . ?
 H00Y C00M H 109.5 . . ?
 H00Y C00M HA 109.5 . . ?
 H C00M HA 109.5 . . ?

loop_
  _geom_torsion_atom_site_label_1
  _geom_torsion_atom_site_label_2
  _geom_torsion_atom_site_label_3
  _geom_torsion_atom_site_label_4
  _geom_torsion
  _geom_torsion_site_symmetry_1
  _geom_torsion_site_symmetry_2
  _geom_torsion_site_symmetry_3
  _geom_torsion_site_symmetry_4
  _geom_torsion_publ_flag
 Br01 C008 C009 C005 173.7(3) . . . . ?
 Br01 C008 C009 C00G -4.3(6) . . . . ?
 Si02 O003 C006 C008 93.7(4) . . . . ?
 Si02 O003 C006 C00A -92.7(4) . . . . ?
 O003 Si02 C00E C00F -178.7(3) . . . . ?
 O003 Si02 C00E C00I -58.5(4) . . . . ?
 O003 Si02 C00E C00K 60.8(3) . . . . ?
 O003 C006 C008 Br01 4.0(5) . . . . ?
 O003 C006 C008 C009 -179.5(4) . . . . ?
 O003 C006 C00A C00B -179.6(3) . . . . ?
 O003 C006 C00A C00D -0.7(6) . . . . ?
 O004 C007 C00B C005 -176.1(5) . . . . ?
 O004 C007 C00B C00A 3.5(8) . . . . ?
 O004 C007 C00L C00C 172.6(5) . . . . ?
 O004 C007 C00L C00M 39.7(9) . . . . ?
 C005 C00C C00L C007 9.4(6) . . . . ?
 C005 C00C C00L C00M 140.9(6) . . . . ?
 C006 C008 C009 C005 -2.8(6) . . . . ?
 C006 C008 C009 C00G 179.2(4) . . . . ?
 C006 C00A C00B C005 1.8(6) . . . . ?
 C006 C00A C00B C007 -177.8(4) . . . . ?
 C008 C006 C00A C00B -6.0(6) . . . . ?
 C008 C006 C00A C00D 172.9(4) . . . . ?
 C009 C005 C00B C007 -178.3(4) . . . . ?
 C009 C005 C00B C00A 2.1(6) . . . . ?
 C009 C005 C00C C00L 172.0(5) . . . . ?
 C00A C006 C008 Br01 -169.7(3) . . . . ?
 C00A C006 C008 C009 6.8(6) . . . . ?
 C00B C005 C009 C008 -1.6(6) . . . . ?
 C00B C005 C009 C00G 176.4(4) . . . . ?
 C00B C005 C00C C00L -6.0(5) . . . . ?
 C00B C007 C00L C00C -9.8(6) . . . . ?
 C00B C007 C00L C00M -142.7(6) . . . . ?
 C00C C005 C009 C008 -179.3(4) . . . . ?
 C00C C005 C009 C00G -1.3(7) . . . . ?
 C00C C005 C00B C007 -0.2(5) . . . . ?
 C00C C005 C00B C00A -179.8(4) . . . . ?
 C00D C00A C00B C005 -177.1(4) . . . . ?
 C00D C00A C00B C007 3.4(7) . . . . ?
 C00E Si02 O003 C006 -174.1(3) . . . . ?
 C00H Si02 O003 C006 66.6(4) . . . . ?
 C00H Si02 C00E C00F -60.7(4) . . . . ?
 C00H Si02 C00E C00I 59.4(4) . . . . ?
 C00H Si02 C00E C00K 178.7(3) . . . . ?
 C00J Si02 O003 C006 -53.5(4) . . . . ?
 C00J Si02 C00E C00F 61.7(4) . . . . ?
 C00J Si02 C00E C00I -178.2(3) . . . . ?
 C00J Si02 C00E C00K -58.8(4) . . . . ?
 C00L C007 C00B C005 6.4(5) . . . . ?
 C00L C007 C00B C00A -174.0(5) . . . . ?

_shelx_res_file
;
TITL krp_057_pca21_a.res in Pca2(1)
    krp_057_pca21.res
    created by SHELXL-2018/3 at 15:46:04 on 13-Dec-2024
REM Old TITL KRP_057_Pca21 in Pca2(1)
REM SHELXT solution in Pca2(1): R1 0.100, Rweak 0.014, Alpha 0.005
REM <I/s> 0.602 for 182 systematic absences, Orientation as input
REM Flack x = 0.067 ( 0.006 ) from 1483 Parsons' quotients
REM Formula found by SHELXT: C18 O2 Si Br
CELL 0.71073 12.0895 14.3333 10.9048 90 90 90
ZERR 4 0.0008 0.0009 0.0006 0 0 0
LATT -1
SYMM -X,-Y,0.5+Z
SYMM 0.5+X,-Y,+Z
SYMM 0.5-X,+Y,0.5+Z
SFAC C H Br O Si
UNIT 72 108 4 8 4

L.S. 10 0 0
PLAN  7
SIZE 0.1 0.1 0.1
TEMP -171.15
CONF
BOND
list 4
MORE -1
BOND $H
fmap 2 53
acta
REM <olex2.extras>
REM <HklSrc "%.\\KRP_057_Pca21.hkl">
REM </olex2.extras>

WGHT    0.024500    0.457500
FVAR       0.62208
BR01  3    0.518238    0.241161    0.301769    11.00000    0.04337    0.02451 =
         0.02992    0.00059    0.01012    0.00872
SI02  5    0.391069    0.179084    0.611771    11.00000    0.03077    0.01423 =
         0.02244    0.00140    0.00089   -0.00078
O003  4    0.340114    0.237661    0.491650    11.00000    0.03252    0.01108 =
         0.02628    0.00063   -0.00085   -0.00085
O004  4    0.188379    0.592282    0.556883    11.00000    0.04218    0.02416 =
         0.04760    0.00028    0.00873    0.00948
C005  1    0.407818    0.506853    0.378098    11.00000    0.03246    0.01626 =
         0.02144    0.00404   -0.00486   -0.00304
C006  1    0.360572    0.327922    0.457456    11.00000    0.02672    0.01410 =
         0.02059    0.00247   -0.00293   -0.00260
C007  1    0.264375    0.579589    0.486982    11.00000    0.03941    0.01830 =
         0.03682    0.00068   -0.00233    0.00138
C008  1    0.445345    0.345948    0.371350    11.00000    0.02848    0.01811 =
         0.02313   -0.00199   -0.00285    0.00276
C009  1    0.472701    0.435590    0.331737    11.00000    0.02591    0.02423 =
         0.02329    0.00312    0.00103   -0.00002
C00A  1    0.292502    0.399719    0.496890    11.00000    0.02547    0.01778 =
         0.02246   -0.00098   -0.00555    0.00102
C00B  1    0.319349    0.490074    0.456555    11.00000    0.02765    0.01694 =
         0.02289    0.00041   -0.00369    0.00170
C00C  1    0.419193    0.609717    0.348957    11.00000    0.04866    0.01727 =
         0.03245    0.00690    0.00342   -0.00579
AFIX  23
H00A  2    0.419260    0.620218    0.259226    11.00000   -1.20000
H00B  2    0.488464    0.635217    0.383898    11.00000   -1.20000
AFIX   0
C00D  1    0.192950    0.382210    0.577197    11.00000    0.02953    0.02187 =
         0.04023    0.00124    0.00529    0.00075
AFIX 137
H00C  2    0.170404    0.316775    0.569830    11.00000   -1.50000
H00D  2    0.131970    0.422668    0.551159    11.00000   -1.50000
H00E  2    0.211842    0.395819    0.662741    11.00000   -1.50000
AFIX   0
C00E  1    0.336305    0.057953    0.585195    11.00000    0.04179    0.01720 =
         0.03100    0.00430   -0.00503   -0.00294
C00F  1    0.372355   -0.007034    0.689081    11.00000    0.05976    0.01910 =
         0.04874    0.01190   -0.00949   -0.00252
AFIX 137
H00F  2    0.453308   -0.009802    0.692022    11.00000   -1.50000
H00G  2    0.342718   -0.069693    0.674461    11.00000   -1.50000
H00H  2    0.344131    0.016768    0.767302    11.00000   -1.50000
AFIX   0
C00G  1    0.563618    0.456839    0.241144    11.00000    0.03898    0.03131 =
         0.04041    0.00680    0.01024   -0.00180
AFIX 137
H00I  2    0.532333    0.489017    0.169838    11.00000   -1.50000
H00J  2    0.598397    0.398465    0.214634    11.00000   -1.50000
H00K  2    0.619173    0.496835    0.280122    11.00000   -1.50000
AFIX   0
C00H  1    0.338810    0.230069    0.756543    11.00000    0.04018    0.02886 =
         0.03267   -0.00151    0.00618    0.00075
AFIX 137
H00L  2    0.353753    0.297266    0.757407    11.00000   -1.50000
H00M  2    0.376088    0.200463    0.826214    11.00000   -1.50000
H00N  2    0.258917    0.219473    0.762663    11.00000   -1.50000
AFIX   0
C00I  1    0.209036    0.061515    0.580024    11.00000    0.05002    0.02447 =
         0.05028    0.00888   -0.00914   -0.01427
AFIX 137
H00O  2    0.180491    0.087955    0.656622    11.00000   -1.50000
H00P  2    0.179851   -0.001741    0.569233    11.00000   -1.50000
H00Q  2    0.185804    0.100597    0.510929    11.00000   -1.50000
AFIX   0
C00J  1    0.544529    0.183600    0.614685    11.00000    0.03181    0.02671 =
         0.03164   -0.00001   -0.00188    0.00226
AFIX 137
H00R  2    0.574069    0.149593    0.543933    11.00000   -1.50000
H00S  2    0.571588    0.154845    0.690499    11.00000   -1.50000
H00T  2    0.568929    0.248746    0.611159    11.00000   -1.50000
AFIX   0
C00K  1    0.380465    0.020532    0.462710    11.00000    0.06599    0.02028 =
         0.04131   -0.00653   -0.00428   -0.00521
AFIX 137
H00U  2    0.361768    0.064324    0.396880    11.00000   -1.50000
H00V  2    0.346822   -0.040274    0.445466    11.00000   -1.50000
H00W  2    0.460996    0.013658    0.467593    11.00000   -1.50000
AFIX   0
C00L  1    0.318393    0.655011    0.408313    11.00000    0.07589    0.01863 =
         0.07158    0.00698    0.01419   -0.00388
AFIX  13
H00X  2    0.265389    0.666570    0.339571    11.00000   -1.20000
AFIX   0
C00M  1    0.333063    0.745232    0.467765    11.00000    0.08764    0.02209 =
         0.12781   -0.01132    0.04639   -0.00730
AFIX 137
H00Y  2    0.262275    0.766076    0.501925    11.00000   -1.50000
H     2    0.359233    0.790883    0.407482    11.00000   -1.50000
HA    2    0.387545    0.739403    0.533866    11.00000   -1.50000
AFIX   0
HKLF 4


REM  krp_057_pca21_a.res in Pca2(1)
REM wR2 = 0.0709, GooF = S = 1.037, Restrained GooF = 1.037 for all data
REM R1 = 0.0311 for 3486 Fo > 4sig(Fo) and 0.0360 for all 3816 data
REM 207 parameters refined using 1 restraints

END

WGHT      0.0248      0.4281

REM Highest difference peak  0.616,  deepest hole -0.327,  1-sigma level  0.054
Q1    1   0.3748  0.6572  0.4637  11.00000  0.05    0.62
Q2    1   0.4402  0.2376  0.3032  11.00000  0.05    0.49
Q3    1   0.2868  0.7378  0.3873  11.00000  0.05    0.37
Q4    1   0.4703  0.1796  0.5891  11.00000  0.05    0.36
Q5    1   0.6024  0.2431  0.3340  11.00000  0.05    0.36
Q6    1   0.6055  0.2553  0.2790  11.00000  0.05    0.34
Q7    1   0.1347  0.6576  0.6346  11.00000  0.05    0.32
;
_shelx_res_checksum                73828
_shelx_hkl_file
;
   0   0  -2 1298.41   76.51
   0   0  -3    1.84    2.50
   0   0  -4 5475.15  320.77
   0   0  -5    2.93    3.63
   0   0  -6 4348.17  255.57
   0   0   7    5.30    6.67
   0   0  -7   -0.94    4.67
   0   0  -7    4.08    3.62
   0   0  -8  312.69   21.19
   0   0  -8  299.33   20.99
   0   0  -9   -0.57    4.77
   0   0  -9   -1.12    4.54
   0   0   9   -0.02    8.29
   0   0  10 1143.17   77.32
   0   0  11   15.28   13.46
   0   0  12  380.44   38.10
   0   0  13   -0.45   13.84
  -1   0   1    0.57    1.18
  -1   0   1    0.33    0.76
   1   0  -1    1.62    1.25
   1   0   1    1.86    1.26
  -1   0  -1    0.74    1.42
   1   0  -2    1.56    1.50
  -1   0  -2    1.99    1.74
  -1   0   2   -0.01    1.73
  -1   0   2    3.01    2.19
   1   0  -2    2.17    2.10
  -1   0   3    3.05    3.00
   1   0  -3    8.40    2.21
  -1   0   3    7.95    2.65
  -1   0  -3    0.53    2.43
  -1   0   4   -0.89    2.68
   1   0  -4   -0.14    2.35
  -1   0   4    3.20    3.89
  -1   0  -4    2.05    2.86
   1   0  -5    3.26    2.95
  -1   0   5    8.95    5.79
  -1   0  -5    7.14    3.50
  -1   0  -5   -0.78    4.19
  -1   0   6    0.28    5.59
  -1   0  -6    3.00    4.97
  -1   0  -6    6.06    3.85
   1   0  -6   -2.05    3.48
  -1   0   7    7.43    7.86
  -1   0  -7    5.77    5.83
  -1   0  -7    9.56    4.70
  -1   0  -8   -1.48    6.23
  -1   0  -8   -3.74    4.55
  -1   0   8    6.17    8.10
  -1   0   9    6.03   10.53
  -1   0  -9    2.05    5.55
  -1   0  -9   12.15    7.13
  -1   0 -10   -2.28    5.32
   1   0  10   -5.73   10.48
  -1   0 -10    3.46    7.19
  -1   0  10   -4.38    9.90
  -1   0  11    5.82   11.76
   1   0  11  -18.53   19.55
   1   0  12    1.87   12.55
   1   0  13   -4.57   14.20
  -1   0  13   23.74   15.08
  -2   0   0 1035.28   63.01
   2   0   0 1092.84   62.94
  -2   0   0 1023.66   62.07
   2   0   0 1018.87   62.06
  -2   0   3 6762.45  405.97
  -2   0  -3 6968.42  406.58
   2   0  -3 7142.86  407.66
  -2   0   3 6786.37  407.37
   2   0  -3 7043.21  406.67
   2   0  -4 3652.69  224.61
  -2   0  -4 3666.40  225.55
  -2   0   4 4401.35  227.48
   2   0  -4 3627.96  227.07
   2   0  -5  479.73   31.83
  -2   0  -5  486.04   33.05
  -2   0   5  575.38   35.70
  -2   0   5  567.76   32.78
  -2   0   6 2062.79  116.62
  -2   0  -6 1877.34  117.03
   2   0  -6 1850.64  115.66
  -2   0   6 2076.45  120.18
  -2   0   7 1310.59   85.98
  -2   0  -7 1413.58   83.89
  -2   0  -8  841.83   52.80
  -2   0  -8  863.03   54.25
  -2   0   8  830.98   57.26
  -2   0  -9  576.78   40.31
  -2   0   9  647.82   45.19
  -2   0  -9  579.90   38.83
  -2   0 -10  677.22   43.50
  -2   0 -10  676.15   45.14
  -2   0 -11   53.55    9.03
  -2   0 -11   55.29   10.60
  -2   0  11   41.21   13.54
   2   0  12  439.24   40.15
  -2   0  12  364.06   37.26
  -2   0  13   61.36   17.89
   2   0  13  102.14   21.41
   3   0   0    0.86    2.44
  -3   0   0    0.50    2.63
  -3   0   0    1.94    3.81
   3   0   0    1.02    3.37
   3   0  -1    4.47    3.11
   3   0   1    7.18    4.85
  -3   0   1    2.71    2.91
   3   0  -1    5.26    2.89
  -3   0   1    1.88    3.41
   3   0   1    3.97    3.02
  -3   0  -1    2.02    3.02
   3   0   2    2.34    3.02
  -3   0   2    1.29    2.71
  -3   0   2    4.58    3.56
  -3   0  -2    0.02    2.83
   3   0  -2    1.52    3.38
   3   0  -3   16.39    4.93
  -3   0   3   17.35    4.85
  -3   0  -3    7.55    3.91
   3   0  -3   11.83    3.54
  -3   0   3   14.30    3.85
  -3   0   4    6.75    4.83
   3   0  -4    2.21    4.48
   3   0  -4    1.43    3.09
  -3   0  -4    0.25    3.93
  -3   0   4    0.96    3.91
   3   0  -5   12.03    3.76
  -3   0   5   10.32    6.08
   3   0  -5    8.81    6.05
  -3   0  -5    2.47    4.56
  -3   0   5    9.50    4.60
   3   0  -6   -1.24    3.27
  -3   0   6   -2.04    6.46
  -3   0  -6   -0.11    4.68
  -3   0   6   -1.01    4.85
  -3   0  -7    5.16    5.72
  -3   0   7    6.15    4.87
  -3   0   7   -0.44    6.53
  -3   0   8    0.41    8.48
  -3   0  -8    6.42    6.30
  -3   0  -9   -5.45    6.77
  -3   0  -9   -5.00    9.05
  -3   0   9   14.98   11.06
  -3   0 -10   -5.70    7.25
  -3   0 -10   -8.88    8.83
  -3   0  10    4.36   10.74
  -3   0  11   -0.54   18.01
  -3   0 -11    5.01   10.00
  -3   0 -12    6.29    8.22
  -3   0  12   -3.05   11.48
  -3   0 -12    8.15    9.82
  -3   0 -13    8.41    9.24
  -3   0  13    0.85   13.14
   3   0  13   -8.14   13.56
  -4   0   0   45.73    8.52
  -4   0   0   51.91    6.92
   4   0   0   52.77    7.85
   4   0   0   45.92    6.42
   4   0  -1  753.26   48.63
  -4   0   1  815.98   49.51
  -4   0  -1  751.75   47.93
   4   0   1  790.91   48.22
   4   0   1  780.78   50.11
   4   0  -1  751.75   47.66
  -4   0   1  769.69   51.47
  -4   0   2 4674.62  275.57
  -4   0  -2 4489.97  275.93
  -4   0   2 4728.83  276.87
   4   0   2 4636.34  276.09
   4   0  -2 4887.79  276.67
   4   0  -3  900.31   55.28
   4   0  -3  853.16   53.53
  -4   0  -3  847.86   54.32
  -4   0   3  886.06   53.77
   4   0   3  867.36   54.52
  -4   0   3  899.52   55.48
  -4   0  -4 3846.49  231.27
  -4   0   4 4036.93  230.62
   4   0  -4 3707.47  231.17
   4   0  -4 3895.00  232.39
  -4   0   4 4059.97  232.55
  -4   0   5 2886.27  180.90
  -4   0  -5 3076.43  181.95
   4   0  -5 3156.89  180.51
  -4   0   5 2897.51  183.13
   4   0  -5 3275.17  184.02
  -4   0   6 1071.27   61.15
   4   0  -6  893.42   63.80
  -4   0   7  584.25   36.23
  -4   0  -7  527.79   37.26
   4   0  -7  512.02   34.60
  -4   0   7  624.92   40.76
  -4   0  -8 1896.90  111.81
  -4   0   8 1766.52  109.92
  -4   0   8 1843.47  114.90
  -4   0   9  267.77   28.06
  -4   0  -9  322.08   24.59
  -4   0  10  458.94   39.01
  -4   0 -10  457.85   36.40
  -4   0 -10  471.68   35.78
  -4   0 -11  301.62   25.05
  -4   0 -11  286.69   27.62
  -4   0  11  309.15   31.35
  -4   0 -12  338.96   30.04
  -4   0  12  403.55   36.71
  -4   0 -12  304.22   28.96
  -4   0 -13   48.09   12.58
  -4   0  13   52.60   16.79
  -5   0   0    1.69    5.84
  -5   0   0   -1.66    4.29
   5   0   0    3.72    4.68
   5   0   0   -0.52    4.44
   5   0  -1    2.04    4.28
   5   0   1    2.82    5.56
  -5   0   1   -0.17    4.56
   5   0  -1    6.10    5.78
  -5   0  -1    6.85    5.04
   5   0   1    4.28    5.04
  -5   0   1    1.85    5.63
  -5   0   2    1.89    4.67
   5   0  -2    3.58    4.57
  -5   0  -2   -0.85    4.69
   5   0   2   -3.05    4.51
   5   0  -2    0.65    4.62
  -5   0   2   -0.76    5.81
   5   0   2   -2.94    5.92
   5   0  -3    7.40    6.33
   5   0   3    8.27    5.67
  -5   0  -3    6.33    5.82
  -5   0   3    2.54    4.83
  -5   0   3   -1.56    5.32
  -5   0   4   -0.55    5.29
   5   0  -4    3.87    4.86
   5   0  -4    7.37    6.57
  -5   0   4   -2.36    6.76
  -5   0  -4    1.14    6.09
  -5   0   5   27.06    8.31
   5   0  -5   34.11    6.69
  -5   0  -5   14.82    7.38
   5   0  -5   39.00   10.24
  -5   0   5   31.45    7.41
  -5   0   6    2.22    5.99
  -5   0  -6   -5.74    5.96
   5   0  -6    7.17    7.69
  -5   0   6    1.59    7.06
   5   0  -6    2.86    5.08
   5   0  -7   -8.37    7.42
  -5   0   7    1.33    6.84
  -5   0   7    9.18    8.44
   5   0  -7    7.58    5.61
  -5   0  -7   -5.00    7.20
  -5   0  -8   -4.34    7.39
  -5   0   8    0.94    8.69
  -5   0   8   -5.22    6.91
   5   0  -8    5.30    5.14
  -5   0   9    1.55    6.86
  -5   0  -9   14.00    8.87
  -5   0   9    8.08    9.74
  -5   0  10    4.49   10.96
  -5   0 -11    5.28   13.12
  -5   0  11    7.87   12.83
  -5   0 -11    2.56    9.74
  -5   0  12   -2.43   13.46
  -5   0 -12    6.32   13.67
   6   0   0 3383.77  203.65
   6   0   0 3510.76  205.66
  -6   0   0 3376.28  203.66
  -6   0   1 1743.60  103.89
  -6   0   1 1665.68  110.27
  -6   0  -2  350.79   25.63
   6   0  -2  345.22   24.79
   6   0   3 2828.42  182.44
  -6   0   3 2834.19  178.11
   6   0   3 2845.34  178.90
   6   0  -3 3262.04  180.11
  -6   0   3 2820.83  180.10
  -6   0  -3 3227.85  179.24
   6   0  -3 3095.30  178.11
   6   0  -4 2267.08  124.92
  -6   0   4 1846.08  122.04
  -6   0   4 1918.66  124.38
   6   0  -4 2043.34  123.51
  -6   0  -4 2081.61  123.35
  -6   0  -5   60.70   11.06
   6   0  -5  101.76   13.63
  -6   0   6 1105.66   71.31
   6   0  -6 1218.26   75.01
  -6   0   6 1153.04   74.59
  -6   0  -6 1140.97   72.64
   6   0  -6 1118.30   70.34
   6   0  -7 1426.70   84.37
  -6   0   7 1430.74   85.86
  -6   0   7 1349.14   89.15
  -6   0  -7 1295.60   86.45
   6   0  -7 1414.11   89.72
  -6   0   8 1254.76   75.01
  -6   0   8 1182.20   79.33
   6   0  -8 1129.13   73.06
  -6   0  -8 1216.49   83.00
   6   0  -8 1227.48   80.17
  -6   0   9  102.75   18.54
   6   0  -9  138.82   12.91
  -6   0 -10  265.67   24.06
  -6   0  10  212.82   18.79
  -6   0  10  197.52   27.75
  -6   0 -11   63.74   16.66
  -6   0  11   61.27   16.27
  -6   0 -12  158.83   22.06
  -6   0  12  243.60   30.16
  -7   0   0   -2.45    6.70
  -7   0   0   -2.99    6.10
   7   0   0    6.23    7.31
   7   0   0    6.18    6.83
  -7   0  -1   -1.21    6.61
   7   0  -1    9.77    6.77
   7   0   1   -3.33    6.43
   7   0   1   -1.27    5.96
  -7   0   1   -0.40    7.94
   7   0  -1   -1.38    7.34
  -7   0   1   -6.48    5.85
   7   0  -2    9.29    6.86
   7   0   2   -0.41    8.57
   7   0   2   -4.05   12.26
  -7   0   2   11.59    7.64
  -7   0   2   -0.38    6.51
  -7   0  -2    3.04    6.62
   7   0  -2    3.21    6.31
   7   0   3    4.64   12.32
  -7   0   3   -0.75    7.33
  -7   0   3   -0.91    7.06
  -7   0  -3    4.09    7.08
   7   0  -3    2.54    6.14
   7   0  -3   -1.43    7.17
   7   0   3    1.51    7.11
   7   0   4    1.38    9.17
  -7   0   4   -4.10    6.63
  -7   0  -4    1.29    8.59
  -7   0   4    5.75    8.80
   7   0  -4    3.70    8.47
   7   0  -5    3.97    6.30
  -7   0   5   -3.13    8.90
  -7   0   5   -0.58    7.11
   7   0  -5   -1.25    7.53
  -7   0  -5   -9.27    7.27
  -7   0   6   -6.76    9.23
  -7   0   6   -2.10    8.12
  -7   0  -6   -3.24    8.68
   7   0  -6    8.61    7.38
   7   0  -6    0.51    9.12
   7   0  -7   14.49    8.00
   7   0  -7   20.87   12.13
  -7   0  -7    8.71    9.46
  -7   0   7   16.10   10.38
  -7   0   7   32.44   10.35
   7   0  -8    0.37    9.45
  -7   0   8   10.31   10.86
  -7   0   8   -3.39    8.81
   7   0  -8   13.08    7.40
   7   0  -9    0.75    7.06
  -7   0   9    5.00   10.77
  -7   0   9   -1.62   11.37
   7   0  -9    4.22   10.58
  -7   0 -10  -13.06   10.03
  -7   0  10   13.57   12.01
  -7   0  10    1.48    8.66
  -7   0  11   -3.69   13.69
  -7   0  12   -6.03   14.01
  -7   0 -12    0.17   16.04
   8   0   0   67.00   13.80
  -8   0   0   58.35   11.77
   8   0   0   55.72   10.99
  -8   0   0   51.97   14.80
   8   0   1  761.41   55.76
   8   0   1  804.47   52.69
   8   0  -1  859.89   54.91
  -8   0   1  735.18   52.08
  -8   0   1  747.30   56.34
  -8   0  -1  811.67   52.65
   8   0  -1  812.07   52.62
   8   0   2  625.85   47.63
   8   0   2  640.95   44.76
  -8   0   2  656.46   48.15
   8   0  -2  613.16   52.93
   8   0  -2  686.62   44.17
  -8   0  -2  635.61   44.32
  -8   0   2  645.84   44.12
   8   0   3 1719.23  110.78
   8   0   3 1711.43  106.81
   8   0  -3 1744.08  105.72
  -8   0  -3 1712.25  106.58
  -8   0   3 1702.41  105.97
  -8   0   3 1698.86  109.47
   8   0  -3 1733.67  107.75
   8   0  -4  177.53   20.16
  -8   0   4  182.18   23.93
   8   0   4  119.67   20.19
   8   0  -4  153.24   17.16
  -8   0  -4  149.00   18.39
  -8   0   4  138.82   17.24
  -8   0   5  173.86   23.48
   8   0  -5  217.76   20.53
  -8   0   5  175.35   20.43
   8   0   5  251.37   28.55
  -8   0  -5  238.92   22.33
   8   0  -5  201.23   23.32
  -8   0  -6 1107.67   74.81
   8   0  -6 1141.73   76.60
   8   0  -6 1134.15   72.99
   8   0   6 1265.20   83.57
  -8   0   6 1165.01   74.06
  -8   0   6 1153.08   77.66
   8   0  -7  199.65   20.62
   8   0  -7  214.01   25.69
  -8   0   7  214.81   26.95
  -8   0  -7  233.44   23.94
  -8   0   7  251.05   22.92
  -8   0  -8  164.21   20.97
   8   0  -8  167.28   23.22
   8   0  -8  153.94   18.11
  -8   0   8  188.66   21.01
  -8   0   8  200.18   26.14
  -8   0   9  578.25   43.80
   8   0  -9  710.64   53.32
  -8   0   9  611.44   67.22
  -8   0  10  248.88   32.67
  -8   0  10  280.19   23.96
  -8   0  11   39.08   10.32
  -8   0  11   57.76   18.67
  -9   0   0    0.65    8.61
  -9   0   0   -7.20    9.67
   9   0   0   -1.72    8.71
   9   0   0   11.13    8.82
  -9   0   1   -4.96   10.45
   9   0  -1   -0.12    8.38
   9   0   1   -2.30    7.85
   9   0   1    3.53    8.48
  -9   0  -1   -3.69    8.40
  -9   0   1   -1.84    8.43
   9   0  -1   -2.05    7.77
  -9   0  -2    6.66    9.95
   9   0   2   -3.28    8.84
   9   0  -2    1.61    8.89
  -9   0   2   -0.14   11.08
   9   0  -2    6.06   10.04
   9   0   2    8.24    9.30
  -9   0   2    3.27    9.26
  -9   0  -3    7.60   10.47
   9   0  -3   19.57   10.64
   9   0  -3    2.69    8.80
  -9   0   3    0.54    9.96
   9   0   3   -2.55    9.61
  -9   0   3   -7.65    9.19
   9   0   4    5.04   12.43
   9   0  -4   -5.13   10.13
  -9   0  -4   -3.12    9.71
  -9   0   4    0.49   10.01
   9   0  -4    1.51    8.90
  -9   0   4   10.50   11.46
  -9   0  -5   -7.56    9.80
   9   0  -5    4.34   11.55
   9   0   5   11.29   11.01
  -9   0   5    6.68   13.02
  -9   0   5   -0.57    9.20
  -9   0   6    1.09   10.40
   9   0  -6   -6.74    8.68
  -9   0   6    1.30   10.42
  -9   0  -6   13.63   12.17
   9   0  -6    7.87    9.81
  -9   0   7   -3.54   10.94
   9   0  -7   -4.35    9.51
   9   0  -7  -11.09   10.24
  -9   0  -7   -7.99   10.49
  -9   0   7   -3.17   11.69
   9   0   8   12.58    9.31
   9   0  -8    3.33   10.11
  -9   0   8    0.47   12.29
  -9   0  -8    0.25   12.37
  -9   0   8   14.66   11.54
   9   0  -8   -7.85   11.55
  -9   0   9   27.61   16.50
  -9   0   9   -6.84   10.71
   9   0  -9  -15.04   12.08
  -9   0  10   -3.57   10.51
   9   0 -10   -6.08   13.62
  -9   0  10    2.76   14.32
  10   0   0  252.34   31.22
 -10   0   0  258.54   32.26
  10   0   0  260.07   27.31
 -10   0   0  213.69   24.14
 -10   0  -1  830.59   55.23
  10   0  -1  828.49   54.88
 -10   0   1  755.25   54.69
  10   0  -1  891.91   57.57
 -10   0   1  728.38   59.97
  10   0   1  695.55   56.86
  10   0   1  786.18   55.17
  10   0   2   10.38   11.38
 -10   0   2   33.23   12.43
  10   0   2   19.20   11.03
 -10   0   2   30.61   16.16
 -10   0  -2   59.50   16.22
 -10   0  -3  406.03   32.91
 -10   0   3  398.59   38.44
 -10   0   3  424.18   33.22
  10   0  -3  304.07   31.05
  10   0   3  428.62   37.68
  10   0   4  467.13   41.16
 -10   0   4  450.70   33.43
  10   0  -4  345.91   34.09
 -10   0  -4  385.29   33.13
 -10   0   4  422.52   39.31
  10   0  -4  333.56   31.28
 -10   0   5  411.75   34.25
  10   0  -5  390.92   32.48
 -10   0  -5  393.23   35.05
  10   0  -5  375.56   36.07
 -10   0   5  452.05   39.34
  10   0  -6  166.86   19.66
  10   0  -6  205.68   25.22
 -10   0  -6  130.03   19.77
 -10   0   6  125.64   19.31
 -10   0   6  118.91   21.09
  10   0  -7  284.49   26.55
 -10   0  -7  283.86   29.77
  10   0  -7  277.93   34.18
 -10   0   7  264.80   28.08
 -10   0   8   91.51   22.45
  10   0   8  103.70   36.43
  10   0  -8   86.52   15.00
 -10   0   8   81.09   16.89
 -10   0  -8   70.07   17.45
  10   0  -9  247.58   31.79
 -10   0   9  232.01   26.07
 -10   0   9  223.28   29.52
 -10   0  10  191.63   23.71
 -10   0  10  135.13   26.01
  11   0   0   -7.35   11.59
 -11   0   0  -17.72   10.27
  11   0   0    2.04   12.57
  11   0   1    5.41   10.84
  11   0  -1    2.80   11.51
 -11   0   1   -2.88   12.87
 -11   0   1    2.26   11.95
  11   0  -1   -6.11   10.20
  11   0   1  -19.38    9.61
 -11   0  -1    4.41   19.08
 -11   0   2    7.92   12.01
 -11   0  -2    2.17   12.05
  11   0  -2   -3.27   11.34
 -11   0   2   14.15   15.25
  11   0  -2    9.42   13.11
 -11   0   3    8.29   14.32
  11   0  -3   -4.28   10.66
  11   0  -3    3.46   10.61
  11   0   3   -1.06   12.34
 -11   0  -3   -2.04   12.31
 -11   0   3   -5.41   11.27
  11   0  -4    1.46   11.19
  11   0  -4  -14.11   10.11
 -11   0   4   16.10   12.98
 -11   0   4    0.72   15.67
 -11   0  -4    0.27   12.51
 -11   0  -5   11.54   13.94
 -11   0   5    4.58   11.70
  11   0  -5   -3.24   12.00
  11   0  -5   -1.95   10.52
 -11   0   5  -14.17   12.19
 -11   0   6    2.73   12.46
 -11   0   6    1.31   11.83
  11   0   6   16.35   16.94
 -11   0   7  -10.95   12.09
  11   0  -7   -4.39   12.71
 -11   0  -7   -1.57   14.12
  11   0  -7    2.02   11.78
 -11   0   7  -12.82   11.49
 -11   0   8    9.37   13.78
  11   0  -8  -10.28   12.92
 -11   0   8   19.19   15.48
 -11   0   9   -2.95   15.13
 -11   0   9   20.02   18.39
  12   0   0    4.09   13.72
 -12   0   0    7.20   13.58
 -12   0   1  250.17   48.99
 -12   0  -1  306.87   32.13
  12   0  -1  329.20   40.96
  12   0  -1  329.92   32.27
 -12   0   1  296.04   31.72
  12   0  -2  113.36   31.23
 -12   0   2  103.13   27.72
  12   0  -2  106.62   19.41
 -12   0   2   99.19   19.93
 -12   0  -2   92.38   19.01
 -12   0   3   47.16   16.65
  12   0  -3   59.95   16.20
  12   0   3   29.33   14.48
 -12   0   3   30.39   15.39
 -12   0  -3   80.69   18.98
  12   0   4  108.76   24.97
 -12   0   4   92.23   25.62
  12   0  -4   99.51   18.93
 -12   0   4  106.31   20.54
 -12   0  -4  103.58   20.53
 -12   0   5  668.78   57.67
  12   0  -5  643.14   49.77
 -12   0   5  640.59   51.55
 -12   0  -5  670.61   67.55
  12   0   5  773.54   58.97
 -12   0  -6   23.77   16.61
 -12   0   6   27.92   14.38
 -12   0   6    2.21   14.76
  12   0  -6   22.68   16.33
  12   0  -7  187.95   27.07
 -12   0   7  172.06   24.28
 -12   0   7  147.08   28.29
 -12   0   8   39.36   16.90
 -12   0   8   47.91   17.18
 -13   0   0    8.57   15.06
  13   0   0   -4.44   12.42
 -13   0  -1    4.59   14.87
 -13   0   1   13.88   15.03
  13   0  -1   -5.17   12.50
  13   0   1   -1.48   15.51
 -13   0   2  -10.16   15.64
 -13   0  -2    0.60   14.05
 -13   0   2    3.03   14.26
  13   0   2   16.50   16.59
  13   0  -2    5.71   14.00
  13   0  -2    9.32   12.24
  13   0   3  -11.40   13.78
  13   0  -3   12.72   13.36
  13   0  -3  -12.45   13.73
 -13   0   3   -3.41   13.99
 -13   0  -3    1.88   15.12
 -13   0   3    1.18   15.58
  13   0  -4   13.58   15.36
 -13   0   4    2.60   15.38
 -13   0  -4    6.47   18.69
 -13   0   4   -4.74   14.80
  13   0  -4   -4.96   13.02
 -13   0  -5    8.16   17.34
 -13   0   5   13.70   16.92
 -13   0   5    2.59   16.77
  13   0  -5    2.38   16.81
 -13   0   6   -4.36   17.51
 -13   0   6   16.75   16.40
 -14   0   0  105.38   21.62
 -14   0   1  178.37   27.49
 -14   0  -1  191.73   27.95
 -14   0  -2   15.26   18.87
 -14   0   2   16.13   18.02
 -14   0   2   16.34   17.17
 -14   0  -3  164.82   34.19
 -14   0   3  155.75   30.97
 -14   0   3  185.96   28.63
 -14   0  -4  149.62   26.57
 -14   0   4  104.77   26.39
 -14   0   4  181.85   28.17
 -14   0   5  167.02   31.44
 -14   0   5  171.04   25.83
 -15   0   0   24.67   20.38
 -15   0  -1   31.84   19.82
 -15   0   1  -23.36   17.23
   0  -1  -1   -0.15    0.35
   0   1   1   -0.24    1.27
   0  -1   1    0.23    0.59
   0   1  -1    1.44    0.92
   0   1   2 6313.00  369.59
   0   1   3    1.04    3.05
   0  -1  -3   -0.18    2.83
   0  -1  -4  211.64   15.19
   0  -1  -5   -5.67    4.21
   0   1   6  622.90   42.33
   0  -1  -6  614.45   39.31
   0   1   7    0.23    6.94
   0  -1  -7    2.50    5.84
   0  -1  -8   69.44    9.78
   0   1   8   81.85   14.36
   0  -1   8   57.47   13.57
   0   1   9    1.62    9.47
   0  -1  -9   -0.29    5.59
   0  -1   9    1.50   10.08
   0  -1  -9    3.58    6.64
   0  -1 -10  239.67   19.38
   0  -1 -10  242.42   18.32
   0  -1  10  223.82   25.88
   0   1  10  246.67   27.38
   0   1  11    6.17   12.78
   0  -1  11  -11.40   10.04
   0  -1  12   47.38   15.83
   0   1  12   45.84   15.16
   0   1  13    4.07   15.96
   0  -1  13   -1.66   13.70
  -1   1   0  981.19   57.34
  -1   1   0  944.25   57.17
   1  -1   1 6863.47  387.87
   1   1  -1 6078.22  387.61
  -1   1   1 7185.28  388.44
  -1   1   1 7125.68  388.17
  -1   1  -1 6127.62  387.79
  -1  -1   1 6971.45  387.70
   1  -1  -1 6106.40  388.22
   1   1  -2 1142.18   69.93
  -1   1   2 1213.56   69.99
   1  -1   2 1203.07   69.48
  -1   1   2 1141.17   70.50
  -1   1  -2 1174.60   69.49
   1  -1  -2 1127.95   70.58
  -1  -1   2 1210.45   69.96
   1  -1   3 7072.84  416.59
  -1   1   3 6929.86  418.26
  -1   1   3 6870.68  417.11
  -1   1  -3 7292.40  416.59
   1  -1  -3 7248.29  418.47
  -1  -1   3 7077.37  417.69
   1  -1  -3 7378.54  417.09
  -1   1   4   38.99    6.52
  -1  -1  -4   47.19    7.04
  -1   1   4   54.33    6.72
  -1   1  -4   47.48    5.30
   1  -1  -4   33.42    8.22
  -1  -1   4   55.00    6.89
  -1   1   5 1648.03  103.13
  -1   1   5 1625.07  100.94
  -1  -1  -5 1740.39  101.75
  -1  -1   5 1662.13  102.59
   1  -1  -5 1734.44  100.74
  -1   1  -5 1712.93  100.01
  -1  -1  -6  180.26   15.94
  -1   1   6  209.86   18.36
  -1  -1   6  202.40   20.06
  -1   1  -6  180.54   13.32
  -1   1  -6  184.79   14.25
   1  -1  -6  168.27   14.21
  -1   1   7 3104.71  169.60
  -1  -1  -7 2646.48  165.85
  -1   1  -7 2569.73  163.83
  -1  -1   7 3076.36  168.86
  -1   1  -7 2599.38  164.46
   1  -1  -7 2756.26  164.72
  -1  -1  -8  464.46   31.47
  -1   1   8  451.63   35.16
  -1  -1  -8  455.09   29.82
  -1  -1   8  445.03   34.40
  -1   1  -8  441.01   29.35
  -1   1  -8  446.06   28.45
   1  -1  -8  424.71   29.25
  -1   1   9 1160.23   86.43
  -1  -1  -9 1442.83   81.67
  -1  -1  -9 1381.33   82.63
  -1  -1   9 1216.05   86.12
  -1   1  -9 1391.09   80.65
   1  -1  -9 1376.32   80.81
   1  -1  10   19.64   11.84
  -1  -1 -10    6.29    8.82
  -1  -1 -10    5.25    7.16
  -1   1  10   17.35   12.60
   1  -1 -10   14.64    5.75
   1   1  10   16.49   12.31
  -1  -1  10   23.56   11.95
  -1  -1 -11  340.31   25.44
  -1  -1 -11  330.31   26.55
  -1   1  11  379.87   39.42
   1  -1  11  385.46   34.97
   1   1  11  437.85   36.72
  -1  -1  11  372.73   34.33
   1  -1  12   57.93   17.00
  -1   1  12   61.15   17.23
   1   1  12   60.43   18.95
  -1  -1  12   68.00   18.57
   1  -1  13  635.34   52.92
  -1   1  13  611.38   53.21
  -1  -1  13  657.27   53.18
   1   1  13  656.58   55.05
   2  -1   0   50.75    4.95
   2  -1   0   57.67    5.92
  -2  -1   0   35.15    5.43
  -2  -1   0   49.40    4.76
   2   1   0   45.26    5.66
  -2   1   0   57.65    6.18
   2   1  -1 1859.07  109.59
   2  -1   1 1914.65  111.00
  -2   1   1 1897.36  110.26
   2  -1   1 1837.23  109.61
  -2   1   1 1819.29  109.65
  -2  -1   1 1863.22  109.70
   2  -1  -1 1802.10  109.54
  -2   1  -1 1843.77  109.67
  -2  -1   1 1821.86  109.21
   2  -1  -1 1884.08  110.14
   2   1  -2 2109.81  123.87
  -2   1   2 2114.76  124.65
  -2   1   2 2075.12  125.34
   2  -1   2 2063.70  124.52
   2   1  -2 2153.32  124.75
  -2  -1   2 2140.69  123.88
  -2  -1   2 2158.23  124.74
  -2   1  -2 2085.08  124.59
   2  -1  -2 2064.64  125.34
  -2   1   3 1537.62   95.00
   2   1  -3 1622.86   94.61
  -2   1   3 1593.02   93.97
   2   1  -3 1554.38   92.67
   2  -1   3 1544.44   93.71
  -2  -1   3 1580.57   92.80
  -2  -1   3 1595.98   94.41
   2  -1  -3 1566.46   93.69
   2  -1  -3 1588.61   95.25
  -2   1  -3 1577.30   93.75
  -2   1   4  512.05   36.42
  -2   1   4  538.67   35.11
  -2  -1   4  578.46   36.08
   2  -1  -4  573.16   37.02
  -2   1  -4  562.63   34.77
   2  -1  -4  582.59   36.45
  -2   1   5  122.09   12.93
  -2   1   5   93.08   10.05
  -2   1  -5  115.84   10.03
  -2  -1   5  104.59   11.88
   2  -1  -5  105.50    9.77
  -2  -1  -6  235.57   19.60
  -2   1   6  282.35   21.48
  -2   1   6  224.21   17.75
  -2  -1  -6  247.79   18.12
  -2   1  -6  224.28   17.30
   2  -1  -6  241.13   17.17
  -2  -1  -7  147.44   14.25
  -2   1   7  166.17   18.48
  -2   1   7  172.85   14.68
  -2  -1  -7  171.82   16.40
  -2  -1   7  189.04   18.21
   2  -1  -7  178.45   13.61
  -2   1  -7  147.21   14.53
  -2  -1  -8   18.44    6.79
  -2  -1  -8   19.32    7.76
  -2   1   8   47.39   12.16
  -2   1  -8   18.83    7.66
  -2  -1   8   16.90    8.39
  -2   1  -8   28.75    6.67
   2  -1  -8   21.37    5.69
  -2  -1  -9    9.67    9.10
  -2  -1  -9   -0.34    6.78
  -2   1   9    8.74   10.36
  -2   1  -9   10.56    7.35
  -2  -1   9    0.60    8.59
  -2   1  -9    8.10    5.90
   2  -1  -9    1.90    5.04
  -2  -1 -10   41.22    9.04
  -2   1  10   52.95   14.10
  -2  -1 -10   26.52   10.46
  -2   1 -10   32.66    7.64
  -2   1 -10   35.63    9.06
  -2  -1  10   29.41   12.41
  -2  -1 -11   65.42   12.27
  -2   1  11   58.66   16.75
  -2  -1  11   45.64   14.51
   2   1  11   48.06   16.01
  -2   1 -11   51.97    8.13
   2  -1  12    6.64   13.29
  -2   1  12   42.47   15.37
  -2  -1 -12   47.32   11.72
  -2  -1 -12   32.36    8.66
   2   1  12   12.63   14.82
  -2  -1  12   30.07   12.98
  -2   1  13   -0.90   14.42
   2  -1  13    0.76   13.81
   2   1  13   18.45   15.52
  -2  -1  13   -6.09   12.32
   3  -1   0   67.99    7.06
   3   1   0   75.23    7.18
  -3   1   0   74.03    8.88
  -3   1   0   69.06    7.19
  -3  -1   0   71.23    8.46
  -3  -1   0   84.03    7.15
   3   1   0   62.59    8.24
  -3   1   1 7354.90  438.03
   3   1  -1 7839.11  437.58
  -3  -1  -1 7746.73  437.32
   3  -1   1 7713.81  438.99
   3  -1   1 7385.18  437.23
   3   1  -1 6792.53  436.76
  -3   1   1 7166.24  437.16
  -3  -1   1 7289.51  436.83
  -3  -1   1 7589.93  437.82
  -3   1  -1 7508.29  439.38
   3  -1  -1 7476.94  437.12
  -3   1  -1 7692.17  437.40
   3   1  -2 1023.36   58.60
   3  -1   2  869.18   58.14
  -3  -1  -2  963.17   58.46
   3   1  -2  986.43   57.82
  -3  -1   2  962.00   58.63
  -3   1  -2  979.44   58.47
   3  -1  -2  989.56   59.19
  -3  -1   2  906.35   57.55
  -3   1   3 6744.41  385.25
   3   1  -3 6286.32  384.38
  -3   1   3 6672.68  384.00
  -3  -1  -3 6390.58  384.20
   3   1  -3 6347.82  384.66
   3  -1   3 6655.81  384.17
  -3  -1   3 6702.14  383.17
  -3   1  -3 6362.10  384.01
   3  -1  -3 6680.32  384.72
   3  -1  -3 6550.53  385.18
  -3  -1   3 6594.18  384.52
   3   1  -4  678.23   38.59
   3  -1   4  582.02   39.92
   3   1  -4  671.08   41.35
  -3  -1  -4  703.11   40.62
  -3   1   4  590.13   41.38
  -3   1   4  607.17   39.97
   3  -1  -4  650.71   39.48
  -3  -1   4  585.82   40.74
   3  -1  -4  665.80   42.07
  -3   1  -4  640.37   40.03
  -3  -1   4  614.20   38.77
   3   1  -5 1508.55   91.16
  -3   1   5 1557.30   95.59
   3   1  -5 1592.51   94.94
  -3  -1  -5 1504.15   93.30
  -3   1   5 1581.16   93.14
  -3   1  -5 1507.27   92.95
  -3  -1   5 1531.57   94.45
   3  -1  -5 1546.57   92.33
  -3  -1   5 1564.84   91.72
   3  -1  -5 1549.48   95.54
  -3   1   6  156.32   13.14
  -3   1   6  156.69   16.16
  -3  -1  -6  118.52   12.53
   3  -1  -6  117.65   11.44
  -3  -1   6  146.47   15.44
  -3   1  -6  123.39   12.64
  -3   1   7 1393.35   92.29
  -3  -1  -7 1606.76   90.08
  -3   1   7 1353.36   89.03
  -3   1  -7 1558.93   89.34
   3  -1  -7 1577.23   88.23
  -3  -1   7 1304.22   91.33
  -3  -1  -8  374.94   31.34
  -3   1   8  423.75   29.02
  -3  -1  -8  401.73   29.25
  -3   1   8  424.11   33.39
  -3   1  -8  423.34   28.96
   3  -1  -8  426.56   27.16
  -3  -1   8  423.93   32.66
  -3  -1  -9  777.72   49.45
  -3  -1  -9  751.72   51.19
  -3   1   9  817.36   54.64
  -3   1  -9  768.51   48.72
  -3  -1   9  737.93   52.87
  -3   1  -9  717.34   49.81
   3  -1  -9  743.93   46.47
  -3   1  10   29.39   13.49
  -3  -1 -10    9.06    8.05
  -3  -1 -10   11.24   10.39
  -3  -1  10   14.51   11.12
  -3   1 -10   24.06    8.17
  -3   1 -10   37.09   10.94
  -3  -1 -11  415.87   33.55
  -3   1  11  415.76   37.40
  -3  -1  11  380.70   36.15
  -3   1 -11  447.65   31.59
  -3   1  12  100.47   19.08
  -3  -1 -12   78.48   14.47
  -3  -1 -12   60.03   11.32
  -3  -1  12  103.79   18.98
  -3   1 -12   73.87   12.16
  -3   1 -12   64.14   10.19
  -3  -1 -13  161.32   19.85
  -3   1  13  177.24   24.75
   3  -1  13  207.25   30.80
  -3  -1  13  129.45   23.00
   3   1  13  139.97   26.07
  -4   1   0  841.81   55.21
  -4  -1   0  880.09   53.13
  -4   1   0  814.24   53.25
   4   1   0  903.69   53.39
   4   1   0  911.43   54.69
   4  -1   0  847.81   53.21
   4  -1   0  852.50   54.55
  -4  -1   0  858.73   55.11
   4  -1   1  113.54   11.85
   4  -1   1  101.41    9.64
   4   1  -1   86.51    9.69
   4   1  -1   87.76    8.79
  -4  -1  -1   89.57    9.11
  -4   1   1   80.88    8.82
  -4   1  -1   94.42    9.64
   4   1   1   90.45   11.09
   4  -1  -1   77.08    8.67
  -4  -1   1   87.24    8.84
   4  -1  -1   91.46   10.27
  -4   1  -1   98.53   13.20
  -4  -1   1   96.83   10.79
   4  -1   2  319.09   21.40
  -4  -1  -2  279.68   21.12
  -4   1   2  298.55   21.24
   4   1  -2  285.45   21.48
   4  -1   2  344.22   24.47
  -4  -1   2  270.70   21.80
  -4   1  -2  305.31   21.50
   4  -1  -2  330.65   21.18
  -4  -1   2  329.00   20.80
  -4   1   3  970.46   58.72
   4   1  -3  965.09   59.32
  -4  -1  -3  945.01   58.96
   4   1  -3  949.04   57.81
   4  -1   3  936.18   58.86
  -4   1   3  946.80   59.96
   4  -1  -3  962.09   60.01
  -4  -1   3  959.19   57.90
  -4  -1   3  949.26   59.46
  -4   1  -3  926.04   58.77
  -4   1   4   48.53    7.76
   4  -1   4   50.68    7.99
   4   1  -4   41.81    6.00
  -4   1   4   76.83   10.39
   4   1  -4   37.58    7.59
  -4  -1  -4   42.40    7.59
  -4  -1   4   46.38    6.30
  -4  -1   4   33.58    7.42
   4  -1  -4   56.72    9.12
   4  -1  -4   57.71    7.51
  -4   1  -4   46.33    7.99
  -4   1   5 1343.19   81.90
  -4  -1  -5 1328.99   82.25
   4   1  -5 1350.62   80.22
  -4   1   5 1372.95   84.02
   4   1  -5 1368.79   83.59
   4  -1  -5 1334.37   81.01
   4  -1  -5 1312.50   84.08
  -4  -1   5 1289.61   80.56
  -4  -1   5 1414.96   83.39
  -4   1  -5 1307.00   81.94
   4   1  -6  128.03   14.90
   4   1  -6   99.18    9.07
  -4   1   6   87.68   14.29
  -4   1   6  106.10   12.53
  -4  -1  -6  111.81   16.05
   4  -1  -6  102.28   13.93
  -4  -1   6  113.47   14.37
   4  -1  -6  107.87   10.82
  -4   1  -6  104.32   17.30
  -4  -1   6   93.32   10.51
  -4  -1  -7   24.43    8.01
  -4   1   7   38.83   11.40
  -4   1   7   31.18    8.05
  -4  -1   7   35.11    6.72
   4  -1  -7   33.04    6.89
  -4   1  -7   35.34    8.25
  -4  -1   7   26.92    8.63
  -4   1   8   87.89   12.05
  -4   1   8  133.40   18.58
  -4  -1  -8  105.02   13.30
  -4  -1   8  102.11   16.05
   4  -1  -8  104.30   11.00
  -4   1  -8   88.13   12.61
  -4   1   9   22.66    8.00
  -4   1   9    7.28   10.59
  -4  -1  -9    5.24    7.63
  -4  -1  -9    7.11   10.44
   4  -1  -9   18.13    5.75
  -4   1  -9    3.84    8.04
  -4  -1   9    7.34    9.79
  -4   1  10   33.78   13.09
  -4  -1 -10   24.76   13.14
  -4   1 -10   31.65    9.98
  -4   1 -10   35.80   12.39
  -4  -1  10   37.87   14.02
  -4   1  11   25.42   15.10
  -4  -1 -11   11.53   13.05
  -4  -1 -11   17.38    9.60
  -4   1 -11   10.88    9.22
  -4  -1  11   11.42   11.65
  -4   1 -11   25.84   11.85
  -4   1  12   36.86   16.31
  -4  -1 -12   25.24   13.33
  -4   1 -12   31.86    9.34
  -4  -1  12   21.71   14.25
  -4   1 -12   27.65   11.84
  -4  -1 -13   21.40   14.45
  -4   1  13    9.86   14.12
  -4  -1  13   20.70   16.64
  -4   1 -13    4.71    9.11
   5  -1   0 4352.22  249.54
  -5  -1   0 4204.33  249.27
  -5   1   0 4189.63  249.53
  -5   1   0 4106.79  251.93
   5  -1   0 4353.14  251.15
   5   1   0 4332.93  249.55
  -5  -1   0 3989.84  251.60
   5   1   0 4210.70  250.87
   5  -1   1 2923.62  184.22
  -5   1   1 2857.29  184.13
  -5  -1  -1 3149.99  184.40
   5   1  -1 3401.26  185.51
   5   1  -1 3198.06  184.22
  -5   1   1 3002.42  186.20
  -5   1  -1 3092.39  187.79
  -5  -1   1 2983.44  183.91
  -5  -1   1 3048.96  186.00
   5  -1  -1 3282.59  184.38
   5  -1  -1 3335.74  185.80
   5   1   1 2970.29  184.36
  -5   1  -1 3086.30  184.54
  -5   1   2  184.71   18.56
   5  -1   2  185.12   17.09
  -5   1   2  190.37   22.71
  -5   1  -2  275.59   18.23
   5  -1  -2  262.66   19.05
  -5  -1   2  189.82   18.27
  -5   1   3  891.23   52.66
   5  -1   3  871.28   56.64
   5   1  -3  846.65   53.13
  -5   1   3  828.06   56.87
   5  -1   3  838.55   53.04
  -5  -1  -3  772.88   52.52
  -5  -1   3  841.13   51.74
  -5  -1   3  839.17   53.59
   5  -1  -3  778.17   51.70
   5  -1  -3  842.60   53.83
  -5   1  -3  800.97   52.65
   5  -1   4  901.41   59.47
   5   1  -4 1025.37   60.52
   5   1  -4  993.77   59.45
  -5   1   4  890.89   58.97
  -5  -1  -4 1002.44   59.85
  -5   1   4  825.14   60.51
  -5   1  -4 1002.57   59.70
  -5  -1   4  900.99   58.14
   5  -1  -4  977.99   61.03
   5  -1  -4  955.96   61.31
  -5  -1   4  918.41   60.36
  -5   1   5 3773.08  219.19
   5   1  -5 3480.62  215.30
   5   1  -5 3576.50  218.19
  -5  -1  -5 3606.10  217.31
  -5   1   5 3744.91  216.87
  -5  -1   5 3796.93  215.91
  -5  -1   5 3871.20  218.60
  -5   1  -5 3576.11  217.12
   5  -1  -5 3459.29  216.13
   5  -1  -5 3628.49  218.96
  -5   1   6 1195.21   76.67
  -5   1   6 1165.25   73.97
  -5  -1  -6 1222.50   74.64
   5   1  -6 1240.40   76.33
   5   1  -6 1232.69   71.99
   5  -1  -6 1075.12   86.39
  -5  -1   6 1153.29   75.66
  -5  -1   6 1154.64   72.58
   5  -1  -6 1234.57   72.89
  -5   1  -6 1173.10   74.20
  -5   1   7  421.60   35.22
  -5  -1  -7  473.40   32.75
  -5   1   7  428.63   31.86
  -5   1  -7  469.07   32.56
   5  -1  -7  480.45   30.42
  -5  -1   7  439.53   30.30
   5  -1  -7  478.94   36.03
  -5  -1   7  417.62   34.23
  -5   1   8   86.26   16.36
  -5   1   8   87.84   12.06
  -5  -1  -8   43.83   11.18
  -5  -1   8   78.20   15.02
   5  -1  -8   61.56    9.10
  -5   1  -8   55.10   11.29
  -5  -1   8   97.67   12.74
  -5   1   9  556.63   45.01
  -5   1   9  622.31   40.29
  -5   1  -9  535.43   40.84
  -5  -1   9  652.03   45.33
  -5   1  10  265.47   28.45
  -5  -1 -10  249.40   26.38
  -5   1  10  227.26   20.22
  -5  -1  10  181.99   24.03
  -5  -1 -11  556.34   42.55
  -5   1  11  455.50   43.78
  -5  -1 -11  542.05   39.31
  -5  -1  11  497.76   50.90
  -5   1 -11  547.57   40.84
  -5   1 -11  553.09   38.94
  -5  -1 -12   50.90   15.04
  -5   1  12   51.24   17.02
  -5  -1  12   20.10   13.32
   6   1   0   49.45    8.73
  -6   1   0   78.57   10.83
   6   1   0   43.17    8.90
   6  -1   0   58.85    9.23
  -6  -1   0   53.17    8.67
  -6  -1   0   38.88   11.24
  -6  -1  -1  700.11   46.30
   6  -1   1  722.30   48.88
   6   1  -1  679.03   45.92
   6   1  -1  720.12   47.36
  -6   1   1  717.07   46.47
   6  -1   1  715.01   46.29
  -6   1   1  687.31   48.96
  -6  -1   1  743.94   49.14
   6   1   1  692.84   48.74
  -6  -1   1  760.51   46.11
   6  -1  -1  702.29   46.12
  -6   1  -1  710.39   50.57
   6  -1  -1  735.30   47.80
   6   1   1  715.29   46.61
  -6   1  -1  714.70   46.62
   6  -1   2  317.31   26.72
   6  -1   2  306.48   23.58
  -6   1   2  313.95   23.26
   6   1  -2  284.84   22.37
   6   1  -2  290.22   23.69
  -6  -1  -2  289.88   23.11
  -6  -1   2  279.96   24.97
   6  -1  -2  340.77   24.73
   6  -1  -2  343.45   23.34
  -6   1  -2  324.85   23.84
   6   1   2  291.96   26.30
  -6  -1   2  294.11   28.51
  -6   1   3   99.33   12.03
  -6   1   3   79.49   12.78
   6  -1   3   80.92   12.41
   6   1  -3   75.24   11.02
  -6  -1  -3  103.51   12.95
   6  -1   3  106.72   12.41
  -6  -1   3   95.53   11.06
   6  -1  -3   88.24   12.79
  -6  -1   3   93.82   20.09
   6  -1  -3   75.11   10.44
   6   1   3  114.50   16.87
  -6   1  -3   84.09   11.58
   6  -1   4   24.92   12.11
  -6   1   4    8.52    9.33
  -6   1   4    8.16    7.25
   6   1  -4    1.81    6.89
  -6  -1  -4   10.57    7.13
   6   1  -4    5.03    5.85
   6  -1   4   16.31    8.08
  -6  -1   4    7.25    8.44
  -6  -1   4    5.87    5.93
   6  -1  -4    7.50    8.05
  -6   1  -4    8.78    7.29
   6   1  -5   45.25   11.06
  -6  -1  -5   53.21   10.36
  -6   1   5   53.67   10.27
  -6   1   5   47.93   11.01
   6   1  -5   48.33    8.39
  -6  -1   5   35.38   10.67
   6  -1  -5   56.36   11.39
  -6  -1   5   52.01    9.07
   6  -1  -5   51.94    8.96
  -6   1  -5   49.05    9.93
  -6  -1  -6   75.09   12.11
   6   1  -6   93.23   13.79
   6   1  -6   86.81   10.48
  -6   1   6   79.71   12.31
  -6   1   6   71.30   13.70
   6  -1  -6   80.35   10.78
  -6   1  -6   58.92   11.56
  -6  -1   6   84.35   14.50
   6  -1  -6   60.60   12.83
  -6  -1   6  100.96   12.13
  -6   1   7  197.22   22.65
   6   1  -7  145.84   14.95
  -6   1   7  152.24   18.59
   6   1  -7  176.39   21.13
  -6  -1  -7  186.23   18.89
   6  -1  -7  205.26   22.03
  -6  -1   7  195.60   21.74
  -6   1  -7  166.77   18.96
  -6  -1   7  183.41   16.98
   6  -1  -7  167.60   16.37
  -6  -1  -8   78.78   14.48
  -6   1   8   68.90   16.16
  -6   1   8   92.15   13.69
   6   1  -8   85.27   15.34
  -6  -1   8   99.20   17.45
  -6  -1   8   82.79   11.47
   6  -1  -8   71.55   16.10
   6  -1  -8   81.96   11.12
  -6   1   9   49.78   11.49
  -6   1   9   37.86   13.47
  -6  -1   9   47.27    9.06
   6  -1  -9   49.62    8.63
  -6  -1   9   41.64   14.42
  -6   1  10   25.64   14.31
  -6  -1 -10   21.89   13.22
  -6   1  10   41.10    9.93
  -6   1 -10   40.86   12.73
  -6  -1  10   14.49   10.60
  -6   1  11   22.20   14.01
  -6   1  11   21.73    8.46
  -6  -1 -11   33.32   16.39
  -6  -1  11   13.66   13.43
  -6   1  12    6.48   12.98
  -6   1 -12   -2.67   13.75
  -6  -1  12    6.24   14.91
   7   1   0 1351.81   83.67
   7  -1   0 1301.97   85.32
  -7   1   0 1369.70   83.96
  -7  -1   0 1371.23   83.41
   7  -1   0 1361.02   83.59
   7   1   0 1337.70   85.48
  -7  -1   0 1312.94   87.36
   7   1  -1  894.88   62.20
   7  -1   1 1015.03   64.31
  -7   1   1 1019.86   61.73
   7   1  -1  882.63   60.76
   7  -1   1 1008.00   61.58
  -7   1   1 1059.14   65.49
  -7  -1  -1  910.55   60.89
   7  -1  -1  928.74   62.62
   7  -1  -1  899.62   60.86
   7   1   1 1041.76   61.80
  -7   1  -1  919.54   61.43
  -7  -1   1 1007.81   61.17
  -7   1  -1  817.87   64.98
  -7  -1   1  979.66   64.72
   7   1   1 1020.19   64.28
  -7   1   2  333.88   31.29
   7  -1   2  353.02   29.02
  -7  -1  -2  479.65   30.04
   7  -1   2  345.81   31.33
  -7   1   2  381.46   28.79
  -7  -1   2  407.92   28.60
  -7  -1   2  385.63   31.64
   7   1   2  336.95   31.50
  -7   1  -2  471.59   30.02
   7   1  -3  506.78   35.42
  -7   1   3  493.32   34.31
   7   1  -3  462.27   33.26
  -7  -1  -3  491.87   34.73
   7  -1   3  505.70   34.90
  -7   1   3  485.11   37.04
  -7  -1   3  471.43   36.46
   7  -1  -3  469.09   35.50
  -7   1  -3  455.83   34.44
   7   1   3  488.84   40.36
  -7  -1   3  458.74   33.39
   7  -1  -3  502.11   33.98
   7  -1   4  938.07   66.30
  -7   1   4  950.99   64.10
  -7   1   4  971.91   61.74
   7  -1   4 1049.20   62.76
  -7  -1  -4  804.46   61.33
  -7  -1   4  987.74   60.98
   7   1   4 1013.95   67.59
  -7  -1   4  966.04   63.80
   7  -1   5  660.70   51.20
  -7   1   5  686.53   48.43
   7   1  -5  666.46   46.67
  -7   1   5  636.29   45.22
  -7  -1  -5  639.62   45.58
   7  -1  -5  668.92   47.40
  -7  -1   5  715.16   47.85
  -7   1  -5  655.25   45.56
   7  -1  -5  642.08   45.57
  -7  -1   5  694.28   44.45
   7   1  -6 1193.44   72.11
  -7   1   6 1024.76   69.38
   7   1  -6 1145.60   68.04
  -7   1   6  927.42   71.72
  -7  -1  -6 1120.04   70.46
  -7  -1   6 1063.21   71.86
   7  -1  -6 1140.87   74.98
  -7  -1   6  984.96   68.37
   7  -1  -6 1131.92   72.65
  -7   1  -6 1160.33   70.49
   7   1  -7  622.20   43.72
  -7   1   7  696.87   46.90
   7   1  -7  693.33   49.37
  -7  -1  -7  709.41   47.71
  -7   1   7  680.30   50.45
  -7  -1   7  719.58   45.46
  -7  -1   7  750.12   50.36
   7  -1  -7  640.74   49.48
   7  -1  -7  615.65   44.27
  -7   1  -7  669.53   47.21
  -7  -1  -8  206.68   22.20
  -7   1   8  227.73   26.93
  -7   1   8  225.56   22.59
   7   1  -8  228.18   25.24
   7  -1  -8  229.59   20.18
  -7  -1   8  243.26   21.49
  -7  -1   8  265.62   27.58
   7  -1  -8  239.45   26.85
  -7   1   9  215.39   27.79
  -7   1   9  205.71   21.92
   7  -1  -9  182.63   18.92
   7  -1  -9  217.84   27.09
  -7  -1   9  203.44   26.05
  -7  -1   9  215.76   19.65
  -7   1  10  579.23   47.62
  -7  -1 -10  566.86   42.29
  -7   1  10  554.34   39.48
  -7  -1  10  572.09   51.66
   7  -1 -10  492.37   40.09
  -7   1 -10  596.62   42.59
  -7   1  11  211.74   31.07
  -7   1  11  200.43   19.72
  -7  -1 -11  206.92   27.15
  -7  -1  11  207.58   27.50
  -7   1  12  171.65   27.71
  -7  -1 -12  267.38   31.76
  -7  -1  12  202.99   30.75
  -7   1 -12  229.91   27.78
   8  -1   0  717.83   46.47
   8   1   0  625.12   47.69
   8   1   0  679.02   46.35
   8  -1   0  730.66   49.42
  -8  -1   0  608.78   50.37
  -8   1   0  738.53   51.59
  -8  -1   0  667.08   45.99
  -8   1   0  687.62   46.73
   8  -1   1   17.15   10.09
  -8   1   1   19.80    9.23
   8  -1   1    2.20    8.06
   8   1  -1   18.77   10.03
   8   1  -1   15.59    8.46
  -8  -1  -1   15.89    8.72
  -8   1   1   23.74   11.36
   8  -1  -1   19.50    8.41
   8   1   1   27.88   16.32
  -8  -1   1   18.78    8.47
   8   1   1   21.66    9.49
   8  -1  -1   25.52    8.84
  -8  -1   1   18.25   11.60
  -8   1  -1   17.96    9.21
   8   1  -2    0.68    7.54
  -8   1   2   -2.29    7.59
   8   1  -2    7.70    7.73
  -8  -1  -2    9.74    8.33
   8  -1   2    7.15    8.81
  -8   1   2    6.29   11.33
   8  -1   2    4.60    7.98
   8  -1  -2    3.71    7.66
  -8  -1   2    2.52    7.72
   8   1   2   17.03   11.20
  -8  -1   2    9.24   10.69
  -8   1  -2    9.21    8.22
   8  -1  -2    8.78    7.27
  -8  -1  -3   44.61   11.64
  -8   1   3   95.72   16.85
   8   1  -3   52.88   11.25
   8  -1   3   68.09   15.79
   8   1  -3   47.08   11.23
  -8   1   3   74.50   13.21
   8  -1   3   76.27   13.12
  -8   1  -3   76.69   13.54
  -8  -1   3   52.14   11.43
   8   1   3   56.99   13.62
  -8  -1   3   71.13   16.63
   8  -1  -3   95.48   14.93
   8  -1  -3   79.58   12.68
   8   1  -4    4.49    8.36
  -8  -1  -4  -11.12    7.88
   8  -1   4   -1.98    8.75
  -8   1   4   -4.89    7.96
   8  -1   4    1.25    8.15
  -8   1   4  -13.42   13.26
   8  -1  -4    4.10    8.24
   8   1   4   -5.54    9.02
   8  -1  -4    5.36    7.28
  -8  -1   4    6.91    8.41
  -8   1  -4   -2.40    8.71
  -8  -1   4   -3.10    9.76
   8   1  -5   63.82   13.90
  -8   1   5   55.93   12.40
  -8   1   5   73.78   17.30
   8   1  -5   62.88   11.23
   8  -1   5   62.73   16.99
  -8  -1  -5   46.91   12.14
  -8   1  -5   40.62   12.34
   8  -1  -5   75.64   13.96
  -8  -1   5   29.96   12.78
  -8  -1   5   41.12   10.85
   8   1   5   53.03   16.43
  -8   1   6   24.36   11.63
   8   1  -6   24.33   11.01
   8   1  -6   16.00    9.19
  -8  -1  -6    8.05    9.80
  -8   1   6   10.45   11.58
   8  -1  -6   17.44    8.48
  -8   1  -6   14.10   10.70
   8  -1  -6   32.18   12.56
  -8  -1   6    7.01   11.62
  -8  -1   6   15.13    9.23
  -8  -1  -7   51.80   13.56
   8  -1   7  104.58   23.87
  -8   1   7   97.01   19.56
  -8   1   7   72.08   14.00
   8   1  -7   63.06   14.92
  -8   1  -7   46.47   13.50
   8  -1  -7   78.33   12.49
  -8  -1   7   75.16   13.98
   8  -1  -7   58.53   14.41
  -8  -1   7   69.08   17.44
  -8   1   8   19.47   11.64
   8   1  -8    6.67   11.45
  -8   1   8    3.63   13.12
  -8  -1  -8    2.41   11.45
  -8  -1   8   13.37   10.00
   8  -1  -8   -0.21   10.68
  -8  -1   8   13.49   13.05
  -8   1  -8    1.34    8.54
   8  -1  -8    5.86    8.42
   8   1  -9   16.67   12.89
  -8  -1  -9   37.20   13.48
  -8   1   9   18.94   11.87
  -8   1   9    9.88   14.53
  -8  -1   9   28.57   11.60
   8  -1  -9   32.22   10.04
  -8   1  -9    4.02    9.00
  -8  -1   9   28.07   14.25
  -8   1  10  -11.51   12.66
  -8   1  10   -6.41    8.68
  -8  -1  10    3.64   15.53
  -8  -1  10   12.22    8.99
   8  -1 -10    3.44    9.14
  -8   1  11   35.39   18.56
  -8   1  11   27.52   11.39
  -8  -1  11   39.15   17.32
   9   1   0  455.63   36.97
   9  -1   0  463.01   34.91
  -9   1   0  493.30   41.19
  -9  -1   0  453.10   34.77
   9  -1   0  416.14   36.68
  -9   1   0  489.43   35.56
   9   1   0  450.86   35.12
   9  -1   1  167.71   18.85
  -9  -1  -1  142.08   18.33
   9   1  -1  156.43   19.01
   9  -1   1  149.90   21.76
  -9   1   1  172.82   26.08
  -9   1   1  160.37   19.50
   9   1  -1  160.75   20.83
   9   1   1  176.36   21.71
   9  -1  -1  158.25   19.02
   9  -1  -1  122.94   17.65
  -9  -1   1  167.51   26.55
  -9  -1   1  165.41   19.34
  -9   1  -1  155.93   19.12
  -9  -1  -2  467.77   35.70
  -9   1   2  465.20   35.72
   9  -1   2  422.06   35.19
   9   1  -2  544.43   37.66
   9  -1   2  418.89   38.16
   9   1  -2  514.70   35.44
  -9   1   2  404.95   39.45
  -9   1  -2  524.78   36.45
  -9  -1   2  416.51   35.03
   9  -1  -2  518.94   37.90
  -9  -1   2  412.19   39.42
   9   1   2  389.29   37.70
   9  -1  -2  544.90   36.05
  -9   1   3  674.34   52.33
   9  -1   3  655.80   51.59
  -9   1   3  647.86   47.64
  -9  -1  -3  694.50   48.65
   9   1  -3  718.90   49.35
   9  -1   3  775.03   49.11
   9   1  -3  676.13   47.30
  -9  -1   3  614.36   50.87
   9  -1  -3  685.46   49.55
  -9  -1   3  674.72   47.50
  -9   1  -3  689.60   48.42
   9   1   3  687.72   52.30
   9  -1  -3  678.47   47.11
   9  -1   4  707.76   48.75
   9   1  -4  664.39   48.93
   9  -1   4  666.55   52.93
  -9   1   4  697.48   48.28
  -9  -1  -4  636.29   47.85
   9   1  -4  679.96   46.74
  -9  -1   4  699.57   47.23
   9  -1  -4  649.86   46.48
  -9   1  -4  631.96   47.89
  -9  -1   4  716.53   51.52
   9  -1  -4  672.72   49.88
   9   1   4  704.62   53.73
   9  -1   5   90.36   19.05
   9   1  -5  195.19   23.17
  -9  -1  -5  152.30   19.15
  -9   1   5  109.85   21.18
   9   1  -5  153.63   19.81
  -9   1   5  133.26   17.93
  -9  -1   5  106.13   16.14
   9   1   5   87.39   21.85
   9  -1  -5  169.79   20.90
   9  -1  -5  160.12   18.40
  -9   1  -5  144.67   19.42
  -9  -1   5  108.06   19.31
  -9   1   6  558.24   41.76
   9   1  -6  566.29   39.73
   9   1  -6  551.15   43.34
  -9   1   6  524.87   45.37
  -9  -1  -6  562.98   42.52
  -9  -1   6  558.81   40.84
  -9  -1   6  534.94   44.67
   9  -1  -6  546.92   39.86
  -9   1  -6  593.13   43.14
   9  -1  -6  577.62   44.84
  -9   1   7  288.00   27.24
   9   1  -7  274.67   28.62
  -9   1   7  267.62   31.13
  -9  -1  -7  256.84   27.24
   9  -1  -7  263.39   24.48
  -9  -1   7  255.29   30.51
   9  -1  -7  252.60   29.38
  -9   1  -7  272.57   28.16
  -9  -1   7  228.69   24.90
   9  -1   8  223.81   31.99
  -9   1   8  220.91   25.39
   9   1  -8  202.46   26.46
  -9   1   8  214.04   28.24
  -9  -1  -8  242.55   26.71
  -9   1  -8  256.36   27.99
  -9  -1   8  206.57   23.44
  -9  -1   8  237.36   28.85
   9  -1  -8  231.03   22.57
  -9   1   9  162.59   24.92
  -9   1   9  181.75   22.62
   9  -1   9  307.16   47.31
   9  -1  -9  175.25   20.76
  -9  -1   9  159.74   24.17
   9  -1  -9  199.42   25.66
  -9   1  10  339.22   34.18
  -9   1  10  348.44   38.96
  -9  -1  10  352.31   28.84
   9  -1 -10  360.00   29.03
  -9  -1  10  323.54   37.00
   9  -1 -10  318.46   39.07
 -10   1   0    1.71   10.74
  10  -1   0   11.87   10.77
  10   1   0   15.95   12.04
 -10  -1   0    9.31   10.39
 -10   1   0    4.75   13.85
  10  -1   0   11.04   10.21
  10  -1   1   15.40   11.56
  10  -1   1   21.04   11.82
 -10  -1  -1    2.27   10.28
  10   1  -1   13.01   10.53
  10   1  -1   15.61   10.99
 -10   1   1    9.33   10.61
 -10   1   1   10.42   12.44
  10  -1  -1    4.14   10.44
 -10   1  -1   14.73   11.39
 -10  -1   1    3.25   12.66
  10  -1  -1   16.49   12.24
  10   1   1   -7.60    9.18
 -10  -1   1   -1.39    9.79
  10  -1   2   31.57   11.67
  10   1  -2   10.40   10.80
  10   1  -2   14.40   11.15
  10  -1   2   20.12   13.62
 -10  -1  -2   37.93   18.08
 -10   1   2   14.64   13.00
 -10   1   2   23.90   11.90
 -10   1  -2   16.25   11.79
 -10  -1   2   32.31   11.85
  10   1   2    9.30   11.92
  10  -1  -2   25.27   11.48
 -10  -1   2   22.48   13.63
  10  -1  -2   37.48   14.67
 -10  -1  -3  137.85   18.28
  10  -1   3   95.01   19.36
  10   1  -3  128.24   21.00
 -10   1   3  127.06   18.58
 -10   1   3  148.78   25.64
  10   1  -3  122.40   17.75
  10  -1   3   93.17   17.13
 -10  -1   3  113.12   20.37
  10  -1  -3  157.81   22.79
  10   1   3  170.52   26.49
 -10   1  -3  104.35   17.97
 -10  -1   3  115.73   17.90
  10  -1  -3  141.04   18.38
  10   1  -4   10.10   12.61
  10   1  -4   10.49   10.19
 -10  -1  -4    1.83    9.56
 -10   1   4   -6.79   11.05
  10  -1   4    2.99   12.01
 -10   1   4    7.72   12.07
  10   1   4   21.40   14.90
 -10  -1   4    9.06   11.28
  10  -1  -4    0.64    9.92
  10  -1  -4   10.07   13.55
 -10  -1   4    6.24   10.52
 -10   1  -4    3.96   11.85
  10   1  -5   32.86   13.48
 -10  -1  -5   19.07   12.92
 -10   1   5   29.28   17.19
 -10   1   5   42.27   15.28
 -10   1  -5   46.49   14.76
  10  -1  -5   23.39   11.71
  10   1   5   32.09   17.36
 -10  -1   5   46.12   16.33
 -10  -1   5   40.22   12.92
  10  -1  -5   29.86   13.89
  10   1  -6   43.88   16.07
 -10   1   6   26.99   14.98
 -10   1   6   48.32   14.77
 -10  -1  -6   37.96   14.05
 -10   1  -6   37.92   14.67
 -10  -1   6   24.93   13.48
  10  -1  -6   31.35   16.42
 -10  -1   6   17.54   11.97
 -10  -1  -7   -8.57   12.05
  10   1  -7  -12.50   11.41
  10  -1   7   13.27    8.89
 -10   1   7    0.50   11.60
 -10   1   7    1.17   13.20
 -10   1  -7   11.37   13.33
  10  -1  -7   -8.18   10.32
 -10  -1   7   17.53   14.73
 -10  -1   7    6.48   11.68
 -10   1   8   -4.80   11.76
 -10   1   8    5.16   12.81
 -10  -1  -8   14.10   13.79
  10  -1   8   18.32   18.95
  10  -1  -8    7.96   13.26
 -10  -1   8    2.74   12.71
  10  -1  -8    9.97   10.50
  10   1   8   27.50   27.79
 -10  -1   8   20.80   13.30
 -10   1  -8   -1.08   13.49
 -10   1   9   10.10   13.19
  10   1  -9   23.20   15.48
 -10   1   9   14.43   15.17
 -10  -1   9    5.17   12.54
  10  -1  -9   20.53   11.54
 -10  -1   9    6.17   14.96
  10  -1  -9  -19.84   12.06
  10   1 -10   44.26   16.48
 -10   1  10   -1.17   21.22
 -10   1  10   26.90   17.98
 -10  -1  10   18.36   15.79
 -10  -1  10    9.99   12.57
  11  -1   0  253.85   26.73
  11   1   0  229.32   29.11
 -11   1   0  249.91   26.96
 -11   1   0  182.19   28.82
  11  -1   0  241.68   28.27
 -11  -1   0  226.39   26.13
 -11   1   1    0.19   12.09
 -11   1   1   -4.15   13.94
  11  -1   1    8.84   11.16
 -11  -1  -1    8.99   12.00
  11   1  -1   23.30   12.59
  11  -1   1   18.80   11.65
 -11   1  -1  -11.25   11.51
 -11  -1   1   -1.66   11.24
 -11  -1   1    1.31   12.67
  11  -1  -1   28.91   14.84
  11  -1  -1   33.90   16.23
  11   1   1    4.33   13.48
  11  -1   2  964.64   63.34
 -11  -1  -2  857.09   61.84
 -11   1   2  985.14   63.32
  11   1  -2  847.89   63.18
  11  -1   2  890.17   65.55
 -11   1   2  875.06   68.52
 -11   1  -2  829.71   62.37
  11  -1  -2  833.07   63.35
 -11  -1   2  927.29   68.13
 -11  -1   2  932.30   62.27
  11   1   2  950.31   66.33
  11  -1  -2  828.54   61.40
  11   1  -3  107.78   18.13
 -11   1   3   87.31   18.46
 -11  -1  -3  108.33   18.40
  11  -1   3   74.94   17.58
  11   1  -3  114.40   17.70
 -11   1   3   76.88   22.64
  11  -1   3   84.27   19.47
 -11  -1   3  109.40   18.08
 -11   1  -3   97.28   18.04
 -11  -1   3  127.04   26.53
  11  -1  -3  143.72   23.36
  11   1   3   73.30   18.06
  11  -1  -3  138.76   18.72
 -11   1   4  405.16   43.17
  11   1  -4  521.96   39.88
 -11  -1  -4  448.10   37.88
 -11   1   4  412.32   37.76
 -11  -1   4  389.59   41.38
 -11   1  -4  515.92   40.00
 -11  -1   4  380.80   35.98
  11  -1  -4  494.17   37.53
  11  -1  -4  450.12   40.56
 -11  -1  -5   62.55   16.48
  11   1  -5   46.35   15.02
 -11   1   5   82.36   18.36
 -11   1   5   52.05   18.13
 -11   1  -5   84.64   17.74
  11   1   5   46.00   18.61
 -11  -1   5   71.42   20.26
 -11  -1   5   64.25   15.36
  11  -1  -5   54.60   14.61
  11   1  -6  123.33   22.99
 -11   1   6  173.74   23.45
 -11   1   6  185.98   32.08
 -11  -1   6  252.57   43.93
 -11  -1   6  161.49   22.26
 -11   1  -6  154.86   24.41
  11   1   6  191.86   30.93
 -11   1   7   67.03   20.92
 -11  -1  -7   33.07   16.38
 -11   1   7   73.06   16.42
 -11  -1   7   43.15   17.57
  11  -1  -7   47.25   15.54
 -11  -1   7   45.40   15.27
 -11   1  -7   51.62   17.20
  11  -1  -7   50.85   18.18
 -11   1   8  344.35   40.90
 -11   1   8  389.59   36.76
  11   1  -8  395.08   39.76
  11  -1  -8  357.74   39.77
  11  -1  -8  429.74   34.28
 -11  -1   8  389.78   34.83
 -11  -1   8  382.66   40.68
 -11   1   9   79.27   18.38
  11   1  -9   41.78   18.88
 -11   1   9   59.78   20.71
  11  -1  -9   46.74   14.23
 -11  -1   9   59.33   19.02
 -11  -1   9   54.81   16.09
 -12  -1   0   16.26   13.54
 -12   1   0   20.69   16.36
  12   1   0   11.68   14.25
  12  -1   0    9.17   12.76
 -12   1   1   73.50   19.09
 -12   1   1  102.31   26.50
  12  -1   1   78.10   18.70
  12   1  -1   85.77   18.41
 -12  -1  -1   85.12   18.05
  12  -1  -1  108.73   19.04
 -12   1  -1   80.89   18.52
 -12  -1   1   55.98   17.11
 -12   1   2    8.87   13.94
 -12   1   2   -7.03   14.17
 -12  -1  -2    3.87   13.53
  12  -1   2   -8.15    7.26
  12   1  -2   10.84   12.63
  12  -1   2   -3.20   12.74
 -12  -1   2    1.54   13.02
  12  -1  -2   19.24   13.88
 -12   1  -2    4.20   12.81
 -12  -1   2  -19.75   12.46
  12   1  -3   20.58   14.17
 -12   1   3   21.86   15.32
 -12  -1  -3   23.97   14.75
  12  -1   3   48.82   16.22
 -12   1   3    6.48   14.23
 -12   1  -3   23.98   16.23
  12   1   3    6.60   11.93
  12  -1  -3   23.09   14.42
 -12  -1   3   19.35   14.52
  12  -1   4   35.35   20.19
 -12   1   4   24.41   15.35
 -12  -1  -4   30.83   16.03
 -12   1   4   28.03   18.37
 -12   1  -4   44.83   17.35
  12   1   4   17.07   13.72
  12  -1  -4   13.67   13.07
 -12  -1   4   24.27   15.80
 -12  -1   4   11.06   14.02
  12  -1   5   39.31   16.18
 -12  -1  -5   12.53   15.92
 -12   1   5   44.70   20.59
 -12   1   5   10.13   15.29
  12  -1  -5   13.49   15.34
 -12  -1   5   24.70   15.67
  12  -1  -5   37.42   14.69
  12   1   5   35.58   20.08
 -12   1  -5  -11.35   21.08
 -12  -1   5   30.27   14.68
 -12  -1  -6  -16.14   14.99
  12   1  -6    6.47   15.81
 -12   1   6    1.84   13.69
 -12   1   6  -15.34   17.57
  12  -1  -6   28.16   16.48
 -12  -1   6    0.87   13.30
  12  -1  -6   -2.43   13.72
 -12   1  -6    4.42   16.13
 -12  -1   6   15.46   13.06
 -12   1   7    4.30   16.80
  12   1  -7   24.66   15.81
 -12   1   7   14.12   14.39
 -12  -1   7   19.24   14.21
 -12  -1   7   12.26   15.75
  12  -1  -7   15.53   13.58
 -12   1   8   -3.44   15.19
 -12   1   8   26.46   17.15
  12   1  -8  -12.23   21.65
 -12  -1   8  -15.95   14.88
  12  -1  -8   10.69   12.41
 -12  -1   8   17.64   14.55
  13  -1   0  229.82   28.05
  13   1   0  176.40   25.89
  13  -1   0  224.98   29.79
 -13   1   0  230.39   30.09
 -13  -1   0  214.58   27.90
 -13   1   1   26.35   20.78
  13   1  -1   50.19   18.11
  13  -1   1    1.77   13.05
  13  -1   1   26.18   16.46
 -13  -1  -1   22.28   15.39
  13  -1  -1   30.13   15.63
 -13  -1   1   14.19   15.91
  13  -1  -1   45.13   17.08
  13   1   1   40.03   17.13
 -13   1  -1   22.81   16.15
 -13   1   2  357.46   36.58
 -13   1   2  355.25   43.65
 -13  -1  -2  377.00   36.70
  13   1  -2  280.16   35.27
  13  -1   2  349.33   39.92
 -13  -1   2  342.98   43.19
  13  -1  -2  342.30   35.21
  13   1   2  427.56   41.70
  13  -1  -2  329.55   37.24
 -13  -1   2  404.73   35.92
 -13   1  -2  367.97   37.36
 -13   1   3   49.87   18.17
 -13   1   3   24.92   17.65
  13  -1   3   86.54   35.85
  13   1  -3   64.07   17.47
 -13  -1  -3   47.08   17.27
  13   1   3   84.93   23.89
 -13  -1   3   44.36   17.22
  13  -1  -3   48.04   18.95
 -13  -1   3   71.72   22.88
 -13   1  -3   52.41   18.83
  13  -1  -3   67.90   19.20
  13   1  -4  161.56   25.56
 -13   1   4  131.61   27.91
 -13  -1  -4  181.21   26.93
 -13   1   4  157.78   24.90
  13  -1  -4  179.08   27.97
  13  -1  -4  187.90   25.26
 -13  -1   4  140.95   23.09
 -13  -1   4  180.73   31.99
  13   1  -5   22.24   17.10
 -13   1   5   33.37   17.60
 -13  -1  -5   17.77   17.49
 -13   1   5   37.94   22.58
  13  -1  -5   28.64   14.23
 -13   1  -5   32.06   16.82
 -13  -1   5   27.13   20.65
 -13  -1   5   51.29   17.38
  13   1  -6  121.24   23.90
 -13   1   6  182.24   33.80
 -13   1   6  151.33   25.23
 -13  -1   6  160.84   23.51
  13  -1  -6  114.96   21.71
 -13  -1   6  197.81   35.78
  14  -1   0   14.63   15.85
 -14   1   0   10.78   16.49
 -14  -1   0   -9.62   15.34
  14   1  -1   19.42   19.98
 -14  -1  -1   11.13   16.50
 -14   1   1    9.99   17.32
 -14  -1   1    1.71   16.73
 -14   1  -1   14.70   18.81
  14  -1  -1   23.73   17.79
 -14   1   2   27.18   18.50
 -14  -1  -2   31.70   17.65
  14   1  -2  -14.55   17.35
 -14   1   2   43.71   27.89
 -14   1  -2    2.29   18.43
 -14  -1   2   37.49   18.53
  14  -1  -2    8.20   15.40
 -14  -1  -3   10.81   19.26
 -14   1   3   -4.25   16.03
 -14   1   3   -9.10   16.97
 -14   1  -3   29.33   35.50
 -14  -1   3   -7.52   17.30
  14  -1  -3    7.52   16.79
 -14  -1   3   10.35   17.15
 -14   1   4    1.62   21.83
 -14   1   4   19.17   19.63
 -14  -1  -4   22.46   19.04
 -14  -1   4  -16.97   15.18
 -14   1  -4    7.64   15.81
  14  -1  -4    7.64   15.33
 -14  -1   4   -6.91   18.85
 -14   1   5   27.53   22.41
 -14   1   5    2.75   17.85
 -14  -1   5   14.39   17.32
  14  -1  -5  -15.09   15.10
 -14  -1   5  -10.10   15.34
 -15   1   0  111.78   25.18
 -15  -1   0  110.28   23.92
 -15  -1  -1    5.36   18.64
 -15   1   1   -1.33   18.87
 -15   1  -1   46.23   17.72
 -15  -1   1   43.87   20.80
   0  -2   0 2888.44  171.74
   0  -2   0 2895.05  171.00
   0   2   0 2996.16  171.02
   0   2   0 2903.21  171.89
   0   2   1    0.98    1.86
   0  -2   1    1.06    1.80
   0   2   1    2.43    2.42
   0   2  -1   -0.85    1.62
   0  -2  -1    1.60    2.39
   0  -2   2 4354.83  254.78
   0   2   2 4262.66  256.26
   0   2  -2 4480.88  254.89
   0  -2  -2 4360.22  256.15
   0   2   2 4317.72  256.15
   0  -2   3    1.29    1.66
   0   2   3    0.73    3.41
   0   2   3   -0.46    3.16
   0   2   4 4472.54  257.33
   0   2   4 4247.76  258.29
   0   2   5   -3.84    7.67
   0  -2  -5    7.26    5.30
   0   2   6 4843.80  288.49
   0  -2  -7    1.99    5.93
   0   2   7   -4.89    6.78
   0  -2   8  527.90   38.75
   0   2   8  526.10   39.97
   0   2   9   -1.67    9.45
   0  -2   9    2.73    9.38
   0  -2  -9   -6.89    6.95
   0  -2  10 1692.26  102.56
   0   2  10 1588.65  103.64
   0  -2 -10 1493.97   96.73
   0  -2  11   -1.89   10.97
   0  -2 -11    4.89    7.72
   0  -2 -11   -9.10    6.35
   0   2  11   -4.90   10.81
   0  -2  12  322.04   33.49
   0  -2 -12  303.35   23.25
   0  -2 -12  385.81   27.52
   0   2  12  266.30   33.59
   0   2  13  -13.48   12.47
   0  -2  13   -2.74   12.69
  -1   2   0 1895.97  111.27
  -1  -2   0 1885.10  111.55
   1  -2   0 1956.70  111.26
  -1   2   0 1910.52  111.47
   1  -2   0 1770.58  111.30
  -1   2   1 1103.04   64.77
   1  -2   1 1119.94   64.76
  -1  -2  -1 1019.21   64.86
  -1   2   1 1154.15   64.71
   1  -2   1 1099.89   64.21
  -1   2  -1 1003.25   64.17
  -1   2  -1 1039.21   64.80
   1  -2  -1 1067.81   64.58
   1  -2  -1  990.65   64.54
  -1  -2   1 1174.51   64.26
   1  -2   2  174.71   12.31
  -1   2   2  194.13   13.75
  -1   2   2  187.37   13.66
  -1  -2  -2  199.57   14.10
  -1  -2   2  195.81   12.27
  -1  -2   2  177.73   12.00
  -1   2  -2  183.57   12.54
  -1   2   3  813.51   50.33
   1  -2   3  794.97   48.19
  -1  -2  -3  838.99   50.16
  -1   2   3  729.29   49.35
   1  -2  -3  845.09   50.57
  -1  -2   3  763.28   48.90
  -1   2  -3  850.64   48.36
  -1   2   4  386.54   25.44
   1  -2   4  361.82   23.40
  -1   2   4  403.99   26.66
   1  -2  -4  389.51   25.05
  -1  -2   4  363.34   25.02
  -1   2  -4  357.13   23.40
  -1  -2  -5  190.29   17.56
  -1   2   5  208.28   16.52
  -1   2  -5  199.38   14.28
   1  -2  -5  225.26   16.55
  -1  -2   5  235.27   17.31
  -1   2   6  160.49   17.62
  -1   2   6  173.25   15.47
  -1  -2  -6  176.73   16.34
  -1   2  -6  199.77   12.78
   1  -2  -6  166.32   14.91
  -1  -2   6  154.25   16.38
  -1  -2  -7  241.43   22.18
  -1   2   7  314.84   25.51
  -1  -2   7  276.47   23.81
   1  -2  -7  300.65   21.47
  -1   2  -7  297.11   19.57
  -1   2   8   34.71   10.90
  -1  -2  -8   40.36    9.14
   1  -2  -8   30.92    8.40
  -1  -2   8   16.61    8.90
  -1  -2  -9  211.17   20.15
  -1   2   9  212.52   24.34
  -1  -2   9  189.43   22.46
   1  -2  -9  193.02   17.48
   1   2   9  204.96   24.12
  -1  -2 -10   13.32    8.28
  -1   2  10    1.29   10.84
  -1  -2 -10   15.64   10.05
  -1  -2  10   23.24   11.25
   1   2  10    9.45   12.11
   1  -2 -10    8.26    7.26
  -1  -2 -11   23.58   10.18
  -1   2  11   37.93   14.53
   1  -2  11   28.09   13.13
  -1  -2  11   36.77   13.16
   1  -2 -11   43.91    8.52
   1  -2 -11   39.04    8.43
   1   2  11   27.07   14.59
  -1   2  12   -0.33   12.66
  -1  -2 -12    2.41    8.97
   1  -2  12   -3.73   12.67
  -1  -2 -12    7.05    7.11
   1   2  12    6.40   14.24
  -1  -2  12    4.89   13.75
  -1   2  13   34.47   16.56
  -1  -2 -13   21.36   11.71
   1  -2  13    5.31   14.59
  -1  -2 -13   30.67    9.20
  -1  -2  13   24.89   14.80
   1   2  13   20.10   15.98
   2  -2   0 5739.31  325.16
   2  -2   0 5426.44  324.67
  -2   2   0 5426.97  324.78
  -2   2   0 5556.76  325.34
   2  -2   1  500.22   32.99
   2  -2   1  478.86   31.87
   2   2  -1  547.49   32.00
   2  -2  -1  510.20   32.21
   2  -2  -1  525.35   32.52
  -2   2  -1  523.63   33.44
  -2   2  -1  531.99   32.16
  -2  -2   1  507.99   31.65
  -2   2   2  759.74   51.65
  -2   2  -2  922.59   51.49
   2  -2  -2  942.41   51.83
  -2  -2   2  764.92   50.75
   2  -2   3 1722.73   98.66
  -2   2   3 1678.79  100.22
  -2   2   3 1700.33   99.49
   2   2  -3 1570.44   98.80
  -2  -2   3 1718.03   98.89
   2  -2  -3 1548.16  100.11
  -2   2  -3 1593.08   98.59
  -2  -2   3 1722.26   97.52
   2  -2   4 4209.86  248.13
  -2   2   4 4273.55  250.35
  -2   2   4 4446.49  249.30
   2  -2  -4 4018.25  248.60
   2  -2  -4 4091.16  250.45
  -2   2  -4 4011.34  248.09
  -2  -2   4 4498.78  249.13
  -2   2   5  318.19   25.73
  -2   2   5  347.57   24.29
   2  -2   5  360.16   23.13
  -2   2  -5  340.72   22.91
  -2  -2   5  346.92   24.55
   2  -2  -5  353.00   23.75
  -2  -2  -6 2628.88  151.84
  -2   2   6 2390.59  148.32
  -2   2   6 2385.17  146.11
  -2  -2   6 2306.37  146.90
  -2   2  -6 2498.89  144.87
   2  -2  -6 2465.22  145.51
  -2  -2  -7  190.17   18.28
  -2   2   7  156.13   16.06
  -2   2   7  164.64   19.30
  -2   2  -7  197.88   14.59
   2  -2  -7  192.59   15.53
  -2  -2   7  161.92   17.80
  -2   2   8 1340.52   86.41
  -2  -2  -8 1312.99   84.02
  -2   2  -8 1323.67   80.74
   2  -2  -8 1314.03   81.50
  -2  -2   8 1413.27   85.45
  -2  -2  -9   51.57   12.06
  -2  -2  -9   63.55   10.83
  -2   2  -9   77.96   10.08
   2  -2  -9   74.35    9.93
  -2   2  -9   60.38    8.66
  -2  -2   9  101.04   14.84
  -2  -2 -10  958.11   59.35
  -2   2  10  904.84   65.11
  -2  -2 -10  919.49   60.69
  -2  -2  10  890.19   63.28
   2  -2 -10  932.05   57.39
  -2   2  11   52.58   16.85
  -2  -2 -11   49.40   13.24
  -2  -2  11   47.12   13.47
   2   2  11   39.53   14.75
  -2  -2 -12  499.33   34.75
  -2  -2 -12  443.70   31.53
   2  -2  12  458.33   41.07
  -2   2  12  419.07   40.23
  -2  -2  12  381.51   38.60
   2   2  12  422.07   41.72
  -2  -2 -13    9.86    9.99
   2  -2  13   15.77   14.92
  -2   2  13    4.97   14.77
   2   2  13   -2.50   13.96
  -2  -2  13   16.64   14.94
   3   2   0    7.64    3.97
  -3   2   0    7.53    4.78
   3  -2   0   10.21    4.00
  -3   2   0   12.92    4.04
   3  -2   0    7.03    3.63
   3   2  -1   10.86    3.59
   3  -2   1    2.56    3.82
  -3   2   1    3.55    4.22
   3  -2   1    2.72    3.32
  -3   2   1    3.63    3.66
  -3  -2   1    8.46    4.01
   3  -2  -1    4.78    3.51
  -3  -2   1    3.12    2.84
  -3   2  -1    4.21    3.36
  -3   2  -1    6.57    4.59
   3  -2  -1    4.96    3.49
  -3   2   2  268.45   19.39
   3   2  -2  276.79   18.59
  -3   2   2  275.01   20.12
  -3   2  -2  309.28   19.37
   3  -2  -2  247.90   18.92
  -3  -2   2  294.49   19.01
  -3  -2   2  281.02   18.09
   3  -2  -2  255.72   19.83
   3  -2   3  182.34   14.31
   3   2  -3  200.82   14.34
  -3   2   3  174.64   14.90
  -3  -2   3  195.43   14.55
   3  -2  -3  178.25   15.49
  -3   2  -3  207.48   14.83
  -3  -2   3  185.16   13.06
   3   2  -4   41.15    6.93
  -3   2   4   43.01    7.53
   3  -2   4   24.23    5.70
  -3   2   4   29.24    7.88
   3  -2  -4   36.13    6.94
   3  -2  -4   36.87    6.64
  -3  -2   4   41.49    4.85
  -3   2  -4   33.84    6.29
  -3  -2   4   36.82    6.56
  -3   2   5  430.75   29.95
  -3   2   5  459.44   31.86
   3  -2   5  429.70   28.99
  -3  -2   5  428.84   26.95
   3  -2  -5  445.41   29.09
   3  -2  -5  454.63   32.04
  -3   2  -5  455.34   29.22
  -3  -2   5  408.60   30.02
  -3   2   6  104.71   12.01
  -3   2   6   90.01   13.92
   3  -2  -6  105.23   16.02
  -3  -2   6  110.00   13.18
   3  -2  -6   94.89   10.90
  -3   2  -6   90.89   10.74
  -3   2   7   36.65    8.45
  -3  -2  -7   33.92    8.33
  -3   2   7   34.47    9.61
  -3  -2   7   17.62    7.39
  -3   2  -7   39.29    7.81
   3  -2  -7   47.85    8.04
  -3  -2  -8  158.11   18.66
  -3   2   8  182.04   20.49
  -3  -2  -8  150.34   15.91
  -3   2   8  150.97   15.91
   3  -2  -8  129.24   14.01
  -3   2  -8  155.37   14.63
  -3  -2   8  133.65   17.99
  -3  -2  -9   38.82    9.91
  -3   2   9   52.64   10.66
  -3  -2  -9   33.84   12.02
  -3   2   9   68.83   15.15
  -3   2  -9   47.05    9.10
   3  -2  -9   46.30    8.45
  -3  -2   9   47.87   12.05
  -3  -2 -10   57.69   14.26
  -3   2  10   42.12   14.29
  -3  -2 -10   39.90   10.90
   3  -2 -10   64.63    8.75
  -3  -2  10   50.90   13.80
  -3   2 -10   50.83   11.08
  -3   2 -10   57.87    9.60
  -3   2  11   32.13   13.95
  -3  -2 -11   30.62   10.15
  -3  -2 -11   47.48   13.98
  -3  -2  11   37.67   12.92
  -3   2 -11   47.87   10.80
  -3   2  12   20.51   15.74
  -3  -2 -12   57.17   13.31
  -3  -2 -12   40.38   12.35
  -3  -2  12   40.38   15.24
   3   2  12   46.54   17.85
  -3   2  13    6.10   15.40
  -3  -2 -13   10.54   14.15
   3   2  13   14.75   15.51
  -3  -2  13   -6.66   12.44
  -4   2   0 1674.31  100.00
  -4  -2   0 1601.87   97.62
   4  -2   0 1561.28   97.77
   4  -2   0 1688.18   99.22
   4   2   0 1617.94   98.87
  -4   2   1 1398.64   85.06
   4   2  -1 1272.88   83.57
   4  -2   1 1416.70   83.66
   4  -2   1 1458.14   85.59
  -4   2   1 1457.09   83.97
   4  -2  -1 1202.12   83.22
   4   2   1 1483.89   85.85
  -4  -2   1 1460.75   83.24
   4  -2  -1 1244.22   84.24
  -4  -2   1 1438.50   84.71
   4   2  -2 4918.85  285.59
   4  -2   2 4813.91  288.09
  -4   2   2 4950.68  287.08
  -4  -2  -2 4617.20  285.71
   4  -2   2 4849.45  285.69
  -4   2   2 4710.92  290.28
  -4   2  -2 4778.20  285.85
  -4  -2   2 4897.52  284.95
   4  -2  -2 5016.05  286.81
   4  -2  -2 4881.77  285.62
  -4  -2   2 4875.87  286.08
   4  -2   3  511.94   31.00
  -4  -2  -3  438.09   30.76
  -4   2   3  506.16   31.31
   4   2  -3  406.97   30.38
   4  -2   3  527.64   34.67
  -4  -2   3  519.27   29.71
  -4   2  -3  419.62   30.66
  -4  -2   3  489.48   31.09
   4  -2  -3  406.81   30.23
   4  -2  -3  421.81   31.80
  -4  -2  -4 1210.46   77.26
   4  -2   4 1321.20   77.10
  -4   2   4 1305.13   77.42
  -4   2   4 1265.94   78.77
   4   2  -4 1197.99   77.13
   4  -2  -4 1161.44   78.41
  -4  -2   4 1391.05   77.76
  -4   2  -4 1255.95   77.08
  -4  -2   4 1218.17   75.45
  -4   2   5 1011.91   62.03
   4   2  -5  844.51   60.06
   4  -2   5 1049.00   59.94
  -4   2   5 1037.58   60.38
  -4  -2  -5  933.08   59.98
  -4   2  -5  897.52   59.41
   4  -2  -5  865.73   58.84
   4  -2  -5  903.99   61.79
  -4  -2   5 1031.20   57.85
  -4  -2   5  958.95   60.39
  -4   2   6  541.95   35.45
  -4   2   6  500.90   37.41
  -4  -2  -6  503.90   35.11
   4   2  -6  501.46   36.11
   4  -2  -6  499.35   38.06
   4  -2  -6  475.95   33.68
  -4   2  -6  500.52   34.53
  -4  -2   6  549.98   36.30
  -4  -2   6  549.04   32.35
  -4   2   7  274.24   21.58
  -4  -2  -7  229.75   20.99
  -4   2   7  272.82   24.53
   4  -2  -7  241.23   19.42
  -4  -2   7  295.42   23.46
   4  -2  -7  261.42   24.49
  -4   2  -7  223.13   20.15
  -4   2   8 1680.31  107.05
  -4  -2  -8 1734.43  107.43
  -4   2   8 1756.32  110.88
  -4  -2   8 1841.36  109.71
  -4   2  -8 1784.60  106.74
   4  -2  -8 1717.96  105.47
  -4   2   9  244.59   27.07
  -4  -2  -9  274.17   26.76
  -4   2   9  249.45   22.18
  -4  -2  -9  274.73   23.18
  -4  -2   9  246.87   25.59
   4  -2  -9  248.35   19.89
  -4   2  -9  274.75   22.07
  -4   2  10  331.44   28.44
  -4  -2 -10  352.77   32.19
  -4   2  10  382.47   35.26
  -4  -2  10  347.79   32.61
  -4   2 -10  404.02   28.52
   4  -2 -10  385.34   25.79
  -4  -2 -11  235.33   26.42
  -4  -2 -11  238.76   23.11
  -4   2  11  218.22   28.60
  -4   2 -11  263.86   24.24
  -4   2 -11  225.56   19.75
  -4  -2  11  219.85   27.38
  -4   2  12  367.67   38.72
  -4  -2 -12  357.81   33.51
  -4   2 -12  366.91   27.47
  -4   2 -12  424.69   40.63
  -4  -2  12  346.59   35.71
  -4   2  13   37.96   16.77
  -4  -2 -13    2.73   13.37
   4   2  13   20.76   19.27
  -4  -2  13   13.07   16.12
  -5   2   0  323.91   26.17
   5  -2   0  347.64   23.65
  -5   2   0  331.15   23.87
   5  -2   0  334.92   25.05
  -5  -2   0  320.80   23.04
   5   2   0  303.40   24.47
   5  -2   1  618.93   41.11
   5  -2   1  572.01   38.80
  -5   2   1  564.92   39.03
  -5  -2  -1  598.80   38.75
   5   2  -1  589.88   39.38
  -5   2   1  575.59   40.88
  -5   2  -1  639.56   42.73
  -5   2  -1  603.27   39.11
   5   2   1  573.23   40.83
   5  -2  -1  653.78   40.45
  -5  -2   1  565.11   40.27
  -5  -2   1  577.52   38.18
   5  -2  -1  637.16   39.04
  -5   2   2   22.73    6.50
   5  -2   2   12.74    7.85
  -5  -2  -2   33.09    7.30
   5  -2   2   23.90    6.73
  -5   2   2   43.62    7.87
   5   2  -2   29.55    6.59
  -5  -2   2   43.34    8.88
   5  -2  -2   53.55    9.53
  -5  -2   2   40.75    6.79
  -5   2  -2   29.14    7.50
   5  -2   3  246.69   20.60
  -5   2   3  241.37   19.45
   5  -2   3  241.26   22.29
  -5   2   3  226.35   20.69
  -5  -2  -3  241.30   19.12
   5   2  -3  247.59   18.90
   5  -2  -3  218.76   20.04
  -5  -2   3  249.46   17.54
  -5   2  -3  223.41   19.10
  -5  -2   3  239.68   19.62
   5  -2  -3  205.48   18.01
   5  -2   4  491.20   36.03
   5  -2   4  484.00   31.21
  -5   2   4  418.38   31.00
   5   2  -4  410.34   30.71
  -5   2   4  452.67   32.87
  -5  -2  -4  442.36   31.00
   5  -2  -4  418.90   32.22
  -5   2  -4  482.24   31.31
  -5  -2   4  448.93   29.19
  -5  -2   4  406.30   31.14
   5  -2   5   76.17   11.21
  -5  -2  -5   83.78   11.45
  -5   2   5   82.11   12.67
   5   2  -5   93.21   11.98
  -5   2   5   91.79   12.11
   5  -2  -5   83.67   11.75
   5  -2  -5   95.57   11.16
  -5   2  -5   77.89   11.90
  -5  -2   5   72.42    9.43
   5   2  -6    6.20    7.12
  -5   2   6    9.31    7.99
  -5   2   6    6.82    7.52
  -5  -2  -6    1.13    6.85
  -5   2  -6    7.22    7.28
   5  -2  -6    5.95    9.06
   5  -2  -6   13.91    7.61
  -5  -2   6    6.97    5.54
  -5  -2   6    9.41    7.56
  -5   2   7  122.33   16.70
  -5   2   7  137.92   17.17
  -5  -2  -7  183.56   17.94
   5   2  -7  161.72   18.81
   5  -2  -7  156.46   15.16
  -5  -2   7  131.58   13.46
  -5  -2   7  155.99   18.93
  -5   2  -7  157.18   16.58
   5  -2  -7  176.82   20.51
  -5  -2  -8   35.64   10.23
  -5   2   8   10.50    9.55
  -5   2   8   20.94   10.61
  -5  -2   8    2.49    9.87
  -5   2  -8   27.67    9.60
   5  -2  -8   22.07    7.79
  -5   2   9   38.70   10.52
  -5   2   9   45.28   14.22
   5  -2  -9   28.05    8.24
  -5   2  -9   16.25    9.48
  -5  -2   9   17.41   11.17
  -5   2  10   64.69   18.19
  -5   2  10   50.46   11.73
  -5  -2 -10   20.47   11.25
  -5  -2 -10   22.83   14.82
   5  -2 -10   44.49    8.53
  -5  -2  10   40.44   15.18
  -5  -2 -11  101.03   18.76
  -5   2  11   89.42   19.69
  -5  -2 -11  120.05   16.52
  -5  -2  11   83.31   17.78
  -5   2 -11  120.49   15.65
  -5   2  12    0.71   15.63
  -5  -2 -12    3.85   12.53
  -5   2 -12   13.62   12.67
  -5  -2  12    0.83   14.05
   6   2   0 2224.26  134.20
  -6   2   0 2181.59  132.86
   6  -2   0 2135.86  132.46
  -6  -2   0 2234.04  132.38
  -6   2   0 2144.70  135.86
   6  -2   0 2272.08  134.49
  -6   2   1  918.09   57.15
  -6   2   1  911.63   59.63
   6  -2   1  906.17   59.05
   6  -2   1  958.19   57.11
  -6  -2  -1  842.80   56.30
   6   2  -1  803.15   57.06
  -6  -2   1  932.37   59.27
   6  -2  -1  816.02   56.18
  -6   2  -1  854.97   56.92
   6   2   1  990.94   59.84
  -6  -2   1  982.99   56.50
   6  -2  -1  807.58   57.65
  -6  -2  -2 2394.80  151.74
   6   2  -2 2370.40  152.02
   6  -2   2 2613.90  152.42
   6  -2   2 2688.74  155.30
  -6   2   2 2586.70  152.24
  -6   2   2 2512.77  154.19
  -6  -2   2 2585.41  153.63
  -6  -2   2 2736.74  151.48
  -6   2  -2 2456.19  152.16
   6   2   2 2708.67  155.68
   6  -2  -2 2318.16  151.38
   6  -2  -2 2402.01  153.06
   6   2  -3  945.32   56.43
   6  -2   3  855.51   56.05
   6  -2   3  822.29   59.42
  -6   2   3  808.21   57.63
  -6  -2  -3  871.78   56.19
  -6   2   3  850.61   56.17
  -6   2  -3  896.51   56.34
   6  -2  -3  887.95   57.46
  -6  -2   3  881.98   54.99
  -6  -2   3  874.76   57.23
   6  -2  -3  899.81   55.55
  -6   2   4 1245.52   82.99
  -6  -2  -4 1469.98   83.64
  -6   2   4 1258.85   85.00
  -6   2  -4 1440.94   83.77
  -6  -2   4 1245.61   85.58
   6  -2  -4 1470.18   82.75
  -6  -2   4 1230.92   81.51
  -6   2   5  566.59   42.09
   6  -2   5  481.70   44.27
  -6   2   5  579.90   40.02
   6   2  -5  636.75   40.56
   6  -2   5  532.91   39.43
  -6  -2  -5  604.06   40.21
   6  -2  -5  630.40   42.25
  -6   2  -5  594.39   39.94
  -6  -2   5  570.42   40.64
  -6  -2   5  565.14   37.85
  -6   2   6  698.85   49.50
  -6   2   6  741.63   47.49
  -6  -2  -6  734.46   47.18
   6   2  -6  678.36   47.76
  -6  -2   6  734.86   44.77
  -6  -2   6  741.46   48.58
   6  -2  -6  621.45   45.08
   6  -2  -6  649.58   48.90
  -6   2  -6  647.30   46.49
  -6  -2  -7 1152.37   75.19
   6   2  -7 1107.05   76.65
  -6   2   7 1225.12   75.12
  -6   2   7 1249.75   78.47
   6  -2  -7 1078.38   72.85
  -6  -2   7 1295.36   76.99
  -6  -2   7 1291.23   72.54
  -6   2  -7 1091.71   74.54
   6  -2  -7 1089.14   77.72
  -6  -2  -8  341.43   27.75
  -6   2   8  267.31   29.81
  -6   2   8  299.42   26.88
   6  -2  -8  391.70   32.92
  -6  -2   8  271.39   27.95
  -6  -2   8  287.33   28.74
   6  -2  -8  358.17   24.78
  -6   2   9  386.12   32.35
  -6   2   9  384.67   37.43
   6  -2  -9  480.60   30.61
  -6  -2   9  436.50   36.16
  -6   2  10  264.27   26.08
  -6   2  10  235.71   29.89
  -6   2 -10  310.09   26.36
   6  -2 -10  314.86   22.17
  -6  -2  10  229.83   28.39
  -6   2  11   88.54   13.46
  -6   2  11   81.72   20.26
  -6  -2  11   82.69   22.45
   6  -2 -11   59.75    9.40
  -6  -2 -12  148.69   23.48
  -6   2  12  185.12   29.50
  -6   2 -12  174.20   22.14
  -6  -2  12  191.68   28.03
   7   2   0  402.94   34.56
  -7   2   0  468.23   33.98
  -7  -2   0  496.68   33.49
   7  -2   0  509.63   35.80
   7  -2   0  488.18   33.63
  -7   2   0  478.06   37.91
   7  -2   1   41.51    9.51
   7  -2   1   16.74    8.04
   7   2  -1    7.78    7.01
  -7   2   1   26.12   11.93
  -7  -2  -1   17.86    7.52
  -7   2   1   11.56    7.87
   7   2   1   12.39    8.42
  -7   2  -1   19.98   10.55
  -7  -2   1   12.93    9.19
  -7  -2   1   23.48    7.84
   7  -2  -1   18.14    7.88
  -7   2  -1   22.34    8.07
   7  -2  -1   19.03    7.80
   7  -2   2   13.10    7.67
   7  -2   2    9.21    8.13
  -7  -2  -2   32.98    8.96
   7   2  -2   23.69    9.01
  -7   2   2   20.02    9.99
  -7   2   2   23.97    8.65
  -7  -2   2   17.87    7.37
  -7  -2   2   20.41    8.89
   7  -2  -2   18.22    7.61
  -7   2  -2   13.67    8.51
   7  -2  -2   23.52    8.63
   7   2   2   27.12   10.84
  -7  -2  -3  105.70   14.20
  -7   2   3   96.26   13.87
   7   2  -3  119.25   14.97
  -7   2   3  113.72   17.21
   7  -2   3  145.07   21.51
   7  -2   3  126.36   14.88
  -7  -2   3   91.39   14.39
   7  -2  -3  113.58   24.00
  -7   2  -3  127.07   15.29
  -7  -2   3   93.90   12.29
   7   2   3   74.68   14.16
   7  -2  -3  112.27   13.79
   7  -2   4  272.69   23.75
   7  -2   4  308.95   28.55
  -7   2   4  279.90   26.66
   7   2  -4  257.90   23.94
  -7   2   4  301.68   32.09
  -7  -2  -4  262.83   23.64
   7  -2  -4  251.61   22.18
   7  -2  -4  246.71   25.18
  -7   2  -4  296.38   24.29
  -7  -2   4  268.37   25.13
  -7  -2   4  305.83   22.39
   7  -2   5   17.59    9.64
   7  -2   5    2.22    9.83
   7   2  -5   13.93    8.79
  -7  -2  -5   -5.97    7.99
  -7   2   5   26.27   11.14
  -7   2   5   11.90    9.83
  -7  -2   5   10.49    9.06
  -7   2  -5   11.48    9.18
  -7  -2   5   14.55    8.03
   7  -2  -5   14.83    8.95
  -7   2   6  276.08   26.67
   7  -2   6  264.93   29.51
  -7   2   6  237.42   22.67
  -7  -2  -6  232.11   22.52
  -7  -2   6  228.91   20.07
  -7   2  -6  182.36   22.32
   7  -2  -6  257.62   25.37
   7  -2  -6  220.82   20.63
  -7  -2   6  196.01   23.74
  -7  -2  -7    9.86   10.24
  -7   2   7   10.94   10.41
  -7   2   7   10.60   10.00
   7   2  -7   23.25    9.98
   7  -2  -7   20.27    8.60
  -7  -2   7   11.36   10.41
  -7  -2   7   13.53    8.89
   7  -2  -7   15.34   11.76
  -7   2  -7    6.94   10.40
  -7   2   8  205.10   23.04
   7   2  -8  239.52   25.72
  -7   2   8  227.66   28.45
  -7  -2  -8  209.74   23.39
  -7  -2   8  216.96   19.49
   7  -2  -8  199.60   19.32
  -7  -2   8  239.05   25.99
   7  -2  -8  184.28   24.50
  -7   2   9   43.97   18.56
  -7   2   9   35.64   11.26
   7  -2  -9   37.28    9.87
  -7  -2   9   20.39    8.66
  -7  -2   9   19.16   12.72
  -7   2  10   49.57   16.58
  -7  -2 -10   50.40   14.39
  -7   2  10   57.70   13.86
   7  -2 -10   52.73   10.37
  -7  -2  10   37.30   14.90
  -7   2 -10   40.19   12.91
  -7  -2 -11   17.09   20.94
  -7   2  11   12.88   14.95
  -7   2  11   21.87   11.34
  -7  -2  11   11.29   13.31
   7  -2 -11   32.78    8.81
  -7  -2 -12   46.30   19.99
  -7   2  12   42.43   11.21
  -8   2   0  868.99   63.71
   8  -2   0  869.24   60.85
  -8   2   0  886.83   59.54
  -8  -2   0  922.90   58.87
   8   2   0  965.05   61.55
   8  -2   0  899.27   59.04
   8   2  -1  491.31   35.92
   8  -2   1  412.69   36.14
   8  -2   1  471.29   34.55
  -8   2   1  512.73   35.43
  -8  -2  -1  456.77   34.28
  -8  -2   1  495.81   38.79
  -8   2  -1  471.17   35.05
   8  -2  -1  484.52   34.19
   8   2   1  461.23   36.95
  -8  -2   1  480.52   33.93
  -8   2  -1  426.95   39.77
   8  -2  -1  451.21   36.06
   8   2  -2  319.06   24.86
   8  -2   2  249.92   23.48
  -8   2   2  222.15   26.66
  -8  -2  -2  248.24   22.71
  -8   2   2  239.25   23.69
   8  -2   2  250.51   26.09
   8  -2  -2  287.40   25.05
   8   2   2  265.86   26.82
  -8  -2   2  239.94   22.14
  -8   2  -2  305.80   24.27
  -8  -2   2  243.93   26.31
  -8  -2  -3 2765.23  160.39
   8  -2   3 2582.56  163.84
   8   2  -3 2819.48  161.03
  -8   2   3 2544.81  160.18
  -8   2   3 2576.15  163.34
   8  -2   3 2617.92  160.19
   8  -2  -3 2603.59  161.57
   8  -2  -3 2686.98  159.56
  -8  -2   3 2594.81  162.41
   8   2   3 2585.37  164.16
  -8  -2   3 2619.62  161.23
   8  -2   4  603.27   44.01
   8   2  -4  665.78   45.58
  -8   2   4  611.28   47.51
   8  -2   4  626.42   49.37
  -8   2   4  709.94   45.74
  -8  -2  -4  600.93   44.20
  -8  -2   4  644.32   43.11
   8   2   4  604.76   49.67
   8  -2  -4  604.85   43.30
   8  -2  -4  649.51   46.65
  -8   2  -4  595.80   44.36
  -8  -2   4  671.20   46.95
  -8   2   5  165.41   19.36
  -8   2   5  132.78   20.65
   8  -2   5  126.74   19.98
  -8  -2  -5  146.55   18.04
   8   2  -5  140.68   17.98
   8  -2   5  133.74   17.88
  -8  -2   5  132.63   16.76
   8  -2  -5  117.44   17.50
  -8  -2   5  157.55   20.45
   8  -2  -5  135.37   17.27
  -8   2  -5  161.09   19.42
   8  -2   6  489.78   44.50
  -8   2   6  466.77   38.14
   8   2  -6  561.25   39.61
  -8  -2  -6  512.40   38.56
  -8   2   6  489.67   41.47
  -8  -2   6  425.20   39.37
  -8   2  -6  523.41   38.78
  -8  -2   6  493.20   36.19
   8  -2  -6  589.08   42.17
   8  -2  -6  530.74   37.72
  -8  -2  -7  951.72   62.44
   8  -2   7  935.73   70.33
   8   2  -7  967.74   64.08
  -8   2   7  898.20   61.95
  -8   2   7  862.54   65.77
  -8  -2   7  909.11   59.64
  -8   2  -7  951.68   62.48
   8  -2  -7  875.58   65.01
   8  -2  -7  913.33   60.11
  -8  -2   7  942.62   64.52
  -8   2   8  127.93   17.73
   8   2  -8  103.42   19.51
   8  -2   8  132.90   26.33
  -8   2   8  140.29   25.58
  -8  -2  -8  125.00   19.23
  -8  -2   8  105.69   19.10
  -8  -2   8  125.45   15.72
   8  -2  -8   88.36   14.03
   8  -2  -8  121.10   21.17
  -8   2   9  270.65   28.12
  -8   2   9  307.47   34.51
   8   2  -9  292.96   31.91
  -8  -2  -9  328.80   30.40
  -8  -2   9  271.86   31.40
  -8  -2   9  293.00   24.38
   8  -2  -9  284.46   24.72
  -8   2  10   88.75   15.65
  -8   2  10   77.91   19.15
  -8  -2  10  105.88   23.42
   8  -2 -10   79.75   13.07
  -8   2  11  107.19   22.07
  -8  -2 -11   55.16   21.07
  -8   2  11   95.36   14.43
  -8  -2  11   66.93   19.39
   8  -2 -11   49.58   11.05
  -9   2   0  174.25   27.05
   9   2   0  159.24   21.95
   9  -2   0  148.39   19.18
  -9   2   0  159.83   19.58
  -9  -2   0  132.77   17.54
  -9   2   1   52.11   15.33
  -9   2   1   61.33   14.05
   9  -2   1   60.28   15.50
  -9  -2  -1   65.30   12.56
   9  -2   1   55.94   12.12
   9   2  -1   30.38   11.62
  -9   2  -1   53.04   12.32
  -9   2  -1   18.59   13.01
   9   2   1   55.04   15.09
  -9  -2   1   27.47   12.09
   9  -2  -1   62.15   13.19
  -9  -2   1   52.55   11.64
   9  -2  -1   46.69   11.70
  -9  -2  -2   40.16   11.75
   9  -2   2   58.25   13.17
  -9   2   2   46.49   13.04
   9   2  -2   47.43   11.86
  -9   2   2   69.72   18.06
   9  -2   2   75.62   13.36
  -9   2  -2   44.42   12.79
   9   2   2   51.77   14.44
  -9  -2   2   44.32   11.23
   9  -2  -2   66.64   15.35
   9  -2  -2   69.84   13.09
  -9  -2   2   43.98   15.91
  -9   2   3  103.21   19.88
  -9   2   3   95.08   16.50
   9  -2   3   73.16   16.07
   9  -2   3   77.63   14.71
  -9  -2  -3   74.74   16.92
   9   2  -3   65.64   13.26
   9  -2  -3   89.29   14.25
   9  -2  -3   84.48   14.16
  -9  -2   3  101.80   14.55
  -9  -2   3   70.23   16.65
  -9   2  -3   83.64   15.36
   9   2   3   70.55   16.29
  -9   2   4  117.56   22.29
  -9   2   4   83.49   16.37
  -9  -2  -4   80.48   15.23
   9  -2   4   86.19   15.49
   9   2  -4  132.12   18.36
   9  -2   4  144.45   24.59
  -9  -2   4   73.69   13.79
   9  -2  -4  102.62   17.35
  -9   2  -4   85.52   15.85
  -9  -2   4   80.68   16.52
   9   2   4   89.99   20.08
   9  -2  -4   91.84   14.67
   9   2  -5   27.40   11.58
   9  -2   5   30.94   12.86
  -9   2   5   20.09   14.66
   9  -2   5    5.77   11.87
  -9   2   5   30.84   14.11
  -9  -2  -5   49.42   12.85
  -9  -2   5   14.30    9.99
  -9   2  -5   33.01   12.53
  -9  -2   5   43.10   16.17
   9  -2  -5   26.60   11.90
   9   2   5    7.94   14.81
   9  -2  -5   30.42   10.23
  -9   2   6    4.50   11.89
   9  -2   6   12.22   15.92
  -9  -2  -6   -0.25   10.61
   9   2  -6    1.23   10.76
  -9   2   6    8.89   14.07
   9   2   6  -13.94   14.97
  -9  -2   6   -9.13    9.22
   9  -2  -6    9.31   13.44
  -9  -2   6  -15.28    8.80
  -9   2  -6  -12.67   10.39
  -9  -2  -7   32.63   14.02
  -9   2   7   41.29   19.12
   9   2  -7   23.83   12.36
  -9   2   7   18.49   12.57
   9  -2   7   17.05   15.90
  -9  -2   7   32.82   13.19
  -9   2  -7   35.72   14.20
  -9  -2   7   14.59   11.08
   9  -2  -7   21.59   13.39
   9  -2  -7   28.25   13.21
  -9   2   8   30.03   13.31
   9  -2   8   21.09   17.74
  -9   2   8   12.09   13.94
  -9  -2  -8   31.68   14.40
   9   2  -8    3.81   12.01
  -9  -2   8    0.70   11.47
  -9   2  -8    7.39   12.83
   9  -2  -8    9.90   10.11
  -9  -2   8   20.31   11.75
   9   2  -9   41.77   15.63
  -9   2   9   15.19   16.41
  -9   2   9   26.21   13.74
   9  -2   9   40.82   23.40
   9  -2  -9   29.20   16.31
  -9  -2   9   31.62   11.77
   9  -2  -9   16.42   10.45
  -9  -2   9   28.05   17.69
  -9   2  10   43.71   14.30
  -9   2  10   39.84   17.91
  -9  -2  10   58.97   17.15
   9  -2 -10   21.21   10.61
  -9  -2  10   39.19   10.82
  10  -2   0   13.75   11.32
 -10   2   0   -7.54   10.17
 -10  -2   0   13.35   10.64
  10   2   0   20.48   12.48
 -10   2   0    2.09   10.78
  10  -2   0   23.65   12.99
 -10  -2  -1  711.39   50.84
  10  -2   1  739.63   51.41
 -10   2   1  722.19   57.78
  10   2  -1  723.81   52.62
 -10   2   1  720.79   51.71
  10  -2   1  711.52   53.93
 -10   2  -1  707.88   51.43
  10  -2  -1  679.96   52.82
  10  -2  -1  772.65   51.66
  10   2   1  714.40   54.11
 -10  -2   1  760.33   51.00
 -10   2   2  286.51   28.68
 -10  -2  -2  302.14   27.93
 -10   2   2  247.52   32.74
  10   2  -2  306.06   28.76
  10  -2   2  220.89   25.56
  10  -2  -2  331.41   27.50
 -10   2  -2  251.40   27.46
 -10  -2   2  281.93   26.59
  10   2   2  246.49   30.43
  10  -2  -2  336.55   29.88
 -10  -2   2  253.43   30.83
  10  -2   3  370.26   32.50
  10   2  -3  360.23   33.00
 -10  -2  -3  355.18   31.85
 -10   2   3  386.91   37.61
 -10   2   3  378.66   32.91
 -10  -2   3  365.51   30.62
  10   2   3  398.77   37.63
 -10   2  -3  314.74   32.33
  10  -2  -3  362.05   34.15
 -10  -2   3  393.28   37.25
  10  -2  -3  378.93   31.88
  10  -2   4  146.71   20.56
 -10   2   4  154.59   25.61
  10   2  -4   93.68   16.92
 -10   2   4  122.53   19.38
 -10  -2  -4  106.65   17.47
 -10   2  -4  113.49   18.81
  10  -2  -4   97.89   18.09
  10   2   4  189.95   29.64
  10  -2  -4   94.82   16.33
 -10  -2   4  148.89   25.76
 -10  -2  -5 1054.78   67.19
 -10   2   5  907.08   70.66
 -10   2   5  939.20   66.48
  10  -2   5 1005.20   66.90
  10   2  -5  976.75   67.58
  10  -2  -5 1010.04   69.74
 -10   2  -5 1007.68   67.51
 -10  -2   5  984.23   70.28
  10   2   5  988.39   73.41
 -10  -2   5  963.64   64.70
  10  -2  -5  905.97   64.40
 -10   2   6   93.73   23.37
  10   2  -6  122.16   19.64
 -10   2   6  105.36   19.14
 -10  -2  -6  123.66   19.41
 -10  -2   6   90.46   19.51
 -10   2  -6  137.75   20.15
 -10  -2   6  101.33   16.19
  10  -2  -6  117.19   31.57
  10  -2  -6  138.40   18.94
 -10  -2  -7  176.16   23.78
 -10   2   7  175.32   23.60
 -10   2   7  191.65   28.75
  10  -2   7  164.50   30.07
  10   2  -7  164.20   25.82
  10  -2  -7  180.42   21.09
 -10   2  -7  173.99   23.83
 -10  -2   7  187.66   27.25
  10   2   7  183.64   33.16
 -10  -2   7  151.33   20.24
 -10  -2  -8   86.72   18.11
  10  -2   8  121.60   30.00
 -10   2   8   91.00   19.21
 -10   2   8   59.68   21.22
  10   2  -8   39.48   15.15
 -10   2  -8   67.36   21.65
 -10  -2   8  127.05   29.58
 -10  -2   8   86.43   15.63
  10  -2  -8   99.14   15.77
  10  -2  -8   52.32   18.62
 -10   2   9  266.89   34.60
 -10   2   9  276.65   29.50
 -10  -2   9  242.69   25.59
  10  -2  -9  195.27   23.96
 -10  -2   9  255.98   33.44
 -10   2  10  119.24   23.13
 -10   2  10  113.13   20.40
 -10  -2  10  123.78   24.64
  10  -2 -10   78.22   15.12
 -10  -2  10   92.64   14.49
 -11   2   0   -1.61   11.73
 -11  -2   0    5.20   11.76
  11  -2   0    9.08   11.95
 -11   2   0   16.96   17.11
  11   2   0    0.67   11.55
  11  -2   0   12.24   11.79
  11  -2   1   43.18   15.08
 -11   2   1   51.73   16.14
 -11  -2  -1   53.55   14.55
  11  -2   1   56.15   14.90
 -11   2   1   83.17   21.13
  11   2  -1   73.79   17.76
  11  -2  -1   63.12   15.28
 -11   2  -1   53.61   15.22
  11   2   1   53.37   16.98
 -11  -2   1   60.13   14.86
  11  -2  -1   62.83   15.25
  11   2  -2   79.95   17.38
 -11  -2  -2   83.40   16.82
 -11   2   2  118.13   23.19
 -11   2   2   71.80   18.18
  11  -2   2  119.48   19.05
 -11   2  -2   94.69   18.48
  11   2   2   84.94   20.48
  11  -2  -2   87.09   17.37
 -11  -2   2   78.90   16.50
 -11  -2   2   97.95   21.92
  11  -2  -2  106.63   20.92
  11   2  -3   37.30   13.13
 -11   2   3   49.43   19.18
  11  -2   3   46.30   15.29
 -11   2   3   60.50   16.96
 -11  -2  -3   36.43   14.32
 -11  -2   3   34.13   15.52
  11   2   3   46.30   17.02
 -11  -2   3   51.69   13.98
 -11   2  -3   50.25   14.98
  11  -2  -3   29.44   13.82
  11  -2  -3   43.55   16.58
 -11  -2  -4   85.54   18.06
  11  -2   4  109.18   19.02
 -11   2   4  105.05   23.44
 -11   2   4  102.52   20.06
  11   2  -4  100.46   19.42
  11  -2  -4  137.24   33.12
 -11   2  -4  120.04   21.09
 -11  -2   4   72.54   22.24
 -11  -2   4   87.33   16.81
  11  -2  -4  140.73   19.84
  11   2  -5   17.22   12.55
 -11  -2  -5   26.73   14.53
 -11   2   5   22.10   17.46
 -11   2   5   24.14   15.32
  11   2   5    4.38    9.36
 -11   2  -5    3.44   12.68
 -11  -2   5    5.70   12.37
 -11  -2   5   40.08   17.30
  11  -2  -5    8.75   11.52
  11  -2   6   74.98   20.73
  11   2  -6   54.17   15.92
 -11   2   6   82.55   21.96
 -11   2   6   55.40   20.95
 -11  -2   6   68.27   21.30
 -11  -2   6   38.75   14.41
 -11   2  -6   59.28   17.84
  11   2   6   84.31   22.48
  11  -2  -6   37.09   16.77
  11  -2  -6   48.67   14.06
 -11   2   7    1.80   14.65
 -11  -2  -7   12.53   14.38
 -11   2   7   12.60   16.46
 -11   2  -7    2.21   13.58
 -11  -2   7    7.83   14.06
  11  -2  -7   -2.84   11.60
  11  -2  -7    2.14   14.98
 -11  -2   7    4.74   11.87
 -11   2   8   -7.48   14.23
 -11   2   8  -16.44   14.00
  11   2  -8   -8.32    8.56
 -11  -2   8   33.75   13.69
 -11  -2   8   15.35   15.45
  11  -2  -8    3.43   12.58
  11   2  -9    1.03   14.50
 -11   2   9    8.50   17.16
 -11   2   9   20.00   16.99
 -11  -2   9   13.84   18.20
 -11  -2   9   18.53   19.54
  11  -2  -9   18.72   12.31
 -12  -2   0   14.10   12.76
 -12   2   0   -8.03   14.82
  12   2   0   10.33   14.85
  12  -2   0   17.00   13.52
 -12   2   0   28.81   15.31
  12   2  -1  767.45   56.44
 -12  -2  -1  721.88   54.12
  12  -2   1  739.77   54.96
 -12   2   1  660.25   62.23
 -12   2   1  756.15   55.84
  12   2   1  637.37   57.43
 -12  -2   1  750.38   54.48
 -12   2  -1  740.24   55.95
  12  -2  -1  832.91   55.47
 -12  -2  -2    1.87   12.23
 -12   2   2   15.76   16.92
 -12   2   2   25.31   16.17
  12  -2   2    4.71    8.89
  12   2  -2   22.35   15.51
  12  -2   2   -4.95   12.22
 -12  -2   2   12.19   16.93
  12  -2  -2   11.15   13.66
 -12   2  -2   31.68   14.52
 -12  -2   2   19.03   13.35
  12   2  -3   93.61   19.05
 -12  -2  -3  108.86   20.41
 -12   2   3  165.30   28.93
 -12   2   3  117.01   20.97
  12  -2   3  169.92   22.33
 -12   2  -3  132.66   22.52
  12  -2  -3  103.34   19.15
 -12  -2   3  168.69   22.49
 -12  -2   3  127.94   23.66
 -12   2   4  157.08   23.19
  12  -2   4  118.78   22.07
 -12  -2  -4  141.46   23.07
  12   2  -4  215.15   26.38
 -12   2   4  118.71   24.81
 -12   2  -4  149.12   23.28
  12  -2  -4  174.06   23.87
  12  -2  -4  152.11   21.52
 -12  -2   4  130.39   27.99
 -12  -2   4  131.94   21.17
  12   2   4  136.60   25.62
 -12   2   5  478.10   47.83
  12  -2   5  433.23   50.95
 -12  -2  -5  471.25   42.23
 -12   2   5  504.16   43.28
  12   2   5  463.71   50.23
 -12   2  -5  444.58   42.73
  12  -2  -5  440.57   44.60
  12  -2  -5  494.70   40.35
 -12  -2   5  507.05   47.89
 -12   2   6    6.93   15.28
 -12   2   6   19.97   16.36
 -12  -2  -6    9.73   15.72
 -12  -2   6   19.85   13.08
  12  -2  -6    1.54   14.28
 -12  -2   6    1.08   14.91
 -12   2  -6  -14.17   14.29
  12  -2  -6   14.71   13.28
 -12   2   7  157.44   31.69
 -12   2   7  134.26   23.86
  12   2  -7  125.94   23.58
 -12  -2   7  115.69   24.16
 -12  -2   7  117.96   20.14
 -12   2   8   21.45   15.91
  12   2  -8   14.38   14.80
 -12   2   8   56.14   18.26
 -12  -2   8   10.28   15.66
  12  -2  -8   27.78   14.52
 -12  -2   8   31.45   15.55
  13  -2   0   16.49   15.17
 -13  -2   0   70.83   18.51
 -13   2   0   45.91   18.18
  13  -2   0   63.44   17.96
  13   2   0   50.65   15.52
 -13  -2  -1   36.48   16.40
 -13   2   1   16.41   16.47
  13  -2   1   60.74   18.96
 -13   2   1   32.28   21.70
  13  -2   1   66.29   20.41
 -13   2  -1   34.25   17.36
  13  -2  -1   35.59   16.25
 -13  -2   1   38.71   16.07
  13   2   1   36.84   14.94
  13  -2  -1    5.26   14.64
 -13   2   2   60.13   21.34
  13  -2   2   68.33   20.80
 -13   2   2   50.03   18.35
 -13  -2  -2   44.66   17.49
  13  -2   2   76.15   19.71
 -13  -2   2   39.57   17.09
  13   2   2   29.69   16.72
  13  -2  -2   56.19   18.04
 -13   2  -2   43.30   17.00
  13  -2  -2   92.63   21.18
 -13   2   3   51.33   19.23
 -13  -2  -3   26.91   15.91
  13   2  -3    4.25   12.47
  13  -2   3   39.99   17.26
 -13   2   3   34.24   21.76
 -13  -2   3   -4.40   13.41
  13   2   3   26.31   19.70
  13  -2  -3   14.95   15.99
 -13   2  -3    4.14   16.24
 -13  -2   3   10.30   14.60
 -13   2   4   15.43   21.14
 -13   2   4    0.33   16.48
  13   2  -4    3.53   14.80
 -13  -2  -4   12.66   14.48
  13  -2  -4    3.92   15.22
 -13  -2   4    9.42   14.32
 -13  -2   4   17.35   18.05
 -13   2  -4   24.04   18.43
  13   2  -5   83.74   23.61
 -13  -2  -5   65.37   20.50
 -13   2   5   98.94   22.74
 -13   2   5  104.36   23.71
 -13  -2   5  117.62   20.67
  13  -2  -5  106.11   19.87
 -13  -2   5  111.96   25.54
 -13   2  -5  100.22   22.17
 -13   2   6   11.14   19.06
 -13   2   6    0.57   17.31
  13   2  -6   20.57   16.27
 -13  -2   6   -2.98   14.11
 -13  -2   6    6.05   19.72
  13  -2  -6    1.18   13.01
 -14  -2   0    2.40   16.09
 -14   2   0   10.56   16.84
  14  -2   0    2.10   16.51
  14   2   0    0.08   14.97
  14   2  -1  290.72   36.65
 -14  -2  -1  293.88   35.12
 -14   2   1  348.03   37.74
  14  -2   1  307.24   36.61
 -14  -2   1  273.82   40.19
  14  -2  -1  302.01   35.74
 -14   2  -1  334.96   38.44
  14   2  -2   26.02   16.38
 -14   2   2   29.00   19.51
 -14  -2  -2   43.43   18.27
  14  -2   2   46.30   20.18
 -14   2   2   23.10   23.24
 -14  -2   2   41.69   19.18
 -14   2  -2   35.98   19.16
  14  -2  -2   46.38   18.50
 -14  -2  -3  239.91   33.16
  14   2  -3  283.89   37.05
 -14   2   3  354.96   39.23
 -14   2   3  326.52   46.80
 -14   2  -3  356.95   38.51
 -14  -2   3  291.32   36.86
  14  -2  -3  333.60   35.74
 -14   2   4   62.55   23.37
 -14  -2  -4   40.72   19.45
 -14   2   4   42.35   20.79
 -14  -2   4   83.46   27.02
  14  -2  -4   70.92   17.97
 -14  -2   4   69.98   20.14
 -14   2  -4   48.21   21.06
  15  -2   0  -10.20   18.23
 -15   2   0   19.85   19.50
 -15  -2   0   10.65   19.12
   0   3   0   36.22    3.80
   0  -3   1   -0.02    2.54
   0   3   1    1.61    2.28
   0  -3  -1   -2.77    2.85
   0  -3  -1    2.45    2.21
   0   3  -1   -0.66    2.52
   0   3   1    0.88    3.36
   0  -3  -2 1638.07   97.01
   0   3   2 1526.87   96.57
   0  -3   2 1555.18   95.52
   0   3  -2 1729.41   95.75
   0   3  -3    2.52    2.72
   0   3   3    1.37    4.23
   0   3   3    1.25    3.36
   0  -3   3    2.17    2.50
   0  -3  -3    3.27    4.51
   0   3   4  761.89   46.50
   0  -3   4  712.78   43.32
   0   3   4  707.63   46.91
   0   3   5    6.96    5.52
   0   3   5   -1.21    5.18
   0  -3  -6  952.32   60.52
   0   3   6  956.78   62.33
   0  -3  -7   -7.27    7.52
   0   3   7   -3.99    6.82
   0   3   8  322.48   29.74
   0  -3  -8  352.67   26.69
   0  -3  -9   -5.14    8.49
   0   3   9    6.71   10.95
   0  -3   9   -5.02    8.92
   0   3  10  465.05   39.06
   0  -3  10  439.10   36.12
   0  -3 -10  396.37   31.84
   0   3  11   -4.32   11.62
   0  -3  11   -5.83   10.08
   0  -3 -11   -4.13    8.97
   0  -3 -12   85.68   12.39
   0  -3 -12   89.86   12.87
   0   3  12   45.29   18.31
   0  -3  12   53.45   17.25
   0   3  13   -6.12   15.16
   0  -3  13   -5.84   12.60
   0  -3 -13   14.52    8.02
  -1   3   0    4.94    2.65
   1  -3   0    7.16    2.39
   1  -3   0    5.32    3.22
  -1   3   0    7.10    3.12
  -1  -3   0    8.94    3.57
   1   3   0    5.59    3.44
   1  -3   1 2781.68  157.84
   1  -3   1 2878.72  157.74
  -1  -3  -1 2526.16  158.45
   1   3  -1 2606.12  157.73
  -1   3   1 2766.70  158.56
  -1   3   1 2871.06  158.07
  -1   3  -1 2537.62  157.86
   1   3   1 2698.19  158.61
   1  -3  -1 2542.77  157.82
   1  -3  -1 2473.70  158.16
  -1  -3   1 2808.32  157.92
  -1   3  -1 2576.54  157.84
  -1  -3  -2  197.71   15.09
   1  -3   2  217.13   13.67
  -1   3   2  176.11   15.76
  -1   3   2  198.50   14.62
  -1  -3   2  188.02   13.35
   1  -3  -2  177.97   14.61
  -1   3  -2  202.12   13.72
  -1  -3  -3 4450.83  262.15
  -1   3   3 4411.86  262.06
  -1   3   3 4518.75  261.87
   1  -3   3 4568.17  260.11
  -1  -3   3 4514.82  259.70
   1  -3  -3 4242.06  261.52
  -1  -3   3 4529.47  260.23
   1  -3  -3 4260.62  262.13
  -1   3  -3 4398.74  260.27
  -1  -3  -4  460.07   33.05
   1  -3   4  506.33   30.39
  -1   3   4  511.40   33.02
  -1   3   4  501.41   33.55
  -1   3  -4  470.10   30.54
  -1  -3   4  497.50   31.57
  -1   3   5 2425.67  147.74
   1  -3   5 2450.40  144.03
  -1   3   5 2474.27  146.52
  -1   3  -5 2445.63  143.99
  -1  -3   5 2407.27  145.83
  -1   3   6   77.20   11.13
  -1   3   6   62.47   10.47
   1  -3  -6   98.25   11.26
  -1  -3   6   74.44   10.30
  -1   3  -6   75.65    7.86
  -1   3   7 1775.38  105.67
  -1   3   7 1772.89  108.25
  -1  -3  -7 1637.15  105.71
  -1  -3   7 1853.50  106.48
   1  -3  -7 1587.76  104.76
  -1  -3  -8  160.68   19.51
  -1   3   8  182.37   21.82
   1   3   8  170.04   21.60
   1  -3  -8  177.05   17.59
  -1  -3   8  193.53   19.80
  -1   3   9 1218.81   82.69
  -1  -3  -9 1268.80   79.01
   1  -3  -9 1311.67   78.11
  -1  -3   9 1215.77   80.64
   1   3   9 1200.07   82.81
  -1  -3 -10   59.07   12.26
  -1   3  10   50.61   15.83
  -1  -3  10   36.00   12.05
   1   3  10   45.15   14.35
   1  -3 -10   45.42   10.11
  -1   3  11  569.18   45.97
  -1  -3 -11  557.96   39.69
   1  -3  11  561.26   44.18
   1   3  11  525.25   46.02
   1  -3 -11  544.88   37.41
  -1  -3  11  488.24   42.77
   1  -3  12    6.75   12.06
  -1  -3 -12   14.27   11.09
  -1  -3 -12    1.59    8.27
  -1   3  12  -12.32   13.14
   1   3  12   -9.51   13.53
  -1  -3  12    6.37   13.65
   1  -3 -12   25.31   13.77
  -1  -3 -13  403.38   32.24
  -1   3  13  302.03   37.57
   1  -3  13  338.28   36.93
   1   3  13  295.01   38.37
  -1  -3  13  318.48   34.81
  -2   3   0 2106.01  122.79
   2  -3   0 2134.16  122.57
   2  -3   0 2002.45  122.41
  -2   3   0 1991.24  122.57
  -2   3   1  526.85   33.81
   2  -3   1  566.87   33.92
   2  -3   1  530.47   33.21
  -2   3   1  521.13   33.62
  -2   3  -1  541.65   34.32
  -2   3  -1  507.08   33.32
   2  -3  -1  501.45   33.52
   2  -3  -1  524.63   33.54
   2  -3   2  424.55   30.47
   2   3  -2  527.19   30.24
   2  -3   2  458.49   32.03
  -2   3   2  457.78   31.63
   2  -3  -2  531.82   31.77
  -2  -3   2  470.55   29.66
  -2   3  -2  538.11   31.19
  -2   3   3  726.06   48.38
  -2   3   3  719.02   48.06
   2  -3   3  814.86   46.87
  -2  -3  -3  755.56   48.79
  -2   3  -3  780.19   47.02
  -2  -3   3  766.19   46.21
   2  -3  -3  714.68   48.48
  -2  -3   3  823.87   46.49
   2  -3  -3  742.27   47.74
  -2   3   4  619.86   38.57
  -2  -3  -4  526.27   38.80
   2  -3   4  588.91   36.55
   2  -3  -4  664.74   39.97
  -2   3  -4  572.99   36.75
  -2  -3   4  554.03   36.85
  -2   3   5  702.34   44.39
  -2   3   5  629.78   42.74
   2  -3   5  600.73   40.64
  -2  -3  -5  666.01   44.09
   2  -3  -5  701.45   44.77
  -2  -3   5  646.55   41.99
  -2   3  -5  669.53   41.00
   2  -3  -5  656.59   42.62
   2  -3   6  141.94   13.11
  -2   3   6  171.23   17.82
  -2   3   6  139.19   15.18
   2  -3  -6  187.49   15.61
  -2   3  -6  182.46   13.59
  -2  -3   6  153.06   15.40
  -2   3   7  176.72   17.11
  -2   3   7  166.97   19.55
  -2  -3   7  175.17   17.80
   2  -3  -7  172.88   16.59
  -2   3   8   10.91    8.20
  -2   3   8   33.62   11.22
  -2  -3  -8   19.84   10.24
   2  -3  -8   13.85    7.77
  -2   3  -8   18.74    6.19
  -2  -3   8   22.31    9.30
  -2   3   9  196.27   24.56
  -2  -3  -9  190.13   21.60
  -2  -3   9  212.89   22.09
   2  -3  -9  203.75   18.71
  -2  -3 -10  128.20   15.71
  -2  -3 -10  133.50   18.32
  -2   3  10  169.21   22.68
   2   3  10  152.01   32.90
   2  -3 -10  124.81   15.48
  -2  -3  10  134.65   19.98
  -2  -3 -11   34.45   10.97
  -2   3  11   38.94   15.19
  -2  -3 -11   17.60   12.10
  -2  -3  11   20.19   12.64
   2   3  11   28.90   14.91
   2  -3 -11   40.01    8.93
  -2   3  12    6.49   12.91
  -2  -3 -12   14.43   10.21
   2  -3  12   16.87   13.44
  -2  -3 -12   19.03   11.25
   2   3  12   23.83   16.90
  -2  -3  12    1.74   19.03
   2  -3 -12    8.73    7.73
  -2  -3 -13    5.82   10.67
  -2   3  13    1.98   13.76
   2  -3  13   10.49   15.07
   2   3  13   24.71   18.60
  -2  -3  13   16.19   12.10
   3  -3   0   23.35    5.26
   3  -3   0   30.81    5.53
  -3   3   0   32.89    5.96
   3   3   0   25.37    5.52
  -3   3   0   22.38    5.98
  -3   3   1 4326.80  260.44
   3   3  -1 4546.79  259.07
  -3   3   1 4321.02  260.07
   3  -3   1 4301.49  259.56
   3  -3   1 4625.91  260.87
   3  -3  -1 4309.97  260.19
  -3   3  -1 4518.15  259.98
   3  -3  -1 4261.92  259.78
  -3  -3   1 4482.32  259.59
  -3   3  -1 4370.68  261.42
  -3   3   2  390.66   27.01
   3   3  -2  362.75   24.60
   3  -3   2  438.90   28.20
  -3   3   2  425.99   26.90
   3  -3   2  447.18   26.12
  -3   3  -2  358.70   25.82
   3  -3  -2  358.53   26.12
   3  -3  -2  345.76   26.51
   3  -3   3 2898.15  180.41
   3   3  -3 3182.53  180.12
  -3   3   3 2995.26  182.03
   3  -3   3 2904.59  183.05
  -3   3   3 3077.33  181.59
  -3  -3   3 3024.43  180.12
   3  -3  -3 3176.79  181.21
  -3   3  -3 3029.68  180.77
  -3  -3   3 2939.04  179.37
   3  -3  -3 3267.24  182.43
  -3   3   4  334.98   24.66
  -3   3   4  321.01   23.15
   3  -3   4  290.62   21.72
   3   3  -4  326.15   21.94
  -3  -3   4  288.30   19.79
   3  -3  -4  334.29   24.34
  -3   3  -4  318.60   21.99
  -3  -3   4  302.04   21.58
  -3   3   5 1565.88   98.30
  -3   3   5 1591.95   97.18
   3  -3   5 1537.40   95.48
   3  -3  -5 1600.11   98.76
  -3  -3   5 1551.49   96.15
  -3   3  -5 1633.01   95.85
   3  -3  -5 1622.84   98.13
  -3   3   6  382.89   28.68
  -3   3   6  341.34   26.55
  -3  -3  -6  363.13   28.43
   3  -3   6  355.92   24.80
   3  -3  -6  341.77   28.97
  -3  -3   6  354.60   26.11
   3  -3  -6  359.12   25.57
  -3   3  -6  349.78   24.81
  -3   3   7 1542.64  103.20
  -3   3   7 1571.98  101.12
  -3   3  -7 1781.68   99.73
   3  -3  -7 1730.66  100.27
  -3  -3   7 1579.48  101.31
  -3   3   8  295.69   28.17
  -3   3   8  277.76   24.86
   3  -3  -8  325.50   23.74
  -3  -3   8  304.80   25.94
  -3   3  -8  297.91   22.58
  -3   3   9  718.65   48.95
  -3  -3  -9  756.67   51.54
  -3  -3  -9  738.35   48.85
  -3   3   9  701.32   53.06
  -3  -3   9  726.00   50.85
   3  -3  -9  748.58   47.51
  -3   3  -9  716.55   46.53
  -3  -3 -10   56.75   14.65
  -3   3  10   78.08   18.80
  -3  -3  10   56.52   14.43
  -3   3 -10   67.20    9.67
   3  -3 -10   79.21   11.18
  -3   3 -10   54.22   10.88
  -3  -3 -11  403.16   31.69
  -3   3  11  350.25   37.12
  -3  -3 -11  426.66   34.32
   3  -3 -11  377.83   27.73
  -3   3  12   77.47   19.70
  -3  -3 -12  106.58   18.18
   3   3  12   92.54   20.69
   3  -3 -12  107.06   12.66
  -3  -3  12   75.75   20.42
  -3  -3 -13  260.56   27.15
  -3   3  13  224.34   30.45
   3   3  13  232.76   31.41
  -3  -3  13  194.26   26.32
   4  -3   0   45.86    7.59
  -4   3   0   62.40    8.49
   4   3   0   50.60    8.44
   4  -3   0   49.47    7.74
  -4   3   0   60.35    9.42
  -4   3   1  155.06   13.69
   4  -3   1  172.32   13.41
  -4   3   1  156.54   14.80
   4   3  -1  134.03   12.74
  -4  -3   1  135.24   13.59
  -4   3  -1  144.48   13.47
  -4  -3   1  145.23   12.47
   4  -3  -1  146.00   13.09
   4  -3  -1  172.85   14.27
   4  -3   2  345.30   22.77
  -4   3   2  301.80   23.18
  -4   3   2  369.39   24.67
   4  -3   2  359.55   25.46
   4   3  -2  283.80   21.46
   4  -3  -2  328.67   23.81
  -4  -3   2  313.04   21.48
  -4  -3   2  314.57   22.62
  -4   3  -2  295.40   22.73
   4  -3  -2  302.85   22.60
   4  -3   3  102.68   11.49
  -4   3   3  120.00   19.55
   4  -3   3   95.82   13.89
   4   3  -3  126.01   11.19
  -4   3  -3  108.10   11.88
   4  -3  -3  128.62   13.66
  -4  -3   3  114.74   11.41
   4  -3  -3  125.68   12.10
  -4  -3   3  106.45    9.90
   4  -3   4  669.37   44.29
  -4   3   4  692.99   45.61
   4   3  -4  755.45   44.49
   4  -3  -4  731.01   46.76
   4  -3  -4  720.60   44.74
  -4  -3   4  692.97   44.47
  -4  -3   4  617.73   42.53
  -4   3  -4  696.35   44.69
   4   3  -5   37.38    8.02
   4  -3   5   36.68    7.56
  -4   3   5   32.43    8.79
  -4   3   5   24.50    8.50
  -4  -3   5   49.63    6.08
  -4   3  -5   31.25    7.83
   4  -3  -5   38.68    9.26
  -4  -3   5   36.35    7.57
  -4   3   6  172.30   17.49
   4  -3   6  173.87   15.65
  -4   3  -6  143.21   15.04
   4  -3  -6  153.73   15.39
  -4  -3   6  161.75   16.51
   4  -3  -6  176.29   19.05
  -4   3   7   -1.74    9.65
  -4   3   7    5.80    8.16
  -4  -3  -7    3.85    7.17
  -4  -3  -7    5.57    9.72
  -4  -3   7    0.39    7.70
   4  -3  -7    3.91    6.78
  -4   3  -7    2.11    6.09
   4  -3  -7   13.70   10.36
  -4   3   8  460.64   35.97
  -4  -3  -8  418.95   31.82
  -4  -3  -8  372.75   34.06
  -4   3   8  444.50   32.31
   4  -3  -8  437.70   30.23
  -4   3  -8  404.68   30.46
  -4  -3   8  419.14   32.87
  -4   3   9   91.32   17.63
  -4   3   9  106.92   14.98
  -4  -3   9   78.55   14.34
   4  -3  -9   90.35   11.95
  -4   3  -9   79.02   12.21
  -4   3  10   44.37   15.03
  -4  -3 -10   56.86   18.47
  -4   3  10   45.94   11.95
  -4   3 -10   60.51   11.41
  -4  -3  10   63.77   15.31
   4  -3 -10   72.28   10.72
  -4  -3 -11   12.57   10.68
  -4  -3 -11   14.63   12.96
  -4   3  11   28.17   14.64
   4  -3 -11   23.57    8.30
  -4  -3  11   15.96   12.92
  -4   3 -11   16.69   11.03
  -4   3 -11   22.80    7.41
  -4  -3 -12   44.24   15.14
  -4   3  12   32.22   15.47
  -4  -3  12   24.31   14.76
   5   3   0 1403.80   82.10
  -5   3   0 1243.56   83.02
  -5  -3   0 1341.35   80.50
   5  -3   0 1333.78   80.87
   5  -3   0 1304.43   82.09
  -5   3   0 1264.17   81.06
  -5  -3  -1 1362.82   80.68
  -5   3   1 1161.48   84.97
   5   3  -1 1447.86   81.14
  -5   3   1 1297.34   81.03
   5  -3   1 1282.15   80.55
   5  -3   1 1216.49   82.02
   5  -3  -1 1390.26   80.89
   5  -3  -1 1360.19   82.03
  -5  -3   1 1345.84   82.05
  -5   3  -1 1357.87   81.20
  -5   3  -1 1341.04   84.14
  -5  -3   1 1276.63   80.15
   5   3   1 1197.22   82.18
  -5  -3  -2  906.96   54.49
   5  -3   2  803.93   56.25
   5   3  -2  857.07   53.71
  -5   3   2  862.36   54.75
   5  -3   2  860.41   54.05
  -5   3   2  831.18   55.86
   5  -3  -2  845.39   54.07
  -5   3  -2  853.87   54.58
  -5  -3   2  842.98   54.72
  -5  -3   2  886.07   53.27
   5  -3  -2  834.56   55.24
  -5   3   3 1234.23   78.46
  -5   3   3 1242.39   77.13
   5  -3   3 1220.76   76.43
   5  -3   3 1265.69   79.87
  -5  -3  -3 1258.16   76.78
   5   3  -3 1265.81   76.05
  -5   3  -3 1216.84   76.81
  -5  -3   3 1219.36   76.75
   5  -3  -3 1211.68   76.29
   5  -3  -3 1294.27   78.29
  -5  -3   3 1197.48   75.13
  -5   3   4  902.37   60.42
   5  -3   4  949.03   58.49
  -5   3   4  907.25   59.26
  -5  -3  -4  932.10   58.94
   5  -3   4  921.34   62.51
   5   3  -4  937.83   58.17
  -5  -3   4  917.98   56.74
  -5   3  -4  912.70   58.65
  -5  -3   4  960.86   58.70
   5  -3  -4  921.33   58.34
   5  -3  -4  882.24   60.23
   5  -3   5 1019.45   69.08
  -5   3   5 1074.92   70.24
  -5   3   5 1149.32   72.21
   5   3  -5 1216.31   70.24
  -5  -3  -5 1184.83   70.40
  -5  -3   5 1125.66   69.99
  -5   3  -5 1086.49   70.47
  -5  -3   5 1038.86   67.32
  -5   3   6  542.97   40.88
  -5  -3  -6  519.97   38.46
   5  -3   6  535.59   37.68
  -5   3   6  544.90   38.93
   5   3  -6  563.78   38.76
  -5  -3   6  591.78   38.94
   5  -3  -6  525.97   40.83
  -5   3  -6  525.92   37.99
   5  -3  -6  551.09   37.35
  -5  -3   6  611.04   35.42
  -5   3   7  908.40   63.59
  -5  -3  -7  970.40   61.26
  -5   3   7  884.01   60.98
   5  -3  -7  948.59   59.60
   5  -3  -7 1032.07   64.97
  -5   3  -7  957.13   60.38
  -5  -3   7  899.92   56.89
  -5  -3   7  924.24   61.40
  -5  -3  -8  230.68   26.70
  -5   3   8  226.75   25.79
  -5  -3  -8  270.17   23.40
  -5   3   8  198.48   21.95
   5  -3  -8  247.09   20.32
   5  -3  -8  232.75   26.37
  -5   3  -8  266.19   22.04
  -5  -3   8  208.23   23.43
  -5   3   9  478.43   35.02
  -5  -3  -9  466.53   39.08
  -5   3   9  454.70   39.14
  -5   3  -9  447.74   33.85
  -5  -3   9  453.22   36.89
   5  -3  -9  456.18   32.49
  -5   3  10  209.39   21.84
  -5   3  10  197.59   27.03
  -5  -3 -10  182.17   27.00
   5  -3 -10  202.84   19.01
  -5  -3  10  224.26   25.20
  -5   3  11  458.59   41.81
  -5   3  11  440.29   34.92
  -5  -3 -11  502.41   48.80
  -5   3 -11  436.66   33.43
   5  -3 -11  426.71   31.32
  -5  -3  11  473.70   39.25
  -5   3  12   51.62   17.97
  -5  -3 -12   31.94   16.32
  -5  -3  12   71.36   17.75
  -5   3 -12   50.42   23.42
   6  -3   0  125.11   16.24
   6  -3   0  152.87   15.54
  -6  -3   0  157.24   14.60
  -6   3   0  127.42   18.76
   6   3   0  180.50   17.28
  -6   3   0  153.01   15.73
  -6   3   1   22.71    8.37
   6   3  -1   23.59    7.69
  -6   3   1   16.37    7.41
   6  -3   1   30.70    8.02
  -6  -3  -1   19.25    7.03
   6  -3   1   23.78    8.06
   6  -3  -1   21.79    7.70
  -6   3  -1   29.61    9.96
   6   3   1   17.81    9.20
  -6   3  -1   24.76    8.32
  -6  -3   1   34.07    7.61
  -6  -3   1   15.28    8.73
   6  -3  -1   26.19    8.65
   6  -3   2  381.25   28.15
   6  -3   2  412.88   31.40
   6   3  -2  366.81   27.91
  -6   3   2  390.66   28.97
  -6  -3  -2  363.53   27.92
  -6   3   2  459.50   31.58
   6   3   2  361.98   31.02
   6  -3  -2  383.69   28.06
  -6  -3   2  363.96   29.74
  -6   3  -2  378.75   28.90
  -6  -3   2  411.41   27.34
   6  -3  -2  412.89   29.77
   6   3  -3  538.05   37.95
  -6   3   3  605.70   39.57
   6  -3   3  578.28   42.22
  -6   3   3  614.63   41.45
   6  -3   3  547.31   38.48
  -6  -3  -3  555.05   38.56
  -6  -3   3  562.87   37.23
   6  -3  -3  584.07   40.35
  -6   3  -3  556.01   38.94
   6  -3  -3  593.57   38.67
  -6  -3   3  516.02   38.95
   6   3  -4  216.75   18.81
  -6   3   4  179.18   28.22
   6  -3   4  186.42   18.32
  -6   3   4  200.50   21.72
   6  -3   4  228.63   23.09
  -6  -3  -4  220.26   19.03
   6  -3  -4  223.72   18.87
  -6  -3   4  195.27   16.85
  -6   3  -4  228.78   20.67
  -6  -3   4  166.39   18.77
   6   3  -5  400.77   28.40
  -6   3   5  346.19   30.48
  -6  -3  -5  398.13   28.72
   6  -3   5  368.47   32.94
   6  -3   5  365.66   28.20
  -6   3   5  367.56   29.13
   6  -3  -5  366.44   30.16
   6  -3  -5  317.19   26.67
  -6  -3   5  375.10   28.68
  -6  -3   5  363.22   25.73
  -6   3  -5  361.61   28.25
  -6  -3  -6  173.84   19.91
   6   3  -6  185.40   20.21
  -6   3   6  213.20   21.17
   6  -3   6  242.39   29.94
  -6   3   6  250.36   24.22
   6  -3   6  223.96   20.43
   6  -3  -6  206.17   22.85
  -6  -3   6  177.74   20.78
   6  -3  -6  202.84   18.78
  -6  -3   6  203.38   17.08
  -6   3  -6  174.34   19.42
  -6   3   7  129.60   17.37
  -6   3   7  122.38   17.39
  -6  -3  -7  120.40   16.18
   6   3  -7  115.18   16.67
  -6  -3   7  115.03   13.12
  -6   3  -7  104.84   14.96
  -6  -3   7  150.71   18.06
   6  -3  -7  107.22   17.04
   6  -3  -7  126.82   18.80
  -6  -3  -8  103.41   15.58
  -6   3   8  107.35   17.94
  -6   3   8   94.67   15.84
   6  -3  -8  109.85   13.65
   6  -3  -8  108.63   18.97
  -6   3  -8   82.33   17.04
  -6  -3   8   79.48   15.48
  -6  -3  -9  381.71   37.83
  -6   3   9  425.82   33.37
   6  -3  -9  442.06   30.89
  -6  -3   9  397.18   35.77
  -6   3  10   21.02   11.83
  -6   3  10   10.44   13.47
  -6  -3 -10   14.45   15.44
   6  -3 -10   28.38    8.90
  -6   3 -10   11.87   11.58
  -6  -3  10   30.60   14.74
  -6   3  11   60.51   19.55
  -6   3  11   67.52   13.60
  -6  -3 -11   64.08   19.81
   6  -3 -11   54.02   11.01
  -6  -3  11   67.45   16.63
  -6   3  12    3.91   17.35
  -6  -3 -12   -1.58   15.64
  -6  -3  12   15.33   13.92
  -7   3   0 1704.33  105.95
   7   3   0 1766.95  107.11
  -7   3   0 1671.10  109.52
  -7  -3   0 1745.32  105.07
   7  -3   0 1619.68  106.90
   7  -3   0 1771.07  105.51
  -7   3   1  669.84   47.15
   7  -3   1  653.18   48.72
  -7   3   1  718.02   50.46
   7   3  -1  720.80   47.45
  -7  -3  -1  760.27   46.79
  -7   3  -1  655.17   51.13
  -7  -3   1  686.32   45.77
  -7   3  -1  678.59   47.07
   7   3   1  725.03   49.28
  -7  -3   1  641.49   48.86
   7  -3  -1  719.57   48.38
   7  -3  -1  722.94   46.76
   7   3  -2  775.01   52.42
   7  -3   2  826.29   52.70
  -7   3   2  800.85   55.69
  -7  -3  -2  810.23   52.29
   7  -3   2  815.18   59.58
  -7   3   2  821.21   53.21
  -7  -3   2  796.55   51.52
  -7   3  -2  760.00   52.95
   7   3   2  818.84   55.74
  -7  -3   2  745.22   54.47
   7  -3  -2  790.14   52.11
  -7  -3  -3  210.59   20.18
   7  -3   3  189.60   23.02
   7  -3   3  219.06   20.35
  -7   3   3  200.94   21.22
  -7   3   3  187.26   22.64
  -7  -3   3  216.59   18.58
   7  -3  -3  250.70   20.13
  -7  -3   3  190.82   21.05
  -7   3  -3  248.94   21.34
   7  -3  -3  229.79   21.86
   7   3   3  194.01   23.90
  -7   3   4  983.69   63.36
   7  -3   4 1070.76   65.82
   7  -3   4  976.06   60.33
   7   3  -4  836.70   59.57
  -7  -3  -4  896.25   60.48
  -7   3   4  988.88   61.14
  -7  -3   4  977.83   61.57
  -7   3  -4  853.17   59.91
   7  -3  -4  813.03   58.93
  -7  -3   4  974.50   58.56
   7  -3  -4  803.36   61.25
  -7   3   5  938.29   64.83
  -7   3   5  927.51   62.13
   7  -3   5  884.33   61.31
   7  -3   5  952.01   66.76
  -7  -3  -5  900.52   61.75
   7   3  -5 1023.05   62.09
  -7   3  -5  940.33   61.96
  -7  -3   5  946.60   62.55
   7  -3  -5  947.80   60.92
  -7  -3   5  936.86   59.60
   7  -3  -5  968.31   64.24
   7  -3   6  953.29   67.21
  -7   3   6  865.25   63.67
   7  -3   6  963.36   60.86
  -7  -3  -6  915.55   61.03
   7   3  -6  935.42   61.17
  -7   3   6  900.70   61.44
   7  -3  -6  868.44   63.09
  -7   3  -6  949.65   61.19
  -7  -3   6  887.39   58.08
  -7  -3   6  940.50   61.79
   7   3  -7  147.07   18.89
  -7   3   7  147.92   19.28
   7  -3   7  122.21   22.40
  -7   3   7  166.80   23.54
  -7  -3  -7  162.29   20.05
  -7  -3   7  163.67   16.50
  -7   3  -7  157.07   19.30
  -7  -3   7  156.98   20.45
   7  -3  -7  201.86   25.44
   7  -3  -7  169.73   18.96
  -7  -3  -8  260.10   27.07
   7   3  -8  258.96   28.04
  -7   3   8  317.60   31.13
  -7   3   8  299.04   27.86
  -7  -3   8  306.91   24.44
  -7  -3   8  314.69   29.06
   7  -3  -8  244.89   29.97
   7  -3  -8  265.22   23.75
  -7   3   9  360.44   33.01
  -7   3   9  423.14   39.12
  -7  -3  -9  424.09   34.28
   7  -3  -9  384.03   30.22
  -7  -3   9  420.07   35.59
  -7   3  10  304.38   35.01
  -7  -3 -10  307.47   34.87
  -7   3  10  303.29   29.04
  -7   3 -10  361.14   31.31
   7  -3 -10  323.10   26.46
  -7  -3  10  367.69   34.19
  -7   3  11  183.35   21.72
  -7   3  11  229.51   32.99
   7  -3 -11  166.61   20.66
  -7  -3  11  160.93   26.20
   8   3   0   84.61   15.84
  -8   3   0   96.66   15.30
  -8   3   0  112.41   19.70
  -8  -3   0   72.48   12.75
   8  -3   0  133.93   15.40
   8  -3   1  331.37   25.34
  -8  -3  -1  244.56   23.59
   8  -3   1  277.71   26.84
   8   3  -1  286.03   25.52
  -8   3   1  284.64   24.86
  -8   3  -1  261.14   29.93
   8  -3  -1  253.46   25.64
   8   3   1  274.99   27.00
  -8  -3   1  311.72   23.92
   8  -3  -1  271.53   24.16
  -8   3  -1  269.27   25.20
  -8  -3  -2   19.67    9.23
  -8   3   2   21.67   10.66
  -8   3   2    7.00   11.43
   8  -3   2   20.09    9.32
   8  -3   2   28.37   13.24
   8   3  -2   34.54    9.80
   8  -3  -2   25.76    9.28
  -8  -3   2    1.07    9.73
   8  -3  -2   22.93    9.26
  -8   3  -2   39.02   11.56
  -8  -3   2   12.61    8.18
   8   3   2   14.48   11.46
   8  -3   3  267.12   26.47
   8   3  -3  191.18   21.71
  -8  -3  -3  214.64   22.58
   8  -3   3  242.35   21.99
  -8   3   3  245.29   26.70
  -8   3   3  209.14   23.37
  -8  -3   3  229.62   20.39
   8  -3  -3  246.51   21.84
   8   3   3  235.38   26.12
  -8   3  -3  238.34   22.73
  -8  -3   3  177.53   24.11
   8  -3  -3  256.51   24.18
   8  -3   4  731.97   47.51
  -8   3   4  671.95   50.68
  -8   3   4  712.89   48.71
   8  -3   4  646.25   50.99
   8   3  -4  662.99   47.11
  -8  -3  -4  631.03   46.81
   8  -3  -4  697.52   46.71
  -8   3  -4  642.38   47.53
   8   3   4  745.44   53.66
  -8  -3   4  652.89   49.04
   8  -3  -4  660.79   49.06
  -8  -3   4  696.17   45.80
   8  -3   5  209.97   26.83
  -8   3   5  163.55   24.06
  -8   3   5  205.30   24.09
   8   3  -5  210.26   22.16
   8  -3   5  198.08   21.85
  -8  -3  -5  208.62   22.45
  -8  -3   5  236.38   24.60
  -8  -3   5  191.06   19.84
  -8   3  -5  238.87   22.91
   8  -3  -5  208.63   24.84
   8  -3  -5  226.06   21.05
   8  -3   6   19.37   13.19
  -8   3   6   18.18   11.21
   8  -3   6   27.59   11.78
  -8   3   6   16.99   11.58
   8   3  -6   22.38   10.75
  -8  -3  -6   16.73   10.69
  -8  -3   6   31.06   12.40
  -8  -3   6   15.80    8.93
  -8   3  -6   27.86   11.80
   8  -3  -6   35.03   14.84
   8  -3   7   96.71   23.53
  -8   3   7   92.63   16.72
  -8  -3  -7   70.40   15.18
   8   3  -7   61.27   14.19
  -8   3   7   75.21   17.44
  -8  -3   7   74.09   16.71
   8  -3  -7   76.94   16.25
  -8   3  -7   59.82   14.62
  -8  -3   7   83.98   12.88
   8  -3  -7   73.96   13.11
  -8  -3  -8   69.55   26.24
  -8   3   8   35.16   16.51
  -8   3   8   54.83   13.64
   8   3  -8   43.10   13.65
   8  -3   8   58.52   19.30
  -8  -3   8   43.38   14.20
   8  -3  -8   39.51   11.22
  -8  -3   8   39.43   12.16
  -8  -3  -9   87.61   17.20
  -8   3   9  106.62   23.39
  -8   3   9   75.27   15.02
   8  -3   9   83.80   23.34
  -8  -3   9   93.10   19.30
  -8   3  -9   63.12   15.09
   8  -3  -9  120.71   21.78
   8  -3  -9   99.34   14.02
  -8  -3   9   86.83   11.83
  -8   3  10   92.52   18.08
  -8   3  10  124.33   25.41
  -8  -3  10   98.81   20.90
   8  -3 -10  130.82   16.09
  -8   3  11   12.48   13.06
  -8  -3 -11    0.06   17.79
  -8   3  11   -1.57   15.32
  -8  -3  11   17.58   14.89
   9   3   0  812.88   52.71
  -9   3   0  638.47   54.91
   9  -3   0  654.40   49.17
   9  -3   0  692.45   51.79
  -9   3   0  737.12   50.71
  -9  -3   0  778.53   50.00
   9   3  -1  300.95   28.12
  -9  -3  -1  331.62   27.60
  -9   3   1  314.00   28.57
   9  -3   1  366.46   28.24
   9  -3   1  308.73   29.98
  -9   3   1  288.55   32.78
  -9   3  -1  239.41   33.03
   9   3   1  351.22   30.44
   9  -3  -1  298.16   27.44
  -9  -3   1  352.81   26.93
   9  -3  -1  291.90   28.98
  -9   3  -1  281.47   27.76
  -9   3   2 1209.96   78.33
   9   3  -2 1158.79   78.40
  -9  -3  -2 1260.68   77.34
   9  -3   2 1156.28   80.12
   9  -3   2 1225.80   77.21
  -9   3   2 1167.40   82.22
   9  -3  -2 1182.43   76.84
  -9  -3   2 1118.17   80.45
   9  -3  -2 1205.84   79.47
  -9   3  -2 1224.93   78.42
   9   3   2 1223.41   81.10
  -9  -3   2 1195.54   76.23
  -9   3   3  623.23   45.62
   9  -3   3  525.90   47.21
  -9  -3  -3  582.45   48.53
  -9   3   3  574.57   48.30
   9  -3   3  559.35   43.49
   9   3  -3  689.51   45.08
   9  -3  -3  683.13   44.09
  -9   3  -3  640.07   45.11
   9  -3  -3  676.16   46.77
  -9  -3   3  571.87   42.62
  -9  -3   3  597.97   47.43
   9   3   3  581.46   48.55
  -9  -3  -4  832.01   59.80
   9   3  -4  852.86   59.80
  -9   3   4  906.73   64.99
   9  -3   4  967.10   60.90
  -9   3   4  919.67   61.17
   9  -3  -4  847.38   62.25
   9  -3  -4  783.50   58.83
  -9   3  -4  841.00   60.40
  -9  -3   4  915.74   63.00
   9   3   4  979.79   66.51
  -9  -3   4  962.81   59.04
  -9   3   5   28.38   14.57
   9   3  -5   53.18   13.61
  -9   3   5   41.00   13.74
   9  -3   5   24.30   11.82
   9  -3   5   25.80   17.11
  -9  -3  -5   24.84   12.27
  -9   3  -5   35.12   12.99
  -9  -3   5   41.46   11.31
  -9  -3   5   41.34   13.08
   9  -3  -5   44.81   11.61
   9   3   5   48.18   19.15
   9  -3  -5   72.72   17.51
  -9  -3  -6  295.76   28.12
  -9   3   6  256.86   32.16
  -9   3   6  316.94   29.38
   9  -3   6  288.29   34.28
   9  -3   6  311.71   28.32
   9   3  -6  261.28   27.01
  -9  -3   6  299.78   25.70
  -9   3  -6  283.12   28.25
   9  -3  -6  242.09   30.55
  -9  -3   6  244.44   29.25
   9  -3  -6  270.48   25.60
  -9   3   7  256.82   32.86
   9  -3   7  318.79   41.45
   9   3  -7  321.50   29.89
  -9   3   7  279.11   29.80
  -9  -3  -7  262.21   28.31
   9  -3  -7  280.05   25.72
  -9  -3   7  262.48   24.95
  -9  -3   7  288.45   30.26
  -9   3   8  440.15   41.60
   9   3  -8  380.29   36.62
   9  -3   8  487.03   46.90
  -9   3   8  382.80   36.00
  -9  -3  -8  428.45   36.14
  -9  -3   8  399.12   32.36
   9  -3  -8  379.41   38.97
   9  -3  -8  410.04   32.97
  -9  -3   8  399.75   38.06
  -9   3  -8  482.23   37.74
   9  -3   9   42.81   26.67
  -9   3   9    3.83   16.07
  -9   3   9   36.57   14.84
   9   3  -9   50.43   15.53
   9  -3  -9   35.51   11.67
  -9  -3   9   52.12   11.44
  -9  -3   9   31.46   14.12
   9  -3  -9   38.70   15.31
  -9   3  10  135.76   20.86
  -9   3  10  139.80   27.41
  -9  -3  10  143.10   24.08
   9  -3 -10  105.12   16.03
 -10  -3   0  121.01   18.37
  10  -3   0  132.20   20.77
  10  -3   0  145.84   19.03
 -10   3   0  128.48   23.52
  10   3   0  131.16   20.43
 -10   3   0  139.77   20.74
 -10  -3  -1   16.52   10.99
  10  -3   1   24.62   12.33
 -10   3   1   14.23   12.08
  10  -3   1   40.32   15.62
 -10   3   1   43.01   14.92
  10   3  -1    4.88    9.95
 -10   3  -1   41.82   17.51
 -10  -3   1   21.24   10.90
  10  -3  -1   25.76   12.35
 -10   3  -1   18.48   18.06
  10  -3  -1   38.60   14.97
  10   3   1   21.08   12.06
 -10   3   2   13.97   12.54
  10  -3   2    8.47   10.45
 -10   3   2    2.86   15.72
  10  -3   2   12.33   12.86
  10   3  -2   -0.74    9.38
 -10  -3  -2    5.07   10.99
 -10  -3   2    3.95   11.53
  10  -3  -2    8.30   11.96
 -10   3  -2    2.62   10.96
  10  -3  -2    5.26   10.75
  10   3   2   16.38   14.10
 -10  -3   2   -2.08    9.95
  10   3  -3  101.75   16.38
  10  -3   3  119.61   17.85
 -10   3   3   87.29   17.73
 -10  -3  -3  109.03   17.96
  10  -3   3   63.58   17.22
 -10   3   3  105.45   24.65
  10   3   3  108.79   20.24
  10  -3  -3  100.95   20.04
 -10  -3   3  106.21   16.41
 -10   3  -3   93.57   17.53
 -10  -3   3  147.06   24.40
  10  -3  -3   78.21   16.26
  10  -3   4   84.98   16.38
  10   3  -4   68.42   15.52
 -10   3   4   95.43   20.98
  10  -3   4   70.65   17.22
 -10   3   4  102.28   18.91
 -10  -3  -4   79.65   16.36
  10  -3  -4   96.74   19.88
  10   3   4   80.53   18.68
 -10  -3   4   58.07   17.04
  10  -3  -4  100.82   16.38
 -10   3  -4   81.00   16.55
 -10  -3   4   86.19   14.77
 -10  -3  -5  120.77   19.44
 -10   3   5  140.83   25.40
 -10   3   5  101.32   19.92
  10  -3   5  149.66   20.57
  10  -3   5  151.67   26.00
  10   3  -5  132.14   19.33
 -10   3  -5  146.18   21.63
  10  -3  -5  159.97   24.18
  10   3   5  131.43   23.02
 -10  -3   5  132.92   17.67
  10  -3  -5  143.69   19.35
 -10  -3   5   91.96   19.30
 -10   3   6   32.19   15.32
 -10   3   6   60.29   19.48
  10   3  -6   33.14   13.93
  10  -3   6   57.82   15.72
 -10  -3  -6   23.98   13.93
  10  -3   6   61.23   24.14
 -10  -3   6   27.37   11.78
  10  -3  -6   41.33   12.52
 -10  -3   6   12.81   11.86
 -10   3  -6   41.93   15.40
 -10   3   7   18.91   14.45
 -10  -3  -7   30.01   15.01
  10  -3   7   27.76   18.56
 -10   3   7   -0.27   13.18
  10   3  -7    1.92   12.93
  10  -3  -7   16.16   13.70
 -10   3  -7   10.76   14.67
  10   3   7   16.32   17.21
 -10  -3   7    2.21   11.27
 -10  -3   7   13.53   11.19
 -10  -3  -8    3.07   14.04
 -10   3   8   -1.35   13.79
  10   3  -8   25.04   14.97
 -10   3   8   35.98   15.66
 -10  -3   8   47.65   17.22
 -10  -3   8    6.69   11.23
  10  -3  -8   28.68   11.83
  10  -3  -8   13.11   14.39
 -10   3   9   25.14   17.33
 -10   3   9   43.78   15.44
 -10  -3   9   44.29   12.72
 -10  -3   9   45.89   17.68
 -11  -3   0 1017.53   72.17
  11  -3   0 1128.73   80.31
  11  -3   0 1194.57   74.02
  11   3   0 1041.16   74.76
  11  -3   1  111.12   17.99
 -11   3   1   83.41   18.67
 -11   3   1  107.47   24.16
  11   3  -1  104.48   17.83
 -11  -3  -1   88.20   17.40
  11  -3  -1  100.34   19.54
  11   3   1  113.38   20.95
  11  -3  -1   92.37   17.39
 -11  -3   1   79.75   16.62
 -11   3  -1   93.90   18.50
 -11   3   2  553.20   44.69
  11  -3   2  615.59   45.05
 -11   3   2  507.78   53.97
 -11  -3  -2  563.85   43.59
  11   3  -2  570.97   45.00
  11  -3  -2  531.30   46.70
  11   3   2  625.97   49.32
 -11   3  -2  535.18   45.61
 -11  -3   2  610.66   43.87
  11  -3   3  119.19   18.80
 -11  -3  -3   82.90   17.84
  11   3  -3   77.15   18.37
 -11   3   3  121.32   21.20
 -11   3   3  115.11   29.33
 -11   3  -3   94.26   19.14
 -11  -3   3  105.47   17.44
 -11  -3   3  107.57   23.59
  11  -3  -3   96.79   17.45
  11   3   3   96.07   21.88
 -11  -3  -4  641.37   46.56
  11   3  -4  655.41   46.71
 -11   3   4  558.48   52.21
 -11   3   4  499.42   46.24
  11  -3   4  566.71   45.52
 -11   3  -4  643.47   48.38
 -11  -3   4  542.98   49.35
 -11  -3   4  535.46   43.84
  11  -3  -4  659.49   46.26
 -11  -3  -5   29.90   15.14
 -11   3   5   33.02   16.46
  11  -3   5   24.13   14.69
  11   3  -5   19.91   14.33
 -11   3   5   18.22   15.35
  11  -3   5   16.37   13.26
  11   3   5   20.29   14.16
  11  -3  -5   23.82   13.74
  11  -3  -5   12.59   12.14
 -11  -3   5   16.20   11.37
 -11  -3   5    5.79   14.16
 -11   3  -5   21.36   16.26
  11   3  -6  331.35   36.35
 -11   3   6  380.38   42.04
 -11   3   6  406.53   37.79
  11  -3  -6  360.70   34.15
  11   3   6  516.56   48.89
  11  -3  -6  352.69   40.20
 -11  -3   6  443.88   34.78
 -11   3  -6  440.18   39.76
 -11  -3   6  383.42   38.99
 -11  -3  -7  -12.42   13.49
 -11   3   7   28.20   16.32
 -11   3   7   10.75   14.29
  11   3  -7    4.06   13.90
  11  -3  -7    1.07   14.90
 -11  -3   7   11.85   14.37
 -11  -3   7    8.20   13.06
 -11   3   8   93.50   18.78
 -11   3   8   95.13   25.31
 -11  -3   8   90.93   22.24
 -11  -3   8   80.34   16.77
  11   3  -9   49.11   16.76
 -11   3   9   54.30   18.95
 -11   3   9   32.43   19.79
 -11  -3   9   40.32   19.89
  11  -3  -9   36.36   14.02
 -11  -3   9   52.44   14.57
  12   3   0   16.26   13.23
 -12   3   0   26.60   15.74
  12  -3   0   40.50   15.60
 -12  -3   0   29.37   14.12
 -12   3   0   33.51   19.05
 -12   3   1  193.25   39.09
  12  -3   1  164.90   22.89
 -12   3   1  144.20   25.08
  12   3  -1  155.47   23.20
 -12  -3  -1  182.05   24.07
 -12  -3   1  153.24   21.62
  12   3   1  155.65   22.60
 -12   3  -1  140.91   23.25
  12  -3  -1  193.84   24.74
  12  -3  -1   95.35   21.21
  12  -3   2   81.27   18.33
  12   3  -2   70.17   17.75
 -12   3   2   64.51   18.71
 -12  -3  -2   44.34   15.71
 -12   3   2   70.81   21.47
 -12  -3   2   51.81   15.97
  12  -3  -2   66.84   16.92
 -12   3  -2   64.15   18.73
  12  -3  -2   86.87   17.97
 -12  -3  -3   37.96   15.71
  12   3  -3   48.69   15.88
  12  -3   3   15.38   14.53
 -12   3   3   27.94   16.70
 -12   3   3    9.97   15.57
  12  -3  -3   13.09   14.84
  12  -3  -3   23.02   14.49
 -12  -3   3   51.72   15.51
 -12  -3   3   32.18   15.04
 -12   3  -3   40.61   16.75
  12   3   3    7.64    8.15
 -12   3   4   49.75   19.25
  12   3  -4   39.43   14.93
  12  -3   4   54.18   30.79
 -12   3   4   38.78   16.92
  12  -3   4   28.19   13.72
 -12  -3  -4   56.17   16.95
 -12   3  -4   43.79   17.75
  12   3   4   35.91   18.04
 -12  -3   4   29.75   17.07
 -12  -3   4   34.94   14.63
  12  -3  -4   48.15   14.96
  12  -3  -4   63.22   20.85
 -12  -3  -5  100.89   20.94
  12   3  -5   72.75   17.79
  12  -3   5  119.19   21.29
 -12   3   5  114.77   25.27
 -12   3   5   83.46   22.12
 -12   3  -5  108.41   22.54
  12   3   5  108.99   24.58
 -12  -3   5  101.40   29.71
  12  -3  -5  145.03   26.48
 -12  -3   5  101.50   18.72
  12  -3  -5   97.87   18.45
 -12   3   6   22.46   16.15
 -12   3   6   13.69   15.74
 -12  -3  -6   34.26   16.27
 -12  -3   6    9.79   18.30
 -12   3  -6   14.96   19.34
 -12  -3   6   14.34   13.23
  12  -3  -6   15.63   14.26
 -12   3   7   52.09   19.22
 -12   3   7   71.01   28.78
  12   3  -7   23.49   10.93
 -12  -3   7   48.77   19.43
  12  -3  -7   36.75   15.44
 -12  -3   7   44.51   15.22
  12   3  -8    5.66   14.78
  13  -3   0  143.86   26.96
 -13  -3   0  106.64   25.91
  13  -3   0  131.97   22.37
 -13   3   0  145.63   25.78
  13  -3   1   31.98   17.06
 -13   3   1   15.81   17.55
  13  -3   1   -7.48   13.78
 -13  -3  -1   13.46   14.73
 -13   3   1   26.19   19.63
 -13  -3   1   -4.89   13.45
  13  -3  -1   14.15   15.21
 -13   3  -1   10.79   16.85
  13  -3  -1   25.15   16.48
  13   3   1   62.26   19.12
 -13   3   2  435.14   49.45
 -13  -3  -2  376.60   39.14
 -13   3   2  459.01   50.29
  13  -3   2  396.34   39.99
  13  -3  -2  352.11   41.27
 -13  -3   2  483.20   40.11
 -13   3  -2  427.19   41.82
  13  -3  -2  465.30   39.76
  13   3   2  379.22   41.63
 -13   3   3   36.62   19.58
 -13  -3  -3   52.18   17.44
 -13   3   3   56.08   22.60
 -13  -3   3   12.73   14.80
 -13   3  -3   31.98   18.87
  13   3   3   30.97   17.40
  13  -3  -3   27.21   16.24
 -13   3   4  195.98   28.56
 -13   3   4  183.94   36.11
 -13  -3  -4  216.26   27.71
  13  -3   4  174.46   26.23
  13  -3  -4  162.43   24.99
 -13  -3   4  149.62   27.52
 -13   3  -4  163.24   27.15
 -13  -3   4  169.39   24.77
 -13   3   5   48.74   19.63
 -13   3   5   31.97   20.39
  13   3  -5   36.13   15.90
 -13  -3  -5   44.88   18.60
 -13  -3   5   73.80   19.82
  13  -3  -5   52.69   17.15
 -13   3  -5   79.55   26.28
 -13  -3   5   47.18   17.51
  13   3  -6  139.48   24.76
 -13   3   6  119.40   29.46
 -13   3   6  133.11   24.77
 -13  -3   6  188.76   24.70
 -13  -3   6  143.39   28.71
  13  -3  -6  163.53   23.42
 -14  -3   0  113.70   22.62
 -14   3   0  111.57   23.29
  14   3   0   85.22   20.45
  14  -3   0   90.59   20.86
 -14   3   1  -19.13   18.57
 -14   3   1   28.53   19.87
  14   3  -1   18.34   15.95
  14  -3   1   -9.17   16.06
 -14  -3  -1    0.73   16.30
 -14   3  -1    0.46   17.93
 -14  -3   1   -0.77   23.71
  14  -3  -1   -1.20   17.17
 -14   3   2   70.89   21.48
  14   3  -2   59.06   21.86
 -14   3   2   64.39   24.49
 -14  -3  -2   29.12   17.86
  14  -3   2   28.62   31.57
 -14   3  -2   67.15   23.60
  14  -3  -2   69.40   19.41
 -14  -3   2   67.09   20.01
 -14   3   3   51.00   25.48
 -14  -3  -3   51.60   18.29
  14   3  -3   29.71   17.08
 -14   3   3   51.02   26.08
  14  -3   3   43.15   19.03
 -14  -3   3   41.55   19.17
 -14   3  -3   62.08   21.67
  14  -3  -3   49.60   19.82
 -14   3   4   50.34   21.09
  14   3  -4   37.10   20.21
  14  -3   4   30.35   17.98
 -14  -3  -4   13.53   17.48
 -14   3   4   10.39   18.56
 -14  -3   4   33.27   18.82
 -14  -3   4   15.07   15.56
  14  -3  -4   25.16   16.40
   0   4   0 8311.42  484.02
   0  -4   0 8222.66  483.96
   0   4   0 8275.68  482.40
   0  -4   0 8190.85  482.44
   0   4  -1    0.40    3.36
   0  -4   1   -1.47    3.47
   0  -4  -1    0.98    4.08
   0  -4  -1    3.05    2.80
   0   4   1    3.00    2.83
   0   4   1    1.87    4.09
   0  -4  -2 6806.61  408.50
   0   4   2 7033.37  408.00
   0  -4   2 7236.79  407.29
   0   4   2 6803.16  408.62
   0   4  -2 6845.90  407.26
   0  -4   3    1.23    3.27
   0   4  -3    4.12    3.64
   0  -4  -3   -2.30    4.84
   0   4   3   -1.18    3.79
   0   4   3    5.20    5.50
   0   4   4 2585.36  155.89
   0  -4   4 2583.60  152.61
   0   4   4 2607.04  157.73
   0   4   5   -0.71    6.43
   0   4   5   -1.40    5.53
   0  -4  -5   -4.53    5.77
   0  -4   5    5.01    3.03
   0   4   6 3573.09  215.04
   0   4   7   -1.32    7.14
   0  -4  -7   -6.59    7.36
   0  -4  -8 1056.33   68.89
   0   4   8 1078.65   71.72
   0  -4  -9  -13.35    8.27
   0  -4   9    0.17    8.88
   0   4   9  -11.77    9.56
   0  -4  10  544.93   44.51
   0  -4 -10  645.00   43.02
   0  -4  11   -0.79   10.91
   0   4  11   -9.08   12.28
   0  -4 -11   -4.53    9.67
   0   4  12  463.17   43.16
   0  -4 -12  443.86   34.26
   0  -4  13   -8.76   12.90
   0   4  13   -0.77   14.44
  -1   4   0  403.66   25.09
   1   4   0  365.79   24.01
   1   4   0  432.15   26.46
   1  -4   0  376.71   25.97
   1  -4   0  387.18   24.85
  -1   4   0  390.76   26.17
  -1  -4   0  386.40   26.27
  -1  -4  -1  607.81   42.40
   1   4  -1  635.92   41.68
  -1   4   1  737.26   42.88
   1  -4   1  732.36   41.95
   1  -4   1  720.91   41.00
   1  -4  -1  630.11   41.43
   1   4   1  719.10   42.85
  -1   4  -1  598.55   41.21
  -1  -4   1  751.40   42.15
  -1   4  -1  607.48   41.73
   1  -4  -1  622.86   42.23
  -1  -4  -2  380.94   25.45
  -1   4   2  355.03   24.16
   1   4  -2  355.10   23.36
  -1   4   2  322.69   24.58
   1  -4   2  387.26   23.75
   1  -4   2  365.27   23.44
   1  -4  -2  342.57   24.20
   1   4   2  385.22   25.37
  -1   4  -2  351.98   23.66
   1  -4  -2  295.88   24.31
  -1  -4   2  358.73   23.38
   1  -4   3 2594.77  152.98
  -1   4   3 2509.47  154.68
  -1  -4  -3 2662.71  155.40
  -1   4   3 2444.86  154.76
   1   4   3 2611.51  155.24
   1  -4  -3 2505.09  154.71
   1  -4  -3 2662.28  155.15
  -1   4  -3 2733.06  153.42
  -1  -4   3 2560.53  152.76
   1  -4   4  166.68   12.36
  -1   4   4  162.74   15.48
  -1  -4  -4  165.02   16.23
  -1   4   4  137.01   14.89
  -1  -4   4  161.85   11.61
  -1  -4   4  169.76   12.78
   1  -4  -4  150.09   14.97
  -1   4  -4  179.38   13.05
  -1   4   5   64.86   11.39
   1  -4   5   47.99    6.33
  -1   4   5   47.87    9.48
  -1  -4  -5   80.42   11.40
  -1  -4   5   48.96    7.32
   1  -4   6  126.99   10.64
  -1   4   6  131.43   15.39
  -1   4   6  137.28   16.55
  -1  -4  -6  139.10   15.72
  -1  -4   6  146.51   14.01
  -1   4  -6  130.00   11.19
  -1   4   7  358.57   27.41
  -1   4   7  373.97   29.84
   1  -4  -7  287.47   26.43
   1   4   7  384.34   30.12
  -1   4   8  155.42   20.73
  -1  -4  -8  165.35   19.02
  -1  -4   8  131.33   17.47
   1   4   8  191.70   21.76
   1  -4  -8  143.80   18.01
  -1  -4  -9  217.96   25.62
  -1   4   9  202.97   25.64
  -1  -4   9  199.68   22.90
   1   4   9  236.95   26.41
   1  -4  -9  245.27   21.76
  -1  -4 -10  161.61   20.09
  -1  -4  10  160.49   21.79
   1  -4 -10  150.87   18.31
   1   4  10  203.59   34.74
  -1   4  11  168.64   25.50
   1  -4  11  134.36   20.99
  -1  -4 -11  160.91   20.18
   1   4  11  171.09   24.93
   1  -4 -11  136.44   17.14
  -1  -4  11  153.47   20.78
  -1  -4 -12   33.06   12.79
  -1   4  12   19.05   15.50
   1  -4  12   27.38   13.85
   1   4  12   20.16   15.02
  -1  -4  12   23.73   14.01
   1  -4 -12   29.72   10.67
  -1   4  13   79.16   22.20
   1  -4  13   70.19   18.34
  -1  -4 -13   83.18   14.44
  -1  -4  13   75.39   17.26
   1   4  13   97.81   23.74
   1  -4 -13   78.04   12.00
  -2   4   0 4788.63  275.53
   2  -4   0 4755.93  275.20
  -2   4   0 4512.09  275.75
   2  -4   0 4642.29  275.55
  -2  -4   0 4668.10  275.98
  -2   4   1 2681.61  176.28
  -2   4   1 2727.70  175.85
   2  -4   1 3021.88  175.87
  -2  -4  -1 3182.58  177.22
   2  -4   1 2896.87  175.80
  -2  -4   1 2847.51  175.99
   2  -4  -1 3072.16  176.47
  -2   4  -1 3160.24  176.74
   2  -4  -1 3034.40  176.10
  -2   4  -1 3061.67  176.23
  -2   4   2 1857.45  117.71
  -2   4   2 1870.16  117.39
   2  -4   2 1874.15  116.49
   2  -4   2 1940.80  117.42
  -2  -4  -2 2067.98  118.56
   2  -4  -2 2064.22  117.73
  -2   4  -2 2045.88  117.06
   2  -4  -2 2045.57  117.75
  -2  -4   2 1833.71  116.50
   2  -4   3 2002.91  117.50
  -2  -4  -3 2052.68  120.00
  -2   4   3 1899.77  119.16
   2  -4   3 2016.91  119.51
  -2   4   3 1894.87  119.04
   2  -4  -3 1857.22  119.15
   2  -4  -3 1968.70  118.85
  -2  -4   3 1955.85  117.17
  -2   4  -3 2084.78  117.98
  -2   4   4 3317.30  203.74
  -2  -4  -4 3498.09  204.73
   2  -4   4 3255.35  204.29
  -2   4   4 3557.49  206.14
  -2  -4   4 3492.59  201.08
   2  -4  -4 3362.67  204.57
  -2  -4   4 3455.35  201.54
  -2   4  -4 3391.75  202.15
   2  -4  -4 3438.98  203.61
  -2   4   5   21.50    7.48
  -2  -4  -5    6.67    7.67
  -2   4   5   12.13    7.35
   2  -4   5   24.69    5.39
  -2  -4   5   13.23    5.01
   2  -4  -5    8.60    6.60
  -2   4  -5    6.27    5.23
   2  -4  -5    2.84    5.66
   2  -4   6 1252.69   76.28
  -2  -4  -6 1306.15   80.34
  -2   4   6 1187.97   80.16
  -2   4   6 1241.02   79.28
  -2   4  -6 1302.98   76.65
  -2  -4   6 1278.80   77.85
  -2   4   7   33.34    9.66
  -2   4   7   39.20   10.35
  -2  -4  -7   24.86    9.99
  -2  -4   7   36.74   10.43
  -2   4  -7   25.55    6.78
   2  -4  -7   33.97    9.55
  -2   4   8 1446.01   93.69
  -2   4   8 1417.94   90.97
  -2   4  -8 1492.38   87.28
  -2  -4   8 1424.97   90.77
   2  -4  -8 1463.52   90.04
  -2   4   9  147.28   19.95
  -2  -4  -9  130.11   18.33
   2  -4  -9  141.94   16.93
  -2  -4   9  158.99   18.78
  -2   4  10  737.54   62.56
  -2  -4 -10  846.13   57.25
   2  -4 -10  844.46   54.30
  -2  -4  10  834.91   57.31
   2   4  10  847.11   61.59
  -2   4  11   55.13   16.49
  -2  -4 -11   18.07   13.00
  -2  -4  11   28.00   12.83
   2  -4 -11   23.59   10.02
   2   4  11   65.16   16.86
  -2   4  12  365.02   38.36
  -2  -4 -12  391.98   32.39
   2  -4  12  321.88   35.38
   2   4  12  398.43   39.56
   2  -4 -12  325.72   27.37
  -2  -4  12  342.47   33.08
  -2   4  13   -4.64   14.69
  -2  -4 -13   10.65   12.71
   2  -4  13    8.94   13.29
  -2  -4  13    8.30   12.45
   2   4  13    9.02   14.28
   2  -4 -13    8.68    7.71
  -3   4   0    5.01    4.66
  -3   4   0    7.99    4.88
   3  -4   0    7.65    4.10
   3  -4   0   13.00    5.33
   3  -4   1  869.98   57.04
  -3   4   1  947.69   57.62
   3   4  -1  932.36   55.43
  -3   4   1  862.51   57.32
   3  -4   1  800.38   56.32
  -3   4  -1  878.04   56.95
   3  -4  -1  937.31   57.14
   3  -4  -1 1009.94   57.45
  -3   4  -1 1008.17   58.75
   3  -4   2 1251.92   75.02
   3  -4   2 1261.84   73.68
  -3   4   2 1137.94   74.49
  -3   4   2 1249.71   74.82
  -3  -4   2 1196.61   72.42
  -3   4  -2 1202.93   73.89
   3  -4  -2 1137.75   74.06
   3  -4  -2 1205.88   74.57
   3  -4   3  330.60   24.66
   3  -4   3  307.15   21.99
  -3   4   3  349.79   24.02
   3   4  -3  296.01   20.57
  -3   4   3  309.89   23.68
   3  -4  -3  313.85   23.26
  -3   4  -3  315.36   22.62
   3  -4  -3  324.97   23.93
  -3  -4   3  302.56   20.79
  -3  -4  -4  277.17   24.64
  -3   4   4  295.56   24.44
   3  -4   4  301.19   21.94
  -3   4   4  309.92   24.57
   3  -4  -4  319.87   23.69
  -3  -4   4  331.29   21.51
  -3  -4   4  337.49   20.42
   3  -4  -4  320.95   24.78
  -3   4  -4  306.12   22.56
  -3  -4   4  299.04   25.71
  -3   4   5  181.01   18.79
  -3  -4  -5  227.03   20.72
   3  -4   5  213.74   16.62
  -3   4   5  218.30   20.03
  -3  -4   5  202.02   16.63
   3  -4  -5  177.85   17.27
  -3   4  -5  235.95   17.51
  -3  -4   5  203.33   13.92
  -3  -4   5  220.30   14.82
  -3   4   6   93.54   13.92
   3  -4   6  109.28   11.47
  -3  -4  -6   87.70   14.33
  -3   4   6   94.66   15.25
  -3   4  -6  106.11   13.91
   3  -4  -6  109.82   15.57
  -3  -4   6  110.59   12.79
   3  -4   7  155.20   14.96
  -3   4   7  156.79   17.55
  -3  -4  -7  164.34   19.82
  -3   4   7  196.08   20.70
  -3   4  -7  136.59   15.01
   3  -4  -7  161.14   16.71
  -3   4   8   48.48   13.31
  -3   4   8   47.86   11.80
  -3  -4  -8   45.02   13.36
  -3  -4   8   46.56   10.26
  -3   4  -8   50.69    9.58
   3  -4  -8   57.39   11.05
  -3   4   9   71.81   13.05
  -3   4   9   57.47   14.53
  -3  -4   9   64.55   13.17
  -3   4  -9   49.44    9.27
   3  -4  -9   43.55   10.91
  -3   4  10   70.81   17.02
  -3  -4 -10   94.15   18.74
  -3   4 -10   76.10   10.37
   3  -4 -10   95.53   13.56
  -3  -4  10   89.25   15.77
  -3   4  11   13.11   13.88
  -3  -4 -11   25.37   14.59
  -3  -4 -11    3.93   10.31
   3  -4 -11   17.70    9.21
   3   4  11   14.80   14.26
  -3  -4  11   17.66   11.78
  -3  -4 -12   12.96   13.57
  -3   4  12   19.31   16.20
   3  -4 -12   23.19    9.69
  -3  -4  12   17.73   11.77
   3   4  12   21.38   16.16
  -3   4  13   19.27   16.05
  -3  -4 -13   18.29   14.27
  -3  -4  13   -1.60   13.80
   3  -4 -13   11.30    6.75
   3   4  13  -12.81   14.09
  -4   4   0  278.82   23.62
   4  -4   0  349.91   24.09
   4   4   0  342.62   24.04
  -4   4   0  319.15   25.33
   4  -4   0  360.91   24.80
  -4   4   1 1890.97  106.66
   4   4  -1 1678.94  104.85
   4  -4   1 1887.21  107.07
   4  -4   1 1956.92  106.07
  -4   4   1 1872.99  107.30
   4  -4  -1 1683.06  106.32
  -4   4  -1 1547.61  107.44
   4  -4  -1 1574.91  105.53
  -4   4  -1 1650.94  105.92
   4   4  -2 2968.58  170.12
  -4   4   2 2786.97  172.20
   4  -4   2 2753.59  171.22
   4  -4   2 2836.27  173.04
  -4   4   2 2775.50  172.67
  -4  -4   2 2733.06  170.82
   4  -4  -2 3002.74  171.94
   4  -4  -2 2987.65  172.66
  -4   4  -2 3041.54  172.08
   4   4  -3  578.99   33.94
   4  -4   3  494.81   34.79
  -4   4   3  509.09   36.72
  -4   4   3  534.42   36.65
   4  -4   3  463.71   37.26
  -4   4  -3  587.17   35.96
   4  -4  -3  570.51   36.10
  -4  -4   3  500.10   34.18
  -4  -4   3  499.01   33.61
   4  -4  -3  559.17   36.97
  -4   4   4 2579.77  153.50
   4  -4   4 2683.03  151.30
   4  -4   4 2718.48  155.24
   4   4  -4 2323.36  150.32
  -4   4  -4 2460.48  151.56
   4  -4  -4 2336.71  151.56
  -4  -4   4 2676.99  150.80
   4  -4  -4 2402.68  153.21
  -4  -4   4 2587.34  149.66
  -4   4   5  434.67   32.66
   4   4  -5  408.88   29.27
  -4   4   5  418.45   31.36
   4  -4   5  479.69   29.91
   4  -4  -5  382.89   30.24
  -4   4  -5  390.94   30.16
  -4  -4   5  453.73   29.60
   4  -4  -5  392.14   32.55
  -4  -4   5  455.75   27.31
  -4   4   6 1188.83   76.57
   4  -4   6 1100.71   74.12
  -4   4   6 1179.13   77.77
  -4  -4  -6 1200.62   78.12
   4  -4  -6 1304.16   79.09
  -4  -4   6 1185.04   74.88
  -4   4  -6 1283.39   75.06
   4  -4   7  545.48   36.15
  -4   4   7  559.37   40.83
  -4  -4  -7  495.18   40.65
  -4   4   7  546.83   38.34
  -4   4  -7  515.50   36.27
  -4  -4   7  576.08   37.59
   4  -4  -7  506.26   40.62
   4  -4  -7  489.59   36.60
  -4  -4  -8  952.08   67.65
  -4   4   8 1040.76   66.21
  -4   4   8 1015.53   68.92
  -4  -4   8 1017.54   65.47
   4  -4  -8  965.33   64.06
  -4   4  -8 1040.76   63.93
  -4   4   9   80.07   16.73
  -4   4   9   99.86   14.96
  -4  -4  -9   46.50   15.82
   4  -4  -9   55.79   11.13
  -4  -4   9   89.06   14.30
  -4   4  -9   63.28   11.63
  -4   4  10  472.48   33.52
  -4   4  10  446.65   39.19
  -4  -4 -10  375.98   36.42
  -4  -4  10  420.30   34.23
   4  -4 -10  354.16   30.05
  -4  -4 -11   73.47   21.96
  -4  -4 -11   91.36   15.98
  -4   4  11   81.00   18.52
  -4   4 -11   99.11   12.29
  -4  -4  11   74.41   16.44
   4  -4 -11   88.90   12.78
  -4  -4 -12  258.82   29.06
  -4   4  12  171.21   26.99
  -4  -4  12  223.65   27.47
  -5   4   0  427.21   30.79
   5  -4   0  424.18   30.28
   5   4   0  425.83   30.83
   5  -4   0  450.85   31.37
  -5   4   1  808.25   54.45
  -5   4   1  879.29   56.16
   5   4  -1  792.88   53.24
   5  -4   1  892.81   53.98
   5  -4   1  896.42   55.57
  -5   4  -1  814.22   54.18
   5   4   1  810.58   55.32
  -5   4  -1  851.36   59.52
   5  -4  -1  825.95   53.88
  -5  -4   1  840.02   52.99
   5  -4  -1  879.03   54.99
  -5   4   2   53.87   10.21
   5  -4   2   36.17    9.10
   5  -4   2   44.27   11.16
   5   4  -2   82.10    9.42
  -5   4   2   59.15   10.61
   5  -4  -2   69.85   10.15
  -5   4  -2   56.48   10.22
  -5   4  -2   30.96    9.85
  -5  -4   2   58.07    8.21
  -5  -4   2   51.35    9.63
   5  -4  -2   86.69   12.73
   5  -4   3  156.87   18.06
  -5   4   3  131.09   16.81
   5   4  -3  147.85   13.42
   5  -4   3  149.75   14.65
  -5   4   3  145.61   16.31
   5  -4  -3  132.51   14.95
   5  -4  -3  118.79   16.23
  -5   4  -3  116.97   14.74
  -5  -4   3  159.09   13.05
  -5  -4   3  178.98   15.03
  -5   4   4    6.07    6.42
   5  -4   4   14.37    7.04
   5   4  -4    8.75    5.45
   5  -4   4   11.87    8.89
  -5   4   4    6.54    7.71
  -5  -4   4    2.12    4.71
  -5   4  -4    3.76    7.10
   5  -4  -4   14.95    7.61
  -5  -4   4   15.61    6.41
   5  -4  -4    3.61    7.16
   5   4  -5  570.82   40.06
   5  -4   5  606.38   40.30
   5  -4   5  640.48   45.82
  -5   4   5  608.94   42.28
  -5   4   5  649.78   43.77
   5  -4  -5  578.05   42.95
   5  -4  -5  571.96   40.67
  -5  -4   5  607.54   40.35
  -5   4  -5  569.05   40.87
  -5  -4   5  639.30   38.33
  -5   4   6   23.07   11.01
  -5   4   6   18.60   10.21
   5   4  -6   17.78    7.63
   5  -4   6   17.37    7.32
  -5  -4   6   13.46    7.15
  -5  -4   6   12.08    5.47
   5  -4  -6   21.61    8.92
  -5   4  -6   12.32    8.70
   5  -4   7  112.05   14.01
  -5  -4  -7   97.69   14.80
  -5  -4  -7  100.93   18.16
  -5   4   7   83.43   15.23
  -5   4   7   96.18   17.63
  -5   4  -7  123.02   14.92
  -5  -4   7   78.29   13.94
   5  -4  -7  111.86   14.27
   5  -4  -7  111.30   16.89
  -5  -4  -8  171.84   20.00
  -5  -4  -8  166.94   22.33
  -5   4   8  164.14   21.10
  -5   4   8  178.48   20.61
  -5  -4   8  181.90   20.24
   5  -4  -8  160.37   17.83
   5  -4  -8  210.62   26.74
  -5   4  -8  152.35   18.40
  -5   4   9  171.51   33.47
  -5   4   9  172.20   20.53
  -5  -4  -9  119.79   21.25
   5  -4  -9  125.42   15.92
  -5  -4   9  172.56   21.03
  -5   4  -9  128.79   16.78
  -5   4  10   44.35   12.64
  -5   4  10   51.78   16.30
  -5  -4 -10   35.12   21.59
  -5  -4  10   33.56   12.69
   5  -4 -10   32.02    9.65
  -5   4 -10   28.76    9.67
  -5   4  11  131.89   18.23
  -5  -4 -11  153.89   23.80
  -5   4  11  137.90   22.54
  -5  -4  11  148.67   20.94
  -5   4 -11  154.74   18.37
   5  -4 -11  146.31   17.65
  -5  -4 -12    8.27   14.72
  -5   4  12   -8.87   13.96
   5  -4 -12    9.33    9.41
  -5   4 -12   -2.60   11.80
  -5  -4  12   -0.97   20.58
   6  -4   0 2372.97  144.26
   6   4   0 2447.10  145.29
   6  -4   0 2354.21  145.64
  -6  -4   0 2326.83  143.74
  -6   4   0 2316.10  147.39
  -6   4   0 2522.63  145.31
   6  -4   1 1399.34   85.52
  -6  -4  -1 1322.06   84.73
  -6   4   1 1285.81   87.49
   6  -4   1 1355.69   86.80
  -6   4   1 1294.85   85.59
   6   4  -1 1430.21   85.27
  -6  -4   1 1437.37   84.48
  -6   4  -1 1404.85   89.37
   6  -4  -1 1293.06   86.04
   6   4   1 1409.25   87.10
  -6   4  -1 1397.45   85.91
   6  -4  -1 1428.60   85.30
  -6  -4  -2 1029.16   67.13
   6  -4   2 1061.10   69.49
  -6   4   2 1100.26   68.30
   6  -4   2 1097.81   67.38
  -6   4   2 1121.46   70.09
   6   4  -2 1067.66   66.64
   6  -4  -2  996.16   67.11
  -6   4  -2 1008.19   67.52
  -6   4  -2  966.09   71.42
  -6  -4   2 1129.44   66.43
  -6  -4   2 1102.60   68.28
  -6  -4  -3  460.00   35.23
  -6   4   3  538.33   38.18
   6   4  -3  437.63   33.56
  -6   4   3  577.52   36.71
   6  -4   3  584.92   39.13
   6  -4   3  576.50   35.46
   6  -4  -3  438.62   36.53
  -6   4  -3  429.93   35.06
   6  -4  -3  436.37   34.58
  -6  -4   3  583.10   36.37
  -6  -4  -4 1118.23   65.81
  -6   4   4  951.32   67.04
  -6   4   4  971.48   65.56
   6  -4   4  914.01   70.66
   6  -4   4  927.96   64.19
   6  -4  -4 1118.52   65.09
   6  -4  -4 1146.88   67.53
  -6  -4   4  938.76   62.67
  -6   4  -4 1023.87   65.44
  -6  -4   4 1020.21   64.92
  -6   4   5  981.95   66.28
   6   4  -5 1043.35   63.08
   6  -4   5  951.95   63.00
  -6   4   5 1079.12   74.77
   6  -4   5  934.99   67.71
  -6  -4  -5  998.26   64.07
   6  -4  -5  958.79   65.87
   6  -4  -5 1005.04   63.29
  -6  -4   5  929.91   63.17
  -6   4  -5 1007.80   64.08
  -6  -4   5  973.00   61.07
   6  -4   6 1513.98   99.09
   6  -4   6 1598.14   93.31
   6   4  -6 1378.18   92.67
  -6  -4  -6 1517.81   93.95
  -6   4   6 1452.40   96.21
  -6   4   6 1471.80   94.18
  -6   4  -6 1484.52   93.31
   6  -4  -6 1434.19   96.12
  -6  -4   6 1568.09   93.53
  -6  -4   6 1497.44   90.34
   6  -4   7   91.64   19.08
  -6  -4  -7   73.13   13.57
   6  -4   7  119.86   14.95
  -6   4   7   93.07   15.71
  -6   4   7   78.06   14.74
  -6  -4   7  104.92   10.60
   6  -4  -7   55.25   11.93
  -6   4  -7   60.40   13.12
   6  -4  -7   40.06   12.76
  -6   4   8  102.73   17.79
  -6  -4  -8  136.84   17.84
  -6   4   8  161.65   20.41
  -6  -4  -8  159.85   23.00
   6  -4  -8  117.96   15.47
  -6   4  -8  141.24   18.77
  -6  -4   8  183.52   20.64
   6  -4  -8  117.11   20.74
  -6   4   9  176.25   22.49
  -6   4   9  153.89   23.47
  -6  -4  -9  222.76   26.80
  -6  -4   9  176.64   22.51
   6  -4  -9  207.18   19.83
  -6  -4 -10  238.17   25.51
  -6   4  10  248.75   31.95
  -6   4  10  216.63   25.21
  -6  -4 -10  214.89   27.89
  -6  -4  10  223.02   26.59
   6  -4 -10  229.41   21.97
  -6   4 -10  233.35   24.15
  -6   4  11  198.97   27.16
  -6   4  11  224.43   24.08
  -6  -4  11  271.00   28.46
   6  -4 -11  196.83   20.64
  -6   4  12   53.23   14.28
  -6   4  12   57.54   19.91
  -6  -4 -12   83.48   25.41
   6  -4 -12   70.05   10.87
  -6  -4  12   82.20   19.20
   7   4   0  350.91   29.33
   7  -4   0  376.06   40.33
   7  -4   0  372.15   28.73
  -7   4   0  390.47   33.43
  -7   4   0  377.96   29.56
  -7  -4   0  372.46   28.09
  -7   4   1  100.32   15.65
   7  -4   1  112.70   14.52
  -7  -4  -1  143.75   15.61
  -7   4   1   80.47   14.63
   7   4  -1  118.08   15.16
  -7   4  -1  153.67   17.19
   7  -4  -1  180.97   23.50
   7  -4  -1  127.18   15.29
  -7   4  -1  181.65   23.00
  -7  -4   1   97.24   13.29
  -7  -4  -2  927.18   58.45
  -7   4   2  810.11   61.09
   7  -4   2  872.70   58.16
   7   4  -2  964.31   58.48
  -7   4   2  909.66   59.65
   7  -4   2  830.31   61.31
   7   4   2  892.91   61.64
  -7  -4   2  905.20   61.03
   7  -4  -2  941.18   58.63
   7  -4  -2  882.70   59.93
  -7  -4   2  865.42   57.53
  -7   4  -2  931.94   59.47
   7   4  -3  169.79   18.51
  -7   4   3  229.17   23.48
   7  -4   3  242.16   23.64
  -7  -4  -3  183.53   19.51
   7  -4   3  266.19   21.35
  -7   4   3  226.34   21.92
  -7  -4   3  194.54   25.65
  -7  -4   3  219.53   18.75
   7  -4  -3  178.54   19.75
   7  -4  -3  196.53   21.60
   7  -4   4  782.76   52.98
  -7   4   4  716.21   49.82
   7   4  -4  686.96   47.23
  -7  -4  -4  631.38   51.72
   7  -4   4  713.79   48.02
  -7   4   4  699.30   51.13
   7  -4  -4  660.95   50.12
  -7  -4   4  738.29   49.23
   7  -4  -4  673.90   47.65
  -7  -4   4  752.81   46.43
  -7   4  -4  724.65   48.91
  -7   4   5  160.84   20.27
   7  -4   5  230.34   28.99
   7  -4   5  153.93   18.71
  -7   4   5  199.44   23.53
  -7  -4  -5  139.22   18.10
   7   4  -5  149.51   17.84
   7  -4  -5  167.52   21.53
  -7   4  -5  146.59   18.65
   7  -4  -5  154.12   17.99
  -7  -4   5  153.47   15.99
  -7  -4   5  151.49   19.60
   7   4  -6  263.33   23.50
  -7  -4  -6  242.74   24.41
  -7   4   6  256.55   25.89
  -7   4   6  264.84   28.17
   7  -4   6  194.33   22.80
   7  -4   6  211.27   29.11
   7  -4  -6  310.84   27.77
   7  -4  -6  306.76   23.75
  -7  -4   6  244.27   20.82
  -7  -4   6  220.86   23.93
  -7   4  -6  260.73   24.32
   7  -4   7   18.72   14.36
  -7   4   7   10.20   11.57
  -7   4   7   23.74   12.21
  -7  -4  -7   16.55   10.73
   7  -4   7   20.67   10.45
   7   4  -7    9.79    9.39
  -7  -4   7   21.55    8.73
   7  -4  -7    8.51    9.34
   7  -4  -7   14.04   10.25
  -7  -4   7   19.31   11.49
   7  -4   8   57.92   20.41
  -7  -4  -8   43.94   13.90
  -7   4   8   33.90   12.98
  -7   4   8   20.94   18.84
  -7  -4   8   52.64    9.64
   7  -4  -8   33.93   11.09
  -7  -4   8   50.57   14.80
  -7  -4  -9   77.94   15.92
  -7  -4  -9   59.03   18.74
   7  -4   9  102.98   24.81
  -7   4   9   60.74   15.26
  -7   4   9   56.43   17.44
  -7  -4   9   57.82   15.58
   7  -4  -9   52.86   16.14
  -7   4  -9   33.34   12.69
   7  -4  -9   62.19   12.80
  -7   4  10   88.49   17.70
  -7  -4 -10   86.10   22.12
  -7   4  10  112.67   24.03
  -7  -4  10   94.16   18.12
   7  -4 -10   97.09   14.55
  -7   4  11   14.76   12.82
  -7   4  11   -1.20   14.47
  -7  -4 -11   28.59   17.25
  -7  -4  11   -0.66   13.65
   7  -4 -11   23.14    9.76
  -8   4   0  939.27   63.82
  -8   4   0  867.13   58.70
   8  -4   0  837.38   59.47
   8  -4   0  864.14   57.89
   8   4   0  869.53   59.13
  -8  -4   0  868.57   57.29
   8  -4   1  946.22   64.90
  -8   4   1  882.02   68.75
   8  -4   1  938.04   67.16
  -8   4   1  931.68   65.97
   8   4  -1 1100.88   66.44
  -8  -4  -1 1135.19   65.72
  -8   4  -1 1097.03   72.15
  -8   4  -1 1074.47   66.62
   8   4   1  920.65   67.00
   8  -4  -1 1096.41   65.78
  -8  -4   1  914.46   63.98
  -8  -4  -2  317.08   27.06
   8  -4   2  336.69   27.18
   8  -4   2  299.99   29.94
  -8   4   2  286.16   30.76
   8   4  -2  345.28   27.15
  -8   4   2  316.33   28.51
   8  -4  -2  309.75   26.99
   8   4   2  310.35   30.74
   8  -4  -2  317.35   28.76
  -8  -4   2  363.44   30.74
  -8  -4   2  314.80   25.69
  -8   4  -2  340.66   30.94
  -8   4   3 1182.67   79.44
  -8  -4  -3 1187.85   78.44
   8  -4   3 1256.59   78.51
  -8   4   3 1190.78   82.00
   8   4  -3 1194.64   77.78
   8  -4   3 1207.45   81.71
   8  -4  -3 1269.19   78.34
   8   4   3 1346.09   83.79
  -8  -4   3 1248.13   77.03
  -8  -4   3 1238.28   80.54
  -8   4  -3 1248.41   79.40
   8  -4  -3 1119.01   79.63
   8   4  -4  525.79   39.06
  -8   4   4  510.78   43.26
   8  -4   4  582.66   39.93
  -8  -4  -4  506.85   39.57
   8  -4   4  600.04   44.41
  -8   4   4  611.05   41.70
  -8  -4   4  566.32   41.60
  -8  -4   4  561.67   37.83
   8  -4  -4  478.37   38.69
  -8   4  -4  500.38   40.21
   8  -4  -4  530.93   42.03
   8   4  -5  179.69   20.97
  -8   4   5  209.61   24.10
  -8   4   5  206.37   26.31
   8  -4   5  239.63   27.90
   8  -4   5  229.02   22.22
  -8  -4  -5  168.15   22.29
  -8   4  -5  200.46   22.99
   8  -4  -5  185.87   24.22
   8  -4  -5  161.08   20.70
  -8  -4   5  219.04   23.57
  -8  -4   5  220.06   19.72
   8  -4   6   62.78   16.45
  -8  -4  -6   17.81   11.39
   8  -4   6   60.25   13.32
  -8   4   6   35.19   17.06
  -8   4   6   44.69   14.49
   8   4  -6   41.77   18.89
  -8  -4   6   50.47   11.14
   8  -4  -6   29.88   11.37
  -8  -4   6   70.74   15.48
  -8   4  -6   27.54   12.41
   8  -4  -6   32.61   15.37
  -8   4   7  337.99   31.24
  -8  -4  -7  424.28   31.88
  -8   4   7  344.65   43.40
   8  -4   7  288.97   39.97
   8  -4   7  337.11   36.86
  -8  -4   7  338.78   26.54
  -8  -4   7  321.47   30.74
  -8   4  -7  265.48   27.94
  -8  -4  -8  271.23   42.78
   8   4  -8  308.44   29.88
  -8   4   8  295.13   33.78
   8  -4   8  315.12   36.85
  -8   4   8  254.63   28.97
  -8  -4   8  283.81   24.60
  -8  -4   8  270.78   28.57
  -8   4   9  208.06   26.37
   8  -4   9  266.12   37.87
  -8   4   9  201.84   28.88
  -8  -4  -9  214.80   26.57
  -8   4  -9  237.51   26.30
  -8  -4   9  226.15   27.35
   8  -4  -9  252.85   32.51
  -8  -4   9  236.97   19.41
   8  -4  -9  213.65   22.67
  -8   4  10  211.80   24.47
  -8  -4 -10  141.92   26.94
  -8   4  10  151.67   26.61
  -8  -4  10  182.60   24.82
   8  -4 -10  172.97   19.67
  -8   4  11  129.59   19.92
  -8  -4 -11  108.41   24.74
  -8   4  11  108.46   22.65
  -8  -4  11  112.30   22.25
   8  -4 -11  147.08   17.14
  -9   4   0   24.85   12.75
   9   4   0    8.68    9.92
  -9  -4   0   17.01    9.73
   9  -4   0   30.78   11.54
   9  -4   0   34.61   12.00
  -9   4   0   27.09   13.01
  -9   4   1   75.23   15.69
   9  -4   1  103.05   16.68
  -9   4   1  126.18   17.69
  -9  -4  -1   72.04   14.20
   9  -4   1  127.32   17.08
  -9   4  -1   79.49   21.03
  -9  -4   1  117.95   15.84
   9  -4  -1   77.44   14.01
   9   4   1  124.87   19.85
   9  -4  -1   80.19   26.03
  -9   4  -1   73.48   14.73
  -9   4   2   40.65   13.72
   9  -4   2   60.98   14.57
  -9  -4  -2   26.10   10.84
   9   4  -2   33.95   11.41
  -9   4   2   -2.08   12.00
   9  -4   2   43.02   12.55
  -9  -4   2   43.71   11.40
   9   4   2   30.33   11.60
   9  -4  -2   31.38   10.97
   9  -4  -2   13.43   11.43
  -9   4  -2   16.53   12.02
   9  -4   3  412.27   32.89
   9  -4   3  416.84   36.20
  -9  -4  -3  388.60   33.67
  -9   4   3  384.79   37.97
   9   4  -3  369.89   35.09
  -9   4   3  403.21   34.41
   9  -4  -3  401.49   32.50
  -9  -4   3  386.57   31.33
  -9  -4   3  353.94   34.65
   9  -4  -3  437.86   35.37
  -9   4  -3  404.24   34.19
   9   4   3  380.50   36.19
   9  -4   4   33.13   13.87
  -9  -4  -4   48.02   13.04
  -9   4   4   48.13   14.92
   9  -4   4   43.58   13.03
   9   4  -4   78.28   16.95
  -9   4   4   31.85   13.77
  -9  -4   4   80.76   18.33
   9  -4  -4   54.14   13.37
   9  -4  -4   43.04   12.97
  -9  -4   4   47.18   11.42
  -9   4  -4   52.07   14.80
   9   4   4   44.73   16.63
  -9  -4  -5   52.23   14.54
   9  -4   5   71.59   15.13
   9   4  -5   75.80   14.15
   9  -4   5   53.35   16.78
  -9   4   5   55.09   18.53
  -9   4   5   77.36   16.14
  -9   4  -5   92.19   17.38
   9  -4  -5   50.84   13.04
   9  -4  -5   52.76   14.25
  -9  -4   5   83.94   16.74
   9   4   5   91.19   20.49
  -9  -4   5   63.38   12.86
   9   4  -6  110.58   17.29
   9  -4   6  121.15   19.53
  -9   4   6   74.56   18.25
   9  -4   6  150.45   26.49
  -9  -4  -6  104.18   17.82
   9  -4  -6  117.44   17.10
  -9   4  -6  132.49   19.89
  -9  -4   6   74.49   16.76
  -9  -4   6  124.58   16.05
   9  -4  -6  136.31   24.48
   9  -4   7  110.43   17.84
  -9   4   7  122.00   19.72
  -9   4   7  139.58   25.22
   9   4  -7   87.74   17.14
  -9  -4  -7   89.64   17.68
   9  -4   7  127.81   31.45
  -9   4  -7   88.40   17.93
  -9  -4   7   97.54   14.40
  -9  -4   7   76.59   16.56
  -9   4   8   13.03   15.58
   9  -4   8   16.28   16.63
  -9   4   8   19.92   12.81
   9   4  -8  -10.04   11.90
  -9  -4  -8    4.16   12.58
   9  -4  -8    7.07   13.11
  -9  -4   8    4.58   11.23
  -9   4  -8   -0.49   12.90
   9  -4  -8    2.94   10.69
  -9   4   9   58.99   16.96
   9  -4   9   88.97   38.76
  -9   4   9   52.93   18.22
  -9  -4   9   90.83   19.72
   9  -4  -9   72.14   14.65
  -9  -4   9   60.73   11.65
  -9   4  10   47.72   18.19
  -9   4  10   20.28   15.06
  -9  -4 -10   19.99   19.69
   9  -4 -10   38.63   11.42
  -9  -4  10   23.25   16.41
  10  -4   0   11.64   11.54
 -10   4   0   -1.18   11.44
  10   4   0    7.88   12.85
 -10   4   0   -0.86   12.41
  10  -4   0   19.31   12.30
 -10  -4   0    6.27    9.96
 -10  -4  -1  645.07   47.51
 -10   4   1  702.55   50.33
  10  -4   1  780.18   48.74
  10  -4   1  708.10   51.40
  10   4  -1  546.92   47.43
  10  -4  -1  566.65   49.07
  10   4   1  738.70   51.34
 -10  -4   1  694.88   47.30
  10  -4  -1  632.77   47.81
 -10   4  -1  640.63   56.07
 -10   4  -1  611.55   48.78
 -10   4   2  368.67   37.66
 -10  -4  -2  361.74   31.40
  10  -4   2  354.31   31.47
  10  -4   2  364.44   34.77
 -10   4   2  346.53   32.37
  10   4  -2  339.03   31.16
  10   4   2  339.90   34.81
 -10  -4   2  349.45   30.13
 -10   4  -2  374.52   32.92
  10  -4  -2  322.26   33.11
  10  -4  -2  335.53   31.67
 -10  -4  -3  256.49   25.80
  10  -4   3  180.49   23.37
 -10   4   3  163.88   27.73
 -10   4   3  178.40   23.74
  10  -4   3  195.80   25.62
 -10  -4   3  200.78   22.34
  10   4   3  153.13   23.57
 -10  -4   3  219.47   28.16
 -10   4  -3  210.50   24.98
  10  -4  -3  269.78   25.88
  10  -4  -3  242.09   27.39
 -10   4   4   27.33   14.82
 -10   4   4   23.86   15.17
  10  -4   4   40.49   14.83
  10   4  -4    7.68   10.18
 -10  -4  -4   17.72   11.86
  10  -4   4   33.08   13.04
  10  -4  -4    4.15   12.93
 -10   4  -4    1.32   12.83
  10  -4  -4   13.96   11.17
  10   4   4   40.60   16.22
 -10  -4   4   18.61   13.48
 -10  -4   4   18.37   11.04
  10  -4   5  444.67   37.58
 -10   4   5  441.77   42.98
  10  -4   5  452.79   43.52
  10   4  -5  479.42   38.04
 -10  -4  -5  452.71   38.81
 -10   4   5  489.47   41.44
  10  -4  -5  452.72   37.82
 -10   4  -5  493.67   40.60
  10   4   5  528.68   47.94
 -10  -4   5  445.97   35.52
 -10  -4   5  434.87   41.01
 -10   4   6   38.51   18.17
 -10  -4  -6   27.38   14.88
 -10   4   6   43.44   17.08
  10   4  -6   55.59   14.50
  10  -4   6   52.65   18.38
  10  -4   6   51.09   15.45
  10   4   6   17.16   10.83
  10  -4  -6   45.81   13.85
 -10  -4   6   46.80   13.21
 -10   4  -6   29.44   20.86
  10  -4  -6   30.61   13.20
 -10  -4   6   66.27   17.57
  10  -4   7  488.56   48.09
 -10   4   7  437.17   40.49
 -10  -4  -7  465.01   38.93
  10   4  -7  428.34   38.11
  10  -4   7  485.07   38.05
 -10  -4   7  427.01   34.52
  10  -4  -7  374.63   40.49
 -10   4  -7  418.18   38.50
 -10  -4   7  446.05   39.42
  10  -4  -7  418.92   35.10
 -10   4   8  119.94   26.17
 -10   4   8   74.04   19.26
  10   4  -8   92.56   18.91
 -10  -4  -8   71.01   20.23
 -10  -4   8  102.50   20.03
  10  -4  -8   90.61   16.68
 -10  -4   8   82.92   15.26
 -10   4   9  200.59   26.53
  10   4  -9  192.90   26.48
 -10   4   9  220.43   32.88
  10  -4  -9  179.19   23.19
 -10  -4   9  151.91   26.04
 -10  -4   9  230.54   22.06
  11   4   0  168.70   22.03
 -11  -4   0  147.67   20.65
  11  -4   0  129.16   20.46
 -11   4   0  142.70   22.85
 -11  -4  -1   50.95   14.38
 -11   4   1   81.85   32.36
 -11   4   1   78.04   18.05
  11   4  -1   35.69   13.74
  11  -4   1   94.58   17.24
 -11   4  -1  109.28   33.30
  11   4   1   82.00   19.69
 -11   4  -1   56.53   17.89
 -11  -4   1   63.57   15.10
  11  -4  -1   65.00   15.36
 -11   4   2   79.15   20.28
 -11  -4  -2   59.00   15.67
 -11   4   2   60.02   18.61
  11   4  -2   45.57   13.68
  11  -4   2   72.03   16.92
  11  -4  -2   77.56   16.79
  11   4   2   83.12   20.05
 -11  -4   2   82.32   15.90
 -11   4  -2   68.73   17.87
 -11  -4  -3   11.55   12.78
 -11   4   3   10.79   15.89
  11  -4   3   -1.86   11.88
 -11   4   3   -2.58   13.84
  11   4  -3   11.12   12.46
 -11  -4   3   -5.29   10.08
 -11   4  -3    5.80   14.88
  11   4   3   -7.19   13.28
 -11  -4   3    4.54   14.29
  11  -4  -3   16.45   12.19
 -11  -4  -4   78.20   18.66
  11  -4   4   54.35   16.29
 -11   4   4   79.01   20.89
  11   4  -4   90.96   17.08
  11  -4   4   94.34   21.94
 -11   4   4   66.26   18.43
  11  -4  -4   91.06   17.49
 -11  -4   4   72.03   19.01
 -11  -4   4   85.74   20.91
 -11   4  -4   88.00   19.64
  11  -4  -4   54.17   16.14
 -11  -4  -5   24.22   14.61
 -11   4   5   12.70   15.08
  11   4  -5    3.65   11.71
  11  -4   5   43.09   19.48
 -11   4   5   22.56   18.29
  11  -4   5    5.25   12.95
  11  -4  -5   22.78   17.15
  11   4   5   12.10   14.80
 -11  -4   5    2.19   13.25
 -11  -4   5   16.61   12.27
  11  -4  -5   16.56   12.69
  11  -4   6   11.40   15.97
  11  -4   6   27.63   13.81
 -11   4   6   13.23   16.67
 -11   4   6   -1.27   16.75
  11   4  -6    0.16   11.70
 -11   4  -6   22.56   15.82
  11  -4  -6    0.89   16.11
 -11  -4   6   14.89   12.65
 -11  -4   6   13.56   16.60
  11   4   6   17.47   17.81
  11  -4  -6   -3.84   11.72
 -11   4   7  -13.11   15.56
 -11   4   7    6.15   14.20
 -11  -4  -7   20.12   15.71
  11   4  -7   13.93   13.74
  11  -4  -7   13.42   12.95
 -11  -4   7    5.36   13.44
 -11  -4   7   19.86   12.12
 -11   4   8  120.49   22.89
  11   4  -8   93.39   20.76
 -11   4   8  124.98   28.66
  11  -4  -8  138.97   19.86
 -11  -4   8  134.43   19.11
  12  -4   0  153.02   23.32
 -12   4   0  148.42   30.84
  12   4   0  126.56   21.77
 -12   4   0  175.53   25.63
 -12  -4   0  140.42   21.90
  12  -4   1  173.32   24.48
  12   4  -1  228.82   27.49
 -12   4   1  120.91   25.35
 -12  -4  -1  178.82   23.69
 -12   4   1  140.22   24.72
  12  -4  -1  181.70   24.94
 -12   4  -1  191.60   26.90
  12   4   1  172.01   27.12
 -12  -4   1  179.26   23.78
 -12  -4  -2    2.81   13.01
 -12   4   2    3.29   14.66
  12  -4   2   18.35   14.08
 -12   4   2  -11.91   15.14
  12   4  -2    0.24   11.42
  12  -4  -2    2.99   13.50
 -12   4  -2   13.46   15.72
 -12  -4   2   19.34   13.60
  12  -4  -2    3.68   14.02
  12  -4   3  380.56   33.64
  12   4  -3  285.92   33.35
 -12  -4  -3  325.23   33.17
 -12   4   3  311.37   36.45
 -12   4   3  328.35   42.24
  12  -4  -3  296.18   33.11
 -12  -4   3  335.24   32.89
 -12   4  -3  368.71   37.70
  12  -4  -3  332.10   36.99
 -12   4   4   42.39   18.77
 -12  -4  -4   16.25   15.61
  12   4  -4   62.14   18.18
  12  -4   4    3.78   13.59
  12  -4   4   54.22   21.75
 -12   4   4   50.29   18.87
  12  -4  -4   17.67   14.01
 -12  -4   4   31.78   14.32
 -12   4  -4   22.08   31.71
  12   4   4   38.22   17.05
 -12  -4   4   37.88   18.87
  12  -4  -4   47.83   19.87
 -12   4   5  322.77   34.62
 -12  -4  -5  315.39   36.76
  12  -4   5  264.24   31.66
 -12   4   5  263.02   38.96
  12   4  -5  253.05   31.92
 -12  -4   5  270.34   29.21
 -12  -4   5  285.05   35.58
 -12   4  -5  305.95   35.20
  12  -4  -5  281.81   30.47
  12   4   5  303.29   41.54
  12  -4   6    9.14   14.09
 -12  -4  -6   34.38   16.57
 -12   4   6   36.59   18.50
 -12   4   6   26.81   15.85
  12   4  -6    5.85   15.67
 -12  -4   6   37.41   20.30
 -12  -4   6   41.95   15.15
  12  -4  -6   33.45   13.58
 -12   4   7  140.64   28.35
 -12   4   7  178.60   26.53
 -12  -4   7  150.38   21.88
  12  -4  -7  122.36   20.18
 -12  -4   7  155.36   27.48
  13  -4   0   46.56   17.19
 -13   4   0   42.91   24.82
 -13   4   0   57.34   20.44
 -13  -4   0   19.84   31.03
 -13  -4  -1  132.02   22.80
 -13   4   1   99.29   23.71
 -13   4   1  105.99   28.05
  13  -4   1  150.69   24.34
  13  -4  -1  189.78   25.45
  13   4   1  106.43   22.55
 -13  -4   1  123.99   21.75
 -13   4  -1  106.76   23.74
  13  -4   2   30.20   15.86
 -13   4   2   11.60   16.93
 -13   4   2   15.02   19.64
 -13  -4  -2   -8.70   14.64
 -13   4  -2   11.88   17.03
  13  -4  -2    8.78   15.24
  13   4   2   14.36   15.42
 -13  -4   2    2.21   15.44
  13  -4   3   26.54   16.43
 -13   4   3   49.28   21.23
 -13   4   3   35.91   21.49
 -13  -4  -3   81.21   19.63
  13  -4  -3   50.67   17.42
 -13  -4   3   51.11   15.79
  13   4   3   53.98   19.00
  13  -4   4   34.08   16.97
 -13   4   4   47.94   19.78
 -13  -4  -4   36.02   17.29
 -13   4   4   34.42   20.34
 -13   4  -4   12.17   18.83
 -13  -4   4   -5.23   14.66
 -13  -4  -5   55.19   19.28
 -13   4   5   51.88   22.59
 -13   4   5   70.81   22.99
  13  -4   5   64.46   18.73
 -13  -4   5   60.79   29.59
 -13  -4   5   22.36   16.64
  13  -4  -5   50.44   16.96
 -13   4   6   42.01   20.81
 -13   4   6   21.25   18.43
  13   4  -6    4.77   14.73
  13  -4  -6    7.91   14.83
 -13  -4   6    9.16   15.09
 -13  -4   6   18.60   17.86
  14   4   0    4.20   15.57
 -14  -4   0   -0.54   14.68
  14  -4   0  -10.75   15.40
 -14   4   0  -17.20   16.32
 -14  -4  -1   89.96   21.54
 -14   4   1   75.26   23.74
  14   4  -1   86.31   20.03
  14  -4   1   85.12   23.06
 -14   4   1  173.82   37.81
 -14   4  -1  110.08   25.86
 -14  -4   1   71.22   21.64
  14   4   1   74.63   23.25
  14  -4  -1   96.55   22.23
  14  -4   2   40.50   18.56
  14   4  -2   17.20   16.34
 -14   4   2   37.50   19.10
 -14  -4  -2   57.19   18.59
 -14   4   2   72.69   29.41
 -14   4  -2   30.70   22.27
  14  -4  -2   66.99   18.93
 -14  -4   2   39.06   18.09
 -14  -4  -3  211.45   29.62
 -14   4   3  298.00   38.04
  14  -4   3  267.83   33.16
 -14   4   3  251.92   42.02
  14   4  -3  273.70   34.45
 -14   4  -3  261.95   34.83
 -14  -4   3  225.23   30.48
  14  -4  -3  302.20   34.54
 -14   4   4   25.91   22.11
 -14   4   4    3.20   18.11
  14  -4   4   25.08   18.24
 -14  -4  -4   20.88   18.43
  14   4  -4    5.83   15.50
  14  -4  -4   -4.80   14.43
 -14  -4   4   21.84   15.69
   0  -5   0 9992.46  572.94
   0   5   0 9584.77  572.84
   0  -5   0 9826.34  570.99
   0   5   0 9645.29  570.86
   0  -5   1   -2.56    4.21
   0   5  -1    7.02    4.83
   0   5   1   -1.18    3.10
   0  -5  -1   -0.87    5.08
   0   5   1   -1.10    5.04
   0  -5  -1    2.84    3.05
   0   5  -2 1053.88   58.12
   0   5   2  826.99   57.55
   0   5   2  856.76   58.86
   0  -5  -2 1046.00   59.60
   0  -5   2  902.66   57.49
   0   5   3   -0.31    5.77
   0  -5   3    2.41    4.37
   0   5   3    0.64    4.81
   0   5  -3    2.91    4.48
   0  -5  -3   -2.82    5.85
   0  -5  -4 1386.37   85.48
   0   5   4 1351.66   92.78
   0   5  -4 1381.94   82.54
   0   5   4 1359.06   85.40
   0  -5  -5   -1.89    7.16
   0   5  -5    5.83    4.48
   0   5   5    5.31    6.51
   0   5   5   16.00    7.72
   0  -5   5    0.08    3.85
   0   5   6  523.59   36.74
   0   5   6  581.25   38.28
   0  -5   6  481.80   31.28
   0  -5  -6  475.99   36.53
   0  -5  -7  -10.42    7.62
   0   5   7    6.14    8.73
   0  -5  -8   63.67   20.41
   0   5   8   68.51   13.35
   0  -5  -9   -3.70    9.20
   0  -5   9   -3.99    9.05
   0   5   9    4.36   10.43
   0   5  10  345.30   34.09
   0  -5 -10  327.66   29.61
   0  -5  10  329.55   30.15
   0  -5 -11    6.93   11.58
   0  -5  11   -6.51   10.03
   0   5  11    1.57   13.27
   0   5  12    3.46   14.43
   0  -5  12   19.87   12.15
   0  -5 -12    7.86   12.20
   0  -5  13    1.57   14.30
   0  -5 -13    0.06   10.90
   0   5  13  -12.15   14.71
   1   5   0   -1.42    4.81
  -1  -5   0    7.19    5.33
   1   5   0    2.18    2.56
  -1   5   0    5.59    3.47
   1  -5   0    1.67    4.67
  -1   5   0    0.34    4.70
   1  -5   0    3.92    3.38
  -1   5   1 6675.65  401.34
  -1   5   1 6567.40  402.58
   1  -5   1 6820.00  400.56
   1  -5   1 6712.89  401.85
   1   5  -1 7202.81  402.25
  -1  -5  -1 6894.26  402.88
   1   5   1 6548.86  400.89
  -1   5  -1 7202.93  401.30
   1  -5  -1 6928.38  401.49
   1  -5  -1 6921.92  402.60
   1   5   1 6724.49  402.77
  -1  -5   1 6724.99  401.98
  -1   5  -1 6952.43  402.25
  -1  -5  -2   38.52    8.20
   1  -5   2   37.86    6.26
  -1   5   2   36.04    7.78
   1   5  -2   43.14    6.72
   1  -5   2   33.53    5.69
   1  -5  -2   28.05    7.39
   1   5   2   27.14    7.00
  -1  -5   2   20.33    5.74
   1   5   2   37.48    6.66
  -1   5  -2   38.63    6.80
   1  -5  -2   29.12    5.78
  -1  -5  -3 2340.28  136.83
   1  -5   3 2287.27  134.21
   1   5  -3 2268.43  134.13
  -1   5   3 2105.69  135.42
   1  -5   3 2306.51  134.79
  -1   5   3 2099.42  136.06
   1  -5  -3 2241.45  136.14
   1   5   3 2346.25  136.71
  -1   5  -3 2424.14  134.80
  -1  -5   3 2112.95  133.97
   1   5   3 2206.23  135.58
   1  -5  -3 2314.90  136.14
  -1   5   4   39.84    9.27
  -1  -5  -4   16.40    8.36
   1  -5   4   29.26    6.07
  -1   5   4   42.45    9.07
   1   5   4   29.30    8.52
  -1   5  -4   25.50    6.00
   1  -5  -4   19.20    8.10
  -1  -5   4   44.36   10.43
  -1   5   5 3521.70  215.71
   1  -5   5 3642.73  212.06
  -1  -5  -5 3548.38  215.70
  -1  -5   5 3584.52  211.33
   1   5   5 3638.82  216.01
   1  -5  -5 3544.21  215.16
  -1  -5   5 3645.98  212.73
  -1   5  -5 3651.81  212.51
  -1   5   6   88.74   12.98
  -1  -5  -6   84.59   14.13
  -1   5   6   63.57   13.10
   1  -5   6   81.39    8.91
  -1   5  -6   83.28    9.19
   1   5   6   97.59   14.93
  -1  -5   6   89.72   10.84
   1  -5  -6   81.76   12.85
  -1   5   7 1314.12   84.55
   1  -5   7 1302.93   78.15
  -1   5   7 1348.72   83.25
  -1  -5  -7 1333.18   83.45
   1   5   7 1237.94   84.36
  -1  -5   7 1295.55   81.21
  -1   5   8    5.44    9.68
  -1   5   8   11.08   10.25
  -1  -5   8    3.94    7.86
   1   5   8   14.14    9.57
   1  -5  -8    6.61    9.82
  -1   5   9  860.30   59.67
  -1  -5  -9  712.05   55.76
   1  -5  -9  717.09   58.55
  -1  -5   9  911.71   56.42
   1   5   9  918.26   60.36
  -1   5  10   29.79   14.39
  -1  -5 -10   10.29   11.88
   1   5  10   24.89   13.43
  -1  -5  10   29.92   12.19
   1  -5 -10   20.79   12.09
  -1  -5 -11  667.38   49.67
  -1   5  11  693.67   54.14
   1  -5  11  668.81   51.12
   1  -5 -11  639.11   47.33
   1   5  11  779.90   56.19
  -1  -5  11  681.78   50.07
   1  -5  12   46.04   28.06
  -1  -5 -12   85.06   16.55
  -1   5  12   78.21   20.07
   1   5  12   59.88   18.88
   1  -5 -12   58.14   13.68
  -1  -5  12   57.41   15.19
  -1  -5 -13   78.95   15.81
  -1   5  13   46.19   19.26
   1  -5  13   91.05   18.93
   1   5  13   86.94   22.35
  -1  -5  13   84.84   18.55
   1  -5 -13   68.10   13.39
  -2   5   0   99.44   10.21
  -2   5   0   83.98   10.62
  -2  -5   0  106.41   11.54
   2  -5   0  100.84    9.73
   2  -5   0   79.97   10.32
  -2  -5  -1  285.82   22.78
  -2   5   1  298.51   22.77
   2  -5   1  295.40   20.91
   2  -5   1  285.53   21.36
  -2   5   1  323.70   21.64
  -2  -5   1  293.99   21.88
  -2   5  -1  292.37   21.85
   2  -5  -1  302.96   22.40
   2  -5  -1  313.04   21.49
  -2   5  -1  301.37   22.00
  -2  -5  -2 1027.49   64.87
  -2   5   2  931.67   64.17
   2  -5   2 1096.25   63.29
  -2   5   2 1057.10   63.72
   2  -5   2  990.40   62.92
  -2   5  -2  991.59   63.33
  -2  -5   2  984.14   62.97
   2  -5  -2 1021.06   64.10
   2  -5  -2 1081.86   63.88
   2  -5   3  100.38   12.17
  -2   5   3  121.40   13.73
  -2  -5  -3  104.46   13.82
   2  -5   3  106.78   13.63
  -2   5   3  107.26   12.53
   2  -5  -3   97.92   12.24
  -2  -5   3  114.18   10.84
  -2   5  -3   90.97   11.29
   2  -5  -3  104.69   12.76
  -2  -5  -4  330.30   29.53
   2  -5   4  437.91   27.12
  -2   5   4  456.45   30.05
   2  -5   4  433.48   29.78
  -2   5   4  428.66   29.96
   2  -5  -4  344.35   29.14
   2  -5  -4  337.46   28.75
  -2  -5   4  432.69   26.60
  -2   5   5  120.97   15.26
  -2   5   5  132.37   24.46
  -2  -5  -5  120.32   15.72
   2  -5   5  141.77   11.81
  -2  -5   5  117.64   11.18
   2  -5  -5  122.51   15.42
  -2   5  -5  134.72   12.41
  -2  -5   5   97.32    9.88
   2  -5  -5   90.97   13.68
  -2  -5  -6  531.11   38.73
  -2   5   6  523.78   38.50
  -2   5   6  518.62   37.81
   2  -5   6  506.59   33.75
  -2  -5   6  512.53   34.69
   2  -5  -6  563.27   37.55
  -2   5   7  280.11   26.67
  -2   5   7  344.57   26.97
   2  -5   7  274.29   20.98
  -2  -5  -7  280.40   27.02
  -2  -5   7  312.32   23.22
  -2   5  -7  299.15   21.72
  -2   5   8  133.27   17.82
  -2   5   8  142.10   17.43
  -2  -5  -8  102.54   17.27
  -2   5  -8   93.90   11.93
   2  -5  -8  108.26   14.99
  -2  -5   8  121.24   15.62
  -2   5   9  127.10   17.89
  -2   5   9   93.23   16.88
   2  -5  -9   96.08   15.32
   2   5   9  101.21   19.00
  -2  -5   9  150.74   17.78
  -2  -5 -10   54.37   15.40
  -2   5  10  105.11   19.10
   2   5  10  106.65   18.85
   2  -5 -10   66.41   13.27
  -2  -5  10   90.50   15.39
  -2   5  11  178.71   25.41
  -2  -5 -11  167.91   23.06
  -2  -5  11  192.40   23.70
   2   5  11  191.39   28.52
   2  -5 -11  191.83   21.28
  -2  -5 -12  107.51   18.29
  -2   5  12   42.28   17.23
  -2  -5  12   33.28   14.14
   2  -5 -12   66.46   13.36
   2   5  12   66.37   20.22
   3  -5   0 1246.09   75.30
  -3   5   0 1205.89   75.59
   3  -5   0 1216.21   74.85
  -3  -5   0 1201.88   75.91
  -3   5   0 1220.49   75.65
  -3  -5  -1 3802.57  225.48
   3  -5   1 3701.84  224.16
  -3   5   1 3722.35  224.67
   3  -5   1 3578.85  223.99
  -3   5   1 3444.45  224.66
  -3   5  -1 3819.72  224.67
   3  -5  -1 3975.56  224.79
   3  -5  -1 4068.27  224.69
  -3   5  -1 3950.92  225.60
  -3  -5   1 3743.30  224.57
   3  -5   2  504.67   33.86
  -3   5   2  470.84   35.08
  -3   5   2  445.17   34.43
   3  -5   2  487.40   34.47
  -3  -5  -2  550.15   36.50
  -3   5  -2  546.32   34.71
  -3  -5   2  464.91   33.85
   3  -5  -2  581.08   35.44
  -3   5  -2  538.22   36.41
   3  -5  -2  526.33   34.81
  -3  -5  -3 3841.18  230.51
  -3   5   3 3828.30  229.76
   3  -5   3 3864.18  229.70
  -3   5   3 3852.85  229.57
   3  -5   3 3866.35  227.98
   3  -5  -3 3730.15  229.02
  -3  -5   3 4029.05  228.12
   3  -5  -3 3910.55  229.80
  -3   5  -3 3730.87  228.41
  -3   5   4  465.17   30.35
   3  -5   4  409.12   27.35
  -3   5   4  441.97   30.44
   3  -5   4  387.58   30.01
   3  -5  -4  379.93   29.71
  -3   5  -4  343.07   27.51
   3  -5  -4  363.08   28.94
   3  -5   5 1956.97  122.02
  -3   5   5 1952.91  125.19
  -3  -5  -5 2201.08  126.42
   3  -5  -5 2068.11  124.07
  -3   5  -5 2080.17  122.84
  -3  -5   5 1948.49  121.46
   3  -5  -5 2072.25  125.96
  -3  -5   5 2033.79  121.04
   3  -5   6  165.49   14.67
  -3   5   6  150.62   18.08
  -3   5   6  142.88   18.49
  -3  -5   6  150.91   14.75
  -3   5   7 1272.85   80.69
  -3   5   7 1180.08   81.49
   3  -5   7 1291.16   77.08
  -3  -5  -7 1249.43   81.90
  -3   5  -7 1285.11   77.50
  -3  -5   7 1242.59   78.10
  -3  -5  -8    8.15   11.54
  -3   5   8   10.24   10.37
  -3   5   8    5.57   10.34
  -3   5  -8    6.67    7.21
   3  -5  -8    8.52    8.93
  -3  -5   8    0.08    7.67
  -3   5   9  603.08   47.07
  -3   5   9  629.59   44.71
  -3  -5  -9  567.93   45.64
   3  -5  -9  595.57   42.50
  -3   5  -9  606.52   39.83
  -3  -5   9  632.49   43.26
  -3  -5 -10  115.57   24.38
  -3   5  10  113.37   19.72
  -3   5  10  101.80   17.05
  -3   5 -10  112.49   13.11
  -3  -5  10  127.02   17.85
   3  -5 -10  124.93   16.00
   3   5  10  124.07   21.20
  -3  -5 -11  144.40   33.18
  -3   5  11  147.99   24.68
   3  -5 -11  137.95   16.92
   3   5  11  153.60   24.20
  -3  -5  11  123.70   19.04
  -3  -5 -12   33.58   16.11
  -3   5  12   26.72   16.96
  -3  -5  12   41.45   13.98
   3   5  12   33.30   17.21
  -4   5   0   51.64    9.62
   4   5   0   47.88    8.75
   4  -5   0   60.18    9.55
  -4   5   0   77.96   10.56
  -4   5   1  134.84   14.92
   4  -5   1  110.65   13.96
   4  -5   1  104.59   13.25
  -4   5   1  150.79   14.96
  -4   5  -1  142.33   14.79
  -4   5  -1   92.42   13.49
   4  -5  -1  168.97   14.41
   4   5  -2  630.00   42.20
   4  -5   2  745.01   46.54
  -4   5   2  762.64   46.70
  -4   5   2  746.09   46.38
  -4   5  -2  683.68   47.82
  -4   5  -2  638.02   45.01
   4  -5  -2  670.45   45.65
   4  -5  -2  663.37   45.29
   4   5  -3  141.19   12.00
  -4   5   3  153.49   16.47
   4  -5   3  180.31   17.40
   4  -5   3  184.14   15.21
  -4   5   3  155.75   16.66
   4  -5  -3  162.67   16.66
   4  -5  -3  147.01   15.93
  -4   5  -3  159.35   15.77
  -4  -5   3  144.72   13.18
   4   5  -4  283.17   19.39
  -4   5   4  249.91   23.03
  -4  -5  -4  328.19   25.92
   4  -5   4  262.46   21.04
   4  -5   4  269.09   24.41
  -4   5   4  265.19   23.37
   4  -5  -4  322.25   23.91
  -4   5  -4  271.83   22.11
  -4  -5   4  259.51   19.12
  -4  -5   4  266.31   20.64
   4  -5  -4  294.36   22.80
  -4  -5   4  235.36   19.41
  -4   5   5  109.38   16.13
  -4  -5  -5  120.51   17.57
  -4   5   5  114.22   15.14
   4  -5   5  127.70   16.88
   4  -5   5  116.74   13.41
   4  -5  -5  131.83   16.82
  -4  -5   5  115.56   10.71
   4  -5  -5  126.20   15.34
  -4  -5   5  132.37   12.62
  -4   5  -5  124.94   14.66
  -4  -5   5  126.73   12.71
  -4  -5  -6   69.74   14.71
  -4   5   6  117.91   15.85
  -4   5   6  105.38   14.58
   4  -5   6  109.70   12.40
  -4   5  -6   73.89   12.10
   4  -5  -6   67.41   12.57
   4  -5  -6   68.02   13.41
  -4  -5   6   87.19   11.20
  -4  -5   6   97.39    8.83
  -4  -5  -7  110.23   18.50
  -4   5   7  136.46   18.06
   4  -5   7  133.33   14.59
  -4   5   7   96.73   16.37
  -4  -5   7  129.67   15.31
   4  -5  -7   94.86   18.30
  -4   5  -7  130.51   15.14
  -4  -5  -8  145.79   20.96
   4  -5   8  125.75   15.95
  -4   5   8  175.37   22.44
  -4   5   8  170.64   20.52
  -4   5  -8  150.62   17.41
   4  -5  -8  150.87   17.78
  -4  -5   8  150.17   18.01
  -4  -5  -9  190.07   23.85
  -4   5   9  196.94   22.21
  -4   5   9  184.75   39.68
  -4   5  -9  184.10   18.96
   4  -5  -9  180.19   20.30
  -4  -5   9  164.18   20.82
  -4   5  10   29.97   13.72
  -4   5  10   14.47   10.78
   4  -5 -10   31.28   11.19
  -4  -5  10   20.00   11.18
  -4   5  11   68.99   14.95
  -4   5  11   73.92   18.80
  -4  -5 -11   83.36   18.57
  -4  -5  11   58.31   14.34
  -4   5 -11   67.73   10.87
   4  -5 -11   58.35   12.52
  -4   5  12   87.63   20.75
  -4  -5 -12   76.06   18.03
   4   5  12  107.51   22.23
  -4  -5  12   76.27   18.09
   4  -5 -12   79.16   13.00
  -5   5   0 1598.05  100.49
   5  -5   0 1646.01  100.73
  -5   5   0 1618.04  102.08
   5   5   0 1630.80   99.91
   5  -5   0 1645.73   99.87
   5   5  -1 1592.43  103.56
  -5   5   1 1809.08  105.95
  -5   5   1 1746.11  106.76
   5  -5   1 1903.74  106.29
   5  -5   1 1937.81  105.75
   5  -5  -1 1518.74  104.37
   5  -5  -1 1579.79  105.23
  -5   5  -1 1664.10  105.37
  -5   5  -1 1698.17  107.73
   5  -5   2  875.22   53.82
   5   5  -2  818.45   51.93
  -5   5   2  902.07   55.36
  -5   5   2  884.57   56.07
   5  -5   2  869.14   55.66
   5  -5  -2  793.05   54.02
  -5   5  -2  757.72   57.14
  -5   5  -2  826.50   54.52
   5  -5  -2  782.94   54.63
   5  -5   3 2143.06  127.20
   5  -5   3 2027.04  124.41
   5   5  -3 2055.64  122.72
  -5   5   3 2081.61  126.23
  -5  -5   3 2114.01  124.06
  -5  -5   3 2044.87  123.15
  -5   5  -3 2000.24  125.14
   5  -5  -3 2063.62  126.31
   5  -5  -3 1955.95  124.80
  -5   5   4  481.94   39.19
   5  -5   4  488.48   40.16
  -5   5   4  545.53   39.76
   5  -5   4  512.93   37.09
   5  -5  -4  617.84   38.66
  -5  -5   4  531.39   36.33
   5  -5  -4  621.46   40.71
  -5   5  -4  606.92   41.43
  -5  -5   4  536.33   35.42
  -5   5   5  494.45   36.82
  -5   5   5  504.85   37.34
   5  -5   5  507.99   38.26
   5  -5   5  511.46   34.00
   5   5  -5  462.31   32.63
   5  -5  -5  402.68   33.94
  -5  -5   5  540.76   33.49
  -5   5  -5  471.42   34.51
   5  -5  -5  424.88   36.17
  -5  -5   5  486.18   31.40
  -5  -5  -6  150.59   21.14
   5  -5   6  137.22   16.10
   5  -5   6  129.67   19.49
  -5   5   6  146.67   19.51
  -5   5   6  171.63   20.09
  -5  -5   6  140.22   14.66
   5  -5  -6  146.90   17.43
   5  -5  -6  176.41   20.94
  -5  -5   6  160.35   16.75
  -5  -5   6  159.58   13.16
  -5   5  -6  151.69   17.36
  -5  -5  -7  935.12   65.73
  -5   5   7  925.21   63.46
   5  -5   7  983.00   61.12
  -5   5   7  942.93   65.27
   5  -5   7  980.14   67.95
   5  -5  -7  909.89   65.36
  -5   5  -7  883.32   61.40
  -5  -5   7  998.34   61.72
  -5   5   8   50.83   12.96
  -5  -5  -8   69.93   16.79
  -5   5   8   36.93   13.05
   5  -5   8   51.76   11.08
   5  -5  -8   78.57   17.76
  -5  -5   8   52.02   12.04
  -5   5   9  549.91   43.21
  -5  -5  -9  605.71   47.29
  -5   5   9  527.82   45.84
   5  -5  -9  590.72   41.27
  -5  -5   9  588.66   42.45
  -5   5  10  140.92   23.25
  -5   5  10  138.84   20.83
  -5  -5 -10  204.10   26.18
  -5  -5  10  163.26   21.69
   5  -5 -10  218.78   20.81
  -5   5 -10  223.25   20.73
  -5   5  11  185.99   26.12
  -5   5  11  212.01   23.87
   5  -5 -11  167.38   20.64
  -5   5 -11  172.83   20.05
  -5  -5  11  205.98   25.39
  -5   5  12  102.37   22.86
  -5  -5 -12   89.14   22.38
  -5  -5  12  120.87   20.19
   5  -5 -12   85.72   13.47
  -6   5   0   34.88   10.28
   6   5   0   11.02    7.68
   6  -5   0   38.22    9.04
  -6   5   0   24.66   10.02
   6  -5   0   36.68    9.21
   6  -5   1  506.49   33.01
   6   5  -1  476.11   32.15
   6  -5   1  541.14   34.79
  -6   5   1  470.12   33.80
  -6   5   1  393.31   34.69
  -6   5  -1  417.49   33.41
  -6  -5   1  457.95   31.71
   6  -5  -1  377.07   32.96
  -6   5  -1  473.66   37.03
   6   5   1  469.92   34.24
   6  -5  -1  384.06   32.18
   6  -5   2  281.19   23.75
   6   5  -2  281.92   22.11
   6  -5   2  291.32   25.74
  -6   5   2  251.33   24.91
  -6   5   2  331.12   26.92
   6  -5  -2  314.72   24.42
  -6   5  -2  271.40   24.28
   6  -5  -2  324.06   25.63
  -6   5  -2  278.85   28.64
  -6  -5   2  278.77   21.89
   6  -5   3  535.24   40.59
  -6   5   3  542.97   40.48
   6   5  -3  513.37   35.78
   6  -5   3  525.55   37.51
  -6   5   3  534.81   39.29
  -6  -5   3  510.40   37.48
  -6  -5   3  568.79   36.27
  -6   5  -3  534.93   39.81
   6  -5  -3  590.11   40.04
   6  -5  -3  557.46   38.08
  -6   5   4  317.65   27.98
   6  -5   4  340.03   25.55
   6   5  -4  305.26   23.56
   6  -5   4  322.87   34.63
  -6   5   4  295.74   28.27
  -6   5  -4  331.75   26.93
   6  -5  -4  315.85   26.17
  -6  -5   4  304.54   23.22
  -6  -5   4  297.80   25.00
   6  -5  -4  361.86   28.56
  -6   5   5  115.04   17.72
  -6   5   5   96.36   15.90
   6  -5   5  138.08   16.03
   6  -5   5  122.47   20.98
   6   5  -5  138.58   14.86
  -6  -5   5  119.53   13.00
   6  -5  -5  129.96   17.63
  -6   5  -5   99.85   15.69
   6  -5  -5  133.11   16.47
  -6  -5   5  125.60   15.93
   6   5  -6   67.50   11.62
   6  -5   6   60.40   11.82
  -6   5   6   28.47   12.76
  -6   5   6   75.37   19.95
   6  -5   6   78.37   18.49
  -6  -5   6   81.45    9.59
   6  -5  -6   49.31   11.65
  -6  -5   6   82.37   15.17
   6  -5  -6   39.51   13.17
  -6   5  -6   61.16   12.85
   6  -5   7  162.79   19.02
  -6  -5  -7  226.56   27.09
  -6   5   7  176.94   25.00
   6  -5   7  182.08   24.22
  -6  -5  -7  198.03   22.32
  -6   5   7  179.62   22.22
  -6  -5   7  189.02   20.22
  -6  -5   7  162.64   16.15
   6  -5  -7  189.12   24.49
  -6   5  -7  192.19   21.99
  -6   5   8  185.57   23.50
  -6  -5  -8  193.04   24.27
  -6  -5  -8  237.19   28.73
  -6   5   8  268.54   34.56
   6  -5   8  238.29   30.91
  -6   5  -8  213.05   24.59
   6  -5  -8  250.47   28.75
   6  -5  -8  228.57   22.18
  -6  -5   8  199.18   23.03
  -6  -5  -9   21.64   15.82
  -6   5   9   11.00   12.62
  -6  -5  -9   17.60   12.15
   6  -5   9   19.48   14.90
  -6   5   9    6.62   14.61
   6  -5  -9   28.20   10.71
  -6  -5   9    1.80    9.54
  -6   5  -9   29.02   11.24
  -6  -5 -10   33.78   14.79
  -6   5  10   15.45   14.51
  -6   5  10   25.07   12.93
  -6  -5 -10   41.06   17.89
  -6   5 -10   64.69   13.72
   6  -5 -10   42.56   10.90
  -6  -5  10   33.75   13.03
  -6   5  11   13.73   16.39
  -6  -5 -11   13.66   17.20
  -6   5  11   35.98   13.51
   6  -5 -11   17.07   10.40
  -6  -5  11   23.42   14.00
   7  -5   0   70.37   12.30
   7   5   0   72.08   12.16
  -7   5   0   35.58   11.84
  -7   5   0   58.32   12.81
  -7  -5   0   63.60   11.31
   7  -5   0   51.23   11.71
   7   5  -1  606.84   44.37
  -7   5   1  698.06   49.39
   7  -5   1  697.25   47.08
   7  -5   1  721.96   45.33
  -7  -5  -1  614.65   44.59
  -7   5   1  681.36   46.81
  -7   5  -1  609.87   49.39
   7   5   1  748.41   47.72
  -7  -5   1  729.97   44.30
   7  -5  -1  584.70   44.50
  -7   5  -1  617.68   46.10
   7  -5  -1  574.62   45.47
   7   5  -2 1247.74   76.67
  -7   5   2 1199.42   78.91
   7  -5   2 1225.36   77.55
   7  -5   2 1184.09   79.51
  -7  -5  -2 1228.70   77.69
  -7   5   2 1218.13   80.77
  -7  -5   2 1305.47   77.20
   7   5   2 1224.85   80.68
   7  -5  -2 1280.36   78.01
   7  -5  -2 1222.25   79.09
  -7   5  -2 1110.55   82.46
  -7   5  -2 1169.61   78.42
   7  -5   3  474.67   37.55
   7   5  -3  461.88   33.03
   7  -5   3  499.56   34.85
  -7   5   3  428.69   37.37
  -7  -5  -3  510.41   35.33
  -7   5   3  455.05   35.78
  -7   5  -3  497.07   36.48
  -7  -5   3  463.06   35.16
  -7  -5   3  471.75   32.90
   7  -5  -3  457.00   36.65
   7  -5  -3  431.05   34.51
  -7   5   4  547.02   42.23
   7  -5   4  502.57   43.36
  -7  -5  -4  571.00   47.40
   7  -5   4  505.33   40.01
   7   5  -4  628.60   39.56
  -7  -5   4  606.15   41.13
   7  -5  -4  608.95   40.92
  -7   5  -4  623.34   42.27
  -7  -5   4  517.24   37.92
   7  -5  -4  585.14   43.26
  -7  -5  -5  491.62   38.95
  -7   5   5  593.17   41.28
   7   5  -5  471.22   36.47
   7  -5   5  600.76   39.09
  -7   5   5  534.91   42.65
   7  -5   5  604.89   44.54
   7  -5  -5  461.89   40.24
  -7   5  -5  478.18   38.84
  -7  -5   5  579.23   39.86
   7  -5  -5  438.95   37.49
  -7  -5   5  563.86   35.92
  -7   5   6  239.68   24.78
   7  -5   6  222.56   21.62
   7  -5   6  211.08   27.51
  -7  -5  -6  184.64   22.19
  -7   5   6  244.29   29.88
   7   5  -6  153.27   19.82
   7  -5  -6  147.03   19.32
  -7  -5   6  209.34   21.50
  -7  -5   6  195.97   17.71
  -7   5  -6  189.55   22.16
   7  -5  -6  148.02   21.55
  -7   5   7  330.85   32.26
   7   5  -7  272.63   26.33
   7  -5   7  272.63   25.98
  -7   5   7  305.12   30.02
  -7  -5  -7  307.48   28.52
   7  -5   7  276.44   33.31
  -7  -5   7  329.42   27.45
   7  -5  -7  250.48   28.79
   7  -5  -7  271.13   29.82
  -7  -5   7  293.71   22.63
   7  -5   8  683.08   55.71
  -7  -5  -8  610.02   52.33
  -7   5   8  666.20   50.02
   7  -5   8  619.86   46.95
  -7   5   8  655.99   52.24
  -7  -5  -8  740.88   49.90
  -7  -5   8  664.94   42.41
   7  -5  -8  643.75   46.40
  -7  -5   8  678.68   48.08
  -7   5   9  229.19   26.12
  -7  -5  -9  244.16   28.45
   7  -5   9  280.43   37.27
  -7  -5  -9  200.12   29.16
  -7   5   9  267.92   34.33
   7  -5  -9  256.32   32.43
  -7   5  -9  267.64   26.45
   7  -5  -9  255.92   24.20
  -7  -5   9  214.11   25.92
   7  -5  10   44.03   22.88
  -7   5  10    7.64   13.60
  -7   5  10   10.62   14.75
  -7  -5 -10   40.17   19.41
  -7  -5  10   20.28   13.18
   7  -5 -10   54.16   12.48
  -7   5  11  162.92   27.72
  -7   5  11  249.03   26.37
  -7  -5 -11  199.88   29.14
  -7  -5  11  236.56   28.71
   7  -5 -11  212.16   22.29
  -8  -5   0  156.16   18.28
  -8   5   0  161.19   25.27
   8  -5   0  168.58   20.85
   8   5   0  128.89   17.75
   8  -5   0  196.02   19.76
  -8   5   0  128.35   18.93
  -8  -5  -1  178.89   20.87
   8   5  -1  199.03   21.46
   8  -5   1  218.96   23.67
  -8   5   1  186.48   23.40
   8  -5   1  242.35   21.76
  -8   5  -1  206.07   22.96
  -8  -5   1  234.45   20.74
   8  -5  -1  160.11   21.99
  -8   5  -1  222.65   27.69
   8   5   1  234.08   24.07
   8  -5   2   75.98   14.26
  -8   5   2   88.09   16.89
  -8  -5  -2   89.55   13.98
  -8   5   2   83.45   16.52
   8  -5   2   73.55   13.48
   8   5  -2   70.40   12.89
  -8  -5   2   55.38   11.61
   8   5   2   52.29   13.12
   8  -5  -2   98.21   14.86
  -8   5  -2   85.30   15.45
   8  -5  -2   86.60   14.52
  -8   5   3  150.01   20.87
   8   5  -3  141.61   17.82
  -8  -5  -3  141.74   18.47
   8  -5   3  113.88   17.54
   8  -5   3  118.72   19.14
  -8   5   3  168.22   23.62
  -8  -5   3  127.11   19.13
  -8   5  -3  156.32   19.84
   8  -5  -3  203.18   22.36
  -8  -5   3  149.36   17.34
   8  -5  -3  188.53   19.32
   8   5   3  129.33   22.38
   8   5  -4   32.67    9.72
  -8   5   4    9.33   11.17
   8  -5   4   19.60   10.47
  -8  -5  -4   10.00    9.48
  -8   5   4   17.76   12.56
   8  -5   4    7.68   10.91
   8  -5  -4   13.57   11.03
   8  -5  -4   -8.73    9.28
  -8  -5   4    9.00    8.19
  -8   5  -4    0.58   10.32
  -8  -5   4   18.95   10.18
  -8  -5  -5  100.43   15.48
  -8   5   5   63.07   16.03
  -8   5   5   55.25   15.72
   8  -5   5   56.51   13.47
   8  -5   5   57.76   18.02
   8   5  -5   87.13   14.02
   8  -5  -5  106.23   15.67
   8  -5  -5   87.90   17.86
  -8   5  -5   81.03   16.29
  -8  -5   5   65.68   11.42
  -8  -5   5   69.35   14.62
   8  -5   6  251.14   30.16
  -8  -5  -6  203.52   23.69
   8  -5   6  196.77   22.30
   8   5  -6  204.61   21.74
  -8   5   6  179.06   25.17
  -8   5   6  194.17   24.48
  -8  -5   6  164.61   22.15
  -8  -5   6  203.06   19.62
   8  -5  -6  193.26   22.56
  -8   5  -6  193.59   23.44
   8  -5  -6  221.22   27.68
  -8  -5  -7  209.41   24.66
   8   5  -7  156.66   23.15
  -8   5   7  183.90   24.01
   8  -5   7  253.02   33.28
   8  -5   7  212.66   22.63
  -8   5   7  184.40   27.29
  -8  -5   7  164.26   22.79
   8  -5  -7  167.08   20.73
  -8  -5   7  180.97   19.18
  -8   5   8   -2.72   13.20
   8  -5   8    7.69   15.78
  -8   5   8  -10.73   11.71
   8  -5   8    3.01   10.54
  -8  -5  -8    0.46   11.98
   8  -5  -8    8.66   10.26
  -8  -5   8   15.56   10.76
   8  -5  -8   -3.72   11.43
  -8  -5   8    3.41    7.86
  -8  -5  -9   28.74   19.53
  -8   5   9   42.13   17.63
   8  -5   9   28.98   19.03
  -8   5   9   32.13   14.43
  -8  -5  -9   27.71   14.86
  -8  -5   9   18.04   12.55
   8  -5  -9   34.21   16.68
   8  -5  -9   48.33   12.88
  -8  -5 -10   32.26   19.43
  -8   5  10   56.41   20.55
  -8   5  10   35.05   15.72
  -8  -5  10   40.80   15.39
   8  -5 -10   70.60   14.00
  -9   5   0  419.93   37.09
   9   5   0  475.62   38.03
  -9  -5   0  432.71   34.26
   9  -5   0  427.01   34.99
   9  -5   0  444.67   37.08
  -9  -5  -1  508.58   37.32
  -9   5   1  474.90   39.92
  -9   5   1  491.08   43.86
   9  -5   1  426.25   37.43
  -9  -5   1  499.64   36.68
   9   5   1  417.77   38.56
  -9   5  -1  456.16   44.00
   9  -5  -1  569.55   38.82
  -9   5  -1  501.87   39.85
   9  -5  -1  560.90   40.49
   9   5  -2  551.94   40.59
   9  -5   2  553.70   43.76
  -9   5   2  514.38   46.29
  -9   5   2  567.08   43.48
  -9  -5  -2  491.37   39.96
   9  -5   2  589.69   41.29
  -9   5  -2  558.58   42.79
   9  -5  -2  483.57   42.45
   9   5   2  533.72   44.42
   9  -5  -2  559.96   41.31
  -9  -5   2  601.70   40.24
  -9   5   3  237.86   26.05
  -9  -5  -3  156.60   20.38
  -9   5   3  190.70   25.58
   9   5  -3  158.13   20.53
  -9  -5   3  233.29   30.72
   9   5   3  229.21   27.40
   9  -5  -3  147.27   20.44
   9  -5  -3  157.70   23.75
  -9  -5   3  203.18   24.20
  -9   5  -3  154.85   21.60
  -9   5   4  245.79   27.88
  -9   5   4  223.69   29.63
   9  -5   4  232.34   25.17
   9  -5   4  198.85   27.66
   9   5  -4  272.55   24.69
  -9  -5  -4  246.97   25.96
   9   5   4  246.61   30.87
  -9  -5   4  229.15   22.53
  -9  -5   4  230.41   26.87
  -9   5  -4  250.29   27.21
   9  -5  -4  279.06   29.14
   9  -5  -4  280.43   26.22
   9  -5   5  314.18   33.45
   9   5  -5  405.37   41.23
  -9   5   5  228.88   31.52
  -9  -5  -5  271.35   28.46
   9  -5   5  284.83   28.25
  -9   5   5  305.20   30.79
   9  -5  -5  286.05   31.47
  -9  -5   5  294.66   29.97
   9  -5  -5  289.71   28.24
  -9  -5   5  281.42   25.24
  -9   5  -5  303.27   30.17
   9   5  -6  378.41   32.24
  -9  -5  -6  419.30   35.10
   9  -5   6  395.03   40.70
   9  -5   6  365.80   33.53
  -9   5   6  369.60   35.60
  -9   5   6  348.30   38.42
  -9  -5   6  377.45   34.37
  -9   5  -6  419.44   35.26
  -9  -5   6  391.54   30.39
   9  -5  -6  361.77   32.28
  -9   5   7   68.55   19.16
   9   5  -7  133.84   18.85
  -9   5   7   86.85   22.49
   9  -5   7   78.01   36.67
   9  -5   7   75.22   16.73
  -9  -5  -7  103.43   18.90
  -9   5  -7   76.67   17.58
   9  -5  -7  101.81   22.36
  -9  -5   7   78.82   17.21
  -9  -5   7   74.95   13.95
   9  -5  -7  108.30   16.61
  -9  -5  -8  344.02   34.53
   9  -5   8  335.89   41.24
  -9   5   8  331.57   38.30
   9  -5   8  292.01   30.91
  -9   5   8  324.25   33.91
   9   5  -8  320.71   31.52
  -9  -5   8  323.17   32.19
  -9  -5   8  312.59   26.72
   9  -5  -8  268.00   34.30
  -9   5  -8  378.07   37.15
  -9   5   9   44.73   19.72
  -9   5   9   65.98   19.16
  -9  -5   9   75.01   11.88
   9  -5  -9   69.64   14.59
  -9  -5   9   69.34   17.36
  -9   5  10  101.04   25.19
  -9  -5 -10  123.30   26.35
  -9   5  10  146.03   22.68
  -9  -5  10  151.16   23.14
   9  -5 -10  147.35   18.96
 -10  -5   0  152.28   19.89
  10   5   0  165.11   22.78
  10  -5   0  175.92   21.81
 -10   5   0  168.39   25.37
 -10   5   0  148.94   23.18
  10  -5   0  136.78   19.98
  10  -5   1  140.25   20.59
  10  -5   1  150.67   24.20
 -10   5   1  158.69   27.88
  10   5  -1  211.56   24.34
 -10  -5  -1  184.17   22.71
  10   5   1  149.20   22.72
 -10  -5   1  180.00   21.78
  10  -5  -1  192.92   22.89
 -10   5  -1  233.18   27.32
 -10   5  -1  239.37   35.44
  10  -5   2   30.71   13.01
 -10   5   2   45.08   15.20
 -10   5   2   51.98   17.20
  10   5  -2   51.03   12.92
  10  -5   2   32.12   13.92
 -10  -5  -2   56.81   15.27
 -10   5  -2   62.47   16.26
  10   5   2   49.79   17.07
  10  -5  -2   69.52   14.86
 -10  -5   2   24.85   11.85
 -10   5   3   36.88   16.52
  10  -5   3   40.76   13.91
 -10   5   3   73.76   23.13
 -10  -5  -3   38.00   13.38
  10   5  -3   40.78   12.88
  10  -5   3   37.39   15.91
 -10   5  -3   26.27   14.34
  10  -5  -3   25.86   13.37
  10   5   3   44.52   13.80
 -10  -5   3   33.74   12.20
  10  -5   4  110.56   21.65
 -10  -5  -4   83.79   17.39
  10   5  -4   67.93   15.10
 -10   5   4   68.78   20.62
 -10   5   4   93.14   19.40
  10  -5   4   81.18   16.61
 -10  -5   4   76.82   17.97
 -10  -5   4   82.64   14.78
  10  -5  -4  103.47   17.19
  10   5   4   81.51   19.81
 -10   5  -4   74.91   18.27
  10  -5   5   43.96   19.26
  10  -5   5   56.06   23.37
 -10   5   5   27.79   16.43
 -10   5   5   38.52   16.33
 -10  -5  -5   32.34   14.15
  10   5  -5   24.91   12.49
 -10   5  -5   37.46   16.01
 -10  -5   5   37.58   14.21
 -10  -5   5   42.01   12.36
  10   5   5   57.86   28.61
  10  -5  -5   35.03   13.34
  10   5  -6   72.99   15.50
 -10   5   6   69.99   17.53
  10  -5   6   59.78   16.48
 -10  -5  -6   47.10   16.02
  10  -5   6   63.70   19.60
 -10   5   6   60.53   19.58
 -10  -5   6   45.04   13.05
 -10  -5   6   26.33   13.76
  10  -5  -6   86.79   21.04
  10  -5  -6   68.09   15.11
 -10   5  -6   57.60   17.34
  10   5  -7    2.73   10.50
  10  -5   7   -7.07   14.32
 -10   5   7   19.58   15.02
 -10  -5  -7   -9.53   13.27
  10  -5   7   13.24   13.20
 -10   5   7   12.17   16.04
 -10  -5   7    7.01   12.44
 -10   5  -7    4.72   14.39
  10  -5  -7   -0.15   11.69
  10  -5  -7   12.10   14.37
 -10  -5   7    7.78   10.10
 -10   5   8   10.74   15.43
  10   5  -8    6.89   12.45
 -10   5   8   23.28   17.34
 -10  -5   8   23.09   14.12
 -10   5   9   27.10   19.00
 -10   5   9   48.64   18.38
 -10  -5   9   49.86   11.58
  10  -5  -9   25.82   14.31
 -10  -5   9   40.62   15.46
  11  -5   0  576.05   44.18
 -11   5   0  542.74   46.18
 -11  -5   0  542.55   42.46
 -11   5   0  530.49   51.50
  11   5   0  519.25   43.78
  11   5  -1   81.37   18.21
 -11   5   1   71.46   19.53
  11  -5   1  112.24   19.30
 -11  -5  -1  100.33   17.40
 -11   5   1  126.61   23.69
  11   5   1  127.93   20.44
 -11  -5   1  107.64   17.89
 -11   5  -1  105.68   21.56
 -11   5  -1  131.21   29.59
  11  -5  -1   97.56   18.44
 -11   5   2  154.04   29.09
 -11  -5  -2  162.20   20.73
  11  -5   2  108.65   21.08
  11  -5   2  107.36   18.81
 -11   5   2  110.28   22.30
 -11  -5   2  117.78   18.21
  11   5   2   93.17   18.92
 -11   5   3   -8.71   15.34
 -11   5   3    4.22   15.41
 -11  -5  -3    8.00   12.58
  11  -5   3   24.17   13.11
  11   5  -3   22.36   12.23
  11  -5   3   -6.68   14.35
 -11   5  -3    5.49   13.88
 -11  -5   3    1.18   10.91
  11   5   3    2.72   13.99
  11  -5  -3   12.91   13.03
 -11   5   4  431.95   44.06
  11   5  -4  376.00   34.84
 -11  -5  -4  425.19   37.42
  11  -5   4  396.86   41.40
 -11   5   4  392.58   40.32
  11  -5  -4  447.22   36.30
 -11   5  -4  381.88   38.58
 -11  -5   4  418.93   39.71
  11  -5  -4  370.82   39.88
 -11  -5   4  475.07   46.46
  11   5  -5   10.19   12.46
 -11   5   5    3.93   16.83
  11  -5   5   11.41   13.26
 -11   5   5   10.51   15.26
  11  -5   5   39.79   15.91
 -11  -5  -5  -12.39   13.38
  11  -5  -5   22.74   13.31
  11   5   5   17.07   16.47
  11  -5  -5    0.70   15.22
 -11  -5   5   19.37   13.24
 -11  -5   5   19.34   11.83
 -11   5  -5   18.84   16.35
 -11   5   6  385.46   42.37
 -11   5   6  324.79   37.50
  11  -5   6  349.85   41.34
  11  -5   6  334.25   34.48
 -11  -5  -6  411.75   37.36
  11   5  -6  395.59   34.97
 -11  -5   6  342.08   36.76
  11   5   6  350.49   44.47
 -11  -5   6  340.93   31.98
  11  -5  -6  378.32   34.21
 -11   5  -6  380.46   37.77
 -11  -5  -7   24.54   16.49
  11   5  -7   55.64   15.95
  11  -5   7   30.79   15.44
 -11   5   7   79.82   20.38
 -11   5   7   61.69   22.09
 -11  -5   7   24.44   14.42
 -11  -5   7   30.71   13.71
  11  -5  -7   21.83   13.48
 -11   5   8   45.49   20.28
 -11   5   8   85.72   24.53
  11   5  -8   94.37   20.09
 -11  -5   8  103.12   25.75
 -11  -5   8  128.09   22.88
  12   5   0   39.37   14.84
 -12   5   0   33.92   17.74
 -12  -5   0   35.33   15.12
  12  -5   0   33.16   15.59
 -12   5   0   -2.94   15.22
 -12   5   1   44.98   18.34
 -12  -5  -1   59.65   17.18
 -12   5   1   71.01   25.60
  12  -5   1   78.94   18.15
  12  -5  -1   70.56   17.96
  12   5   1   79.58   20.39
 -12   5  -1   43.26   18.48
 -12  -5   1   41.10   15.46
 -12   5   2   73.48   26.68
  12   5  -2   58.13   16.92
 -12  -5  -2   64.83   17.75
  12  -5   2   71.48   18.23
 -12   5   2  131.43   29.41
  12  -5   2   85.00   20.23
  12  -5  -2   86.85   18.53
  12  -5  -2  110.97   20.36
 -12   5  -2   69.40   21.15
 -12  -5   2   71.30   16.59
  12  -5   3  -11.43   23.06
 -12  -5  -3    8.49   13.34
 -12   5   3   18.40   17.41
  12  -5   3   36.11   17.34
  12   5  -3   15.08   12.94
 -12   5   3    0.66   14.54
  12  -5  -3    3.21   14.31
 -12   5  -3    8.30   17.61
  12  -5  -3    5.63   14.21
 -12  -5   3   17.61   13.89
  12   5  -4   38.04   15.26
 -12   5   4   44.45   20.64
  12  -5   4   32.68   30.00
  12  -5   4   59.14   17.33
 -12   5   4   29.99   18.57
 -12  -5  -4   27.64   16.43
  12  -5  -4   64.30   28.88
 -12   5  -4   47.35   19.60
  12   5   4   30.21   18.78
 -12  -5   4   35.77   14.77
  12   5  -5   69.39   17.60
  12  -5   5   91.36   20.03
 -12   5   5   76.91   25.07
 -12   5   5   49.30   21.24
 -12   5  -5   88.66   22.78
 -12  -5   5   78.79   17.20
 -12  -5   5   60.88   17.08
  12   5   5   72.95   21.16
  12  -5  -5   74.79   18.55
 -12   5   6   -9.81   13.39
 -12  -5  -6   -9.47   15.88
  12   5  -6   -1.29   12.55
 -12   5   6   -3.97   16.62
  12  -5   6   -9.04   13.35
 -12  -5   6   -5.79   11.86
  12  -5  -6   19.08   13.53
 -12  -5   6  -15.61   12.13
  12   5  -7   22.94   15.01
  12  -5   7    7.90   14.29
 -12   5   7   22.36   18.05
 -12   5   7   34.79   19.98
 -12  -5   7   29.35   14.84
  12  -5  -7   37.97   15.19
 -13   5   0  110.81   24.09
 -13   5   0   66.08   25.75
  13  -5   0   93.67   20.87
 -13   5   1    6.09   16.78
 -13  -5  -1    8.11   15.21
  13  -5   1    4.47   15.44
 -13   5   1   32.69   19.31
  13  -5  -1   14.52   14.91
 -13  -5   1   35.66   16.47
 -13   5   2  102.49   24.53
 -13   5   2   67.46   25.45
 -13  -5  -2   64.86   20.15
  13  -5  -2  106.85   20.37
  13   5   2   86.05   20.47
 -13   5  -2   85.23   22.77
 -13  -5   2   62.36   18.53
 -13   5   3   16.92   18.29
 -13   5   3   27.99   24.68
 -13  -5  -3   20.26   16.27
  13  -5   3   49.03   16.87
  13   5  -3   49.55   27.83
  13   5   3   28.33   17.82
  13  -5  -3   34.10   17.77
 -13  -5   3   24.02   15.87
 -13   5  -3   36.84   19.45
 -13  -5  -4  244.00   30.73
 -13   5   4  263.07   35.19
  13  -5   4  192.76   28.02
 -13   5   4  227.26   39.45
  13  -5  -4  156.07   26.21
 -13  -5   4  231.82   27.59
 -13   5  -4  214.41   33.37
 -13  -5  -5   31.96   17.71
 -13   5   5   45.55   22.90
  13  -5   5   12.94   16.86
 -13   5   5   30.81   20.64
  13  -5  -5   18.25   14.90
 -13  -5   5   11.09   14.90
 -14  -5   0   11.37   17.44
 -14   5   0    2.58   17.93
  14  -5   0   -5.59   16.81
  14   5   0   19.69   17.10
 -14   5   1   33.75   21.30
 -14   5   1   27.50   20.69
 -14  -5  -1   27.39   17.90
  14   5  -1    6.72   15.93
  14  -5   1   29.52   28.76
  14   5   1   34.93   17.88
  14  -5  -1   28.14   18.87
 -14   5  -1   54.75   22.75
 -14  -5   1    7.47   17.53
  14  -5   2   58.91   19.25
 -14   5   2   40.07   21.51
  14   5  -2   43.37   19.91
 -14   5   2  100.07   24.88
 -14  -5  -2   61.89   19.62
 -14  -5   2   32.28   18.03
 -14   5  -2   69.79   24.10
  14  -5  -2   65.19   21.93
 -14   5   3   37.06   22.72
  14  -5   3   19.24   17.80
  14   5  -3   17.80   16.76
 -14   5   3   10.60   20.68
 -14  -5  -3   -7.70   15.44
 -14   5  -3   24.32   21.14
 -14  -5   3   24.43   17.26
  14  -5  -3   27.48   17.44
   0   6   0 3230.99  189.11
   0  -6   0 3193.16  186.59
   0  -6   0 3102.52  188.83
   0   6   0 3125.46  186.46
   0  -6   1    2.29    5.70
   0  -6  -1    2.75    3.80
   0   6   1    1.87    6.10
   0   6  -1    3.26    3.23
   0   6   1    3.65    3.87
   0   6  -1   -4.17    5.03
   0  -6  -1    4.85    6.34
   0  -6   2 1734.32   99.95
   0   6   2 1591.73  101.20
   0  -6  -2 1597.44  101.25
   0   6   2 1692.84   99.70
   0   6  -2 1604.09   99.87
   0   6   3    1.58    6.71
   0   6   3   -5.24    4.69
   0  -6   3    4.62    5.37
   0  -6  -3    3.31    7.46
   0   6  -3    2.45    5.38
   0   6  -4 9999.00  548.75
   0  -6   4 9186.52  548.12
   0   6   4 8878.71  550.50
   0   6   4 9029.64  551.21
   0  -6  -4 9669.66  551.52
   0  -6  -5    1.88    8.51
   0   6   5   -2.27    6.44
   0   6   5    7.10    8.04
   0  -6   5    0.13    4.80
   0   6  -5   -0.51    5.04
   0   6  -6 1426.85   96.22
   0   6   6 1725.03  102.25
   0  -6   6 1759.89   96.47
   0  -6  -6 1405.05  100.71
   0   6   6 1787.69  102.10
   0  -6  -7    1.32   10.09
   0   6   7    3.70    8.68
   0  -6  -8 1426.51   91.81
   0   6   8 1441.75   93.67
   0  -6   9   -1.26    8.70
   0   6   9    2.30   10.96
   0   6  10  433.60   40.29
   0  -6  10  478.16   36.53
   0  -6 -10  447.52   38.38
   0  -6 -11   11.30   11.40
   0  -6  11   -0.97   10.63
   0   6  11   -8.68   11.62
   0  -6  12  689.29   51.87
   0   6  12  719.13   58.05
  -1  -6   0  894.64   59.77
   1  -6   0  962.48   57.91
   1   6   0  957.70   56.98
  -1   6   0  928.71   58.06
  -1   6   0  918.72   59.88
   1   6   0  987.16   60.22
   1  -6   0  969.92   59.98
  -1   6   1  416.15   28.55
   1  -6   1  416.19   27.79
   1   6  -1  302.10   26.79
   1   6   1  413.63   28.65
  -1  -6   1  419.27   27.79
  -1   6   2  489.30   33.49
  -1  -6  -2  531.60   35.68
  -1   6   2  450.69   34.83
   1  -6   2  517.34   31.80
   1  -6   2  528.75   33.54
   1   6  -2  499.36   33.53
   1   6   2  543.72   33.44
  -1  -6   2  480.50   33.40
  -1   6  -2  503.84   33.98
   1  -6  -2  484.82   34.98
   1   6   2  499.10   35.07
   1  -6  -2  463.36   33.44
   1  -6   3  133.83   13.03
  -1   6   3  147.57   14.98
   1  -6   3  134.22   13.72
  -1  -6  -3  191.77   17.65
  -1   6   3  155.01   16.65
  -1   6  -3  161.40   14.76
   1  -6  -3  172.51   17.05
   1   6   3  141.68   14.63
   1  -6  -3  201.89   16.32
  -1  -6   3  157.20   13.96
   1   6   3  150.72   16.83
   1  -6   4  124.80   11.88
  -1   6   4  117.84   14.18
  -1   6   4  116.57   15.37
  -1  -6  -4   97.11   14.42
   1  -6   4  109.46   12.29
   1   6  -4  109.13   11.47
   1   6   4  121.72   14.08
   1   6   4  133.73   16.06
  -1  -6   4  101.63   11.36
   1  -6  -4  128.38   15.46
  -1   6  -4  112.99   12.34
   1  -6   5   51.96    7.93
  -1   6   5   44.36    9.47
  -1   6   5   57.73   11.97
  -1  -6  -5   62.78   12.37
   1   6   5   55.64   11.32
  -1   6  -5   61.11    8.80
  -1  -6   5   54.37    7.50
   1  -6  -5   46.75   11.40
  -1  -6  -6  124.76   16.73
  -1   6   6   70.96   13.11
  -1   6   6  101.31   15.56
   1  -6   6  109.72   10.80
  -1  -6   6   95.20   11.23
   1   6   6  123.98   16.64
   1  -6  -6   90.21   14.94
  -1   6   7  364.47   29.65
  -1  -6  -7  297.59   28.24
  -1   6   7  349.23   28.73
   1  -6   7  332.25   22.02
  -1   6  -7  281.13   21.92
   1  -6  -7  283.93   27.30
   1   6   7  334.81   29.19
  -1  -6   7  345.83   24.86
  -1   6   8  132.13   19.06
  -1  -6  -8  132.79   19.32
  -1   6   8  134.19   19.72
  -1  -6   8  136.32   16.70
   1   6   8  155.79   22.29
  -1   6   9  349.36   32.55
  -1  -6   9  296.61   27.34
   1  -6  -9  350.86   29.51
   1   6   9  325.79   32.33
  -1   6  10   41.99   15.16
  -1  -6 -10   63.17   16.06
  -1  -6  10   45.93   13.22
   1  -6 -10   44.55   14.50
   1   6  10   79.84   17.32
  -1   6  11  122.98   22.47
   1  -6  11   68.69   15.33
  -1  -6 -11   80.31   17.19
   1   6  11   89.06   19.68
  -1  -6  11   59.65   14.97
   1  -6 -11  121.59   16.64
   1  -6  12   22.65   13.22
  -1  -6 -12   32.75   14.58
  -1   6  12   26.60   16.53
   1  -6 -12   49.15   12.99
  -1  -6  12   18.23   12.63
   1   6  12   24.79   15.67
   2  -6   0  129.16   14.47
  -2  -6   0  160.36   15.55
  -2   6   0  158.07   15.40
   2  -6   0  124.02   12.50
  -2   6   0  161.34   13.71
  -2   6   1 1198.64   69.95
   2  -6   1 1184.06   70.27
  -2   6   1 1240.48   71.63
   2  -6   1 1118.02   68.85
  -2  -6  -1 1044.34   70.96
   2  -6  -1 1084.01   69.44
  -2   6  -1 1023.17   69.62
  -2   6  -1 1063.55   70.38
   2  -6  -1 1082.66   70.58
  -2  -6   1 1245.17   71.06
  -2   6   2 7248.51  431.46
  -2   6   2 6875.44  432.42
  -2  -6  -2 7359.39  433.06
   2  -6   2 7579.75  430.59
  -2   6  -2 7350.02  431.65
   2  -6  -2 7360.31  432.36
  -2  -6   2 7557.73  433.36
  -2   6  -2 7365.95  431.92
   2  -6  -2 7250.86  431.59
   2  -6   3  758.09   47.39
  -2  -6  -3  740.39   49.89
   2  -6   3  776.23   47.14
  -2   6   3  726.93   49.21
  -2   6   3  754.70   49.31
   2  -6  -3  700.74   48.54
  -2   6  -3  714.25   47.55
  -2  -6   3  755.20   47.04
   2  -6  -3  692.65   48.31
  -2  -6  -4 1454.18   92.47
   2  -6   4 1470.65   90.68
   2  -6   4 1455.93   89.01
  -2   6   4 1529.73   91.68
  -2   6   4 1512.11   92.14
  -2   6  -4 1394.54   89.58
   2  -6  -4 1466.46   91.48
   2  -6  -4 1440.49   91.70
  -2  -6   4 1480.87   88.85
  -2   6   5  311.35   26.64
  -2   6   5  302.90   26.13
   2  -6   5  287.89   22.49
   2  -6   5  333.43   26.23
  -2  -6  -5  342.07   27.92
  -2   6  -5  323.37   23.92
   2  -6  -5  327.65   26.26
  -2  -6   5  319.80   21.90
  -2   6   6 1509.56   96.85
   2  -6   6 1520.29   92.72
  -2  -6  -6 1506.61   97.40
  -2   6   6 1440.37   96.75
  -2  -6   6 1601.78   92.87
   2  -6  -6 1551.79   96.23
  -2   6  -6 1590.55   93.53
  -2  -6  -7  303.43   27.88
  -2   6   7  317.21   27.18
   2  -6   7  255.26   21.41
  -2   6   7  284.84   27.43
  -2  -6   7  304.99   23.04
  -2   6  -7  327.09   22.68
   2   6   7  295.16   27.88
   2  -6  -7  318.68   26.59
  -2   6   8 1835.94  117.26
   2  -6   8 1848.28  110.59
  -2  -6  -8 1847.84  116.63
  -2   6   8 1801.30  115.73
  -2   6  -8 1823.89  110.69
  -2  -6   8 1847.29  114.46
   2   6   8 1909.87  118.08
  -2  -6  -9   19.90   13.39
  -2   6   9   -7.95    9.27
  -2   6   9    0.43    9.92
   2   6   9    2.43   10.91
  -2  -6   9  -10.06    7.76
   2  -6  -9   10.73   10.09
  -2   6  10  327.05   33.83
  -2  -6  10  351.86   28.71
   2  -6 -10  277.17   28.49
   2   6  10  381.80   35.21
  -2   6  11   26.09   15.46
  -2  -6 -11   45.44   16.75
   2   6  11   41.59   16.52
  -2  -6  11   28.45   12.35
   2  -6 -11   56.28   13.58
  -2  -6 -12  309.85   30.42
   2  -6  12  259.22   29.35
  -2   6  12  250.17   33.22
   2  -6 -12  275.58   25.95
  -2  -6  12  247.69   27.79
   2   6  12  243.07   32.87
   3  -6   0   15.71    7.18
  -3  -6   0   15.29    7.24
  -3   6   0   14.07    7.34
   3  -6   0   20.08    6.59
  -3   6   0   -0.01    5.30
  -3   6   1  310.91   24.33
   3  -6   1  299.24   23.83
  -3   6   1  264.24   24.75
   3  -6   1  322.56   23.44
  -3  -6  -1  350.38   25.91
   3  -6  -1  356.45   24.31
  -3   6  -1  332.35   25.04
   3  -6  -1  306.37   24.65
  -3  -6   1  279.10   25.56
  -3   6  -1  366.60   25.58
  -3  -6  -2   37.99   10.06
   3  -6   2   36.24    8.20
  -3   6   2   21.53    8.10
   3  -6   2   54.37    9.33
  -3   6   2   37.92    9.38
  -3   6  -2   34.37    8.56
  -3  -6   2   35.05    8.47
   3  -6  -2   29.40    7.77
  -3   6  -2   44.74    9.21
   3  -6  -2   24.44    8.58
  -3   6   3  467.01   34.87
  -3   6   3  514.10   34.60
  -3  -6  -3  474.35   36.01
   3  -6   3  558.17   34.44
   3  -6   3  519.09   32.91
   3  -6  -3  439.39   34.11
  -3   6  -3  443.45   33.40
   3  -6  -3  452.06   34.02
  -3  -6   3  468.90   32.79
  -3  -6  -4  108.97   15.90
   3  -6   4  133.39   15.89
  -3   6   4  123.98   15.73
   3  -6   4  123.88   12.90
  -3   6   4  124.49   16.41
  -3   6  -4  107.87   13.54
   3  -6  -4  125.35   16.63
   3  -6  -4  100.91   14.49
  -3  -6   4   91.55   11.65
  -3   6   5   72.28   13.41
   3  -6   5   68.26   10.35
  -3   6   5   86.14   14.80
  -3  -6  -5   89.22   15.37
   3  -6   5   93.65   14.74
   3  -6  -5  105.37   14.58
  -3  -6   5   75.22    9.58
  -3   6  -5   69.29   11.12
   3  -6  -5   67.49   12.78
  -3   6   6  101.02   16.56
  -3   6   6  106.54   16.00
   3  -6   6  109.62   12.15
   3  -6   6  109.55   16.71
  -3  -6  -6  115.46   17.67
   3  -6  -6   94.47   14.56
   3  -6  -6   65.53   12.55
  -3  -6   6   91.77   11.44
  -3   6  -6  108.97   13.21
  -3  -6   6   78.54    8.69
  -3  -6  -7  287.93   28.32
  -3   6   7  325.44   28.26
   3  -6   7  252.88   21.52
  -3   6   7  262.63   26.92
  -3   6  -7  334.46   23.43
   3  -6  -7  315.45   25.94
  -3  -6   7  236.06   21.89
  -3   6   8   79.10   17.07
  -3  -6  -8   72.69   17.63
   3  -6   8   88.16   11.23
  -3   6   8   89.20   15.85
  -3   6  -8   82.41   11.98
  -3  -6   8   71.42   15.04
  -3  -6  -9   57.28   16.56
  -3   6   9   82.24   15.73
  -3   6   9   77.21   20.19
  -3   6  -9   70.27   10.81
  -3  -6   9   63.93   12.68
   3  -6  -9   56.78   13.76
  -3  -6 -10    1.01   12.80
  -3   6  10    3.76   11.40
  -3   6  10    9.79   12.71
  -3  -6  10   -4.96    8.79
   3   6  10   -5.33   11.97
   3  -6 -10   -1.82    9.94
  -3  -6 -11   67.59   17.47
  -3   6  11   61.68   18.50
   3  -6 -11   54.18   13.57
  -3  -6  11   45.95   13.26
   3   6  11   38.26   16.41
  -3   6  12   -5.58   14.51
  -3  -6 -12    4.74   14.51
   3   6  12   16.90   15.91
  -3  -6  12   19.65   13.04
   3  -6 -12   15.06   11.28
  -4  -6   0 6000.59  353.92
  -4   6   0 5918.78  353.55
   4  -6   0 5709.56  352.68
  -4   6   0 6136.69  354.20
   4  -6   0 6079.47  352.89
   4  -6   1  481.26   34.39
  -4  -6  -1  448.98   36.37
  -4   6   1  542.57   36.34
  -4   6   1  522.83   35.56
   4   6  -1  531.73   32.21
   4  -6   1  498.77   42.29
  -4   6  -1  432.14   35.82
  -4  -6   1  527.67   35.60
  -4   6  -1  450.78   34.66
   4  -6  -1  500.96   34.63
   4  -6  -1  497.94   35.16
  -4   6   2  924.99   62.09
  -4  -6  -2  996.84   63.50
   4  -6   2 1047.53   61.30
  -4   6   2  897.56   62.09
   4  -6   2 1003.56   61.74
   4  -6  -2  938.84   61.62
   4  -6  -2  932.13   61.67
  -4  -6   2  980.79   61.40
  -4   6  -2  931.07   61.57
  -4   6  -2  928.31   63.51
  -4   6   3  188.45   18.44
   4  -6   3  175.53   16.07
   4  -6   3  172.53   17.51
  -4   6   3  171.94   17.65
  -4  -6  -3  136.51   18.45
   4  -6  -3  134.00   16.62
   4  -6  -3  145.65   17.28
  -4   6  -3  152.26   16.81
  -4  -6   3  173.78   16.53
  -4   6   4  903.47   59.93
  -4  -6  -4  883.03   60.93
  -4   6   4  950.94   59.97
   4  -6   4  995.12   57.62
  -4   6  -4  810.45   61.55
   4  -6  -4  820.00   58.28
  -4  -6   4  903.00   57.00
   4  -6   5  399.39   28.92
  -4  -6  -5  420.85   33.93
   4  -6   5  364.37   32.27
  -4   6   5  388.17   32.38
  -4   6   5  381.90   32.04
   4  -6  -5  410.66   31.22
  -4  -6   5  405.51   27.18
  -4   6  -5  447.03   30.42
  -4  -6   5  411.07   26.77
  -4  -6   5  401.39   28.22
   4  -6  -5  398.22   32.51
   4  -6   6 1703.99  110.13
   4  -6   6 1770.82  114.89
  -4   6   6 1754.69  114.04
  -4   6   6 1830.11  113.73
  -4  -6  -6 1780.44  114.89
   4  -6  -6 1897.67  115.26
  -4  -6   6 1885.12  109.67
  -4  -6   6 1828.11  107.91
  -4  -6   6 1804.61  108.69
  -4   6  -6 1850.28  111.35
   4  -6  -6 1849.95  112.47
  -4   6   7  247.47   25.69
  -4   6   7  274.58   25.37
   4  -6   7  249.67   26.00
   4  -6   7  247.93   19.78
  -4  -6  -7  166.94   23.59
  -4  -6   7  242.01   19.86
  -4   6  -7  169.25   19.88
   4  -6  -7  163.32   20.94
   4  -6   8  407.80   28.68
  -4   6   8  423.21   35.19
  -4   6   8  410.82   33.45
  -4  -6  -8  313.69   33.78
  -4  -6   8  423.55   30.11
  -4   6  -8  311.53   28.70
  -4   6   9  267.61   30.04
  -4   6   9  280.32   32.98
  -4  -6  -9  428.33   36.23
  -4   6  -9  363.83   27.38
  -4  -6   9  319.13   28.01
   4  -6  -9  402.60   30.77
  -4   6  10  527.91   45.43
  -4  -6 -10  518.78   44.42
  -4   6  10  526.05   41.69
   4  -6 -10  519.14   39.21
  -4  -6  10  531.21   39.83
  -4   6  11  215.76   25.42
  -4   6  11  177.71   27.55
   4  -6 -11  182.79   22.10
   4   6  11  193.86   28.91
  -4  -6  11  206.42   24.34
  -4  -6 -12  320.01   35.29
  -4   6  12  312.72   36.93
   4  -6 -12  331.80   27.70
   4   6  12  297.33   37.77
  -4  -6  12  286.07   30.64
   5   6   0  189.47   17.89
   5  -6   0  207.23   19.16
  -5   6   0  208.10   21.08
   5  -6   0  207.20   18.76
  -5   6   0  177.25   19.50
  -5   6   1  363.37   28.67
  -5   6   1  294.34   27.10
   5  -6   1  337.29   26.68
   5  -6   1  337.28   27.03
   5   6  -1  338.94   24.73
   5  -6  -1  368.94   27.16
  -5   6  -1  386.99   28.42
  -5   6  -1  369.35   30.36
   5   6  -2    4.33    4.67
  -5   6   2    2.46    6.90
   5  -6   2    4.16    7.01
  -5   6   2    4.62    8.45
   5  -6   2   -1.48    6.66
   5  -6  -2    2.74    7.37
  -5   6  -2    7.63    7.86
   5  -6  -2   13.67    7.30
  -5   6  -2    7.52    8.15
  -5   6   3   46.67   12.00
   5  -6   3   41.27    9.63
  -5   6   3   40.49   11.58
   5  -6   3   39.54   11.01
   5  -6  -3   27.48    9.92
   5  -6  -3   72.79   18.80
  -5   6  -3   43.92   11.02
   5  -6   4  197.34   21.23
   5   6  -4  183.92   15.47
   5  -6   4  221.67   18.85
  -5   6   4  184.39   21.11
  -5  -6  -4  195.01   23.24
   5  -6  -4  177.16   19.72
   5  -6  -4  204.37   20.84
  -5  -6   4  184.69   16.22
  -5   6  -4  202.97   20.27
  -5  -6   4  204.67   18.97
  -5  -6  -5  551.41   43.90
   5  -6   5  603.53   44.00
  -5   6   5  606.96   43.25
  -5   6   5  596.23   42.63
   5  -6   5  564.67   39.31
  -5  -6   5  533.00   37.84
   5  -6  -5  538.57   40.55
  -5  -6   5  586.72   37.12
  -5   6  -5  568.13   40.53
  -5  -6   5  589.36   38.69
   5  -6   6  129.04   18.67
  -5   6   6  140.72   19.41
  -5  -6  -6  131.28   19.87
  -5   6   6  150.16   20.77
   5  -6   6  124.36   15.65
   5  -6  -6  114.51   16.12
  -5   6  -6  141.28   16.92
  -5  -6   6  131.09   11.92
  -5  -6   6  109.02   14.17
  -5  -6   6  118.39   13.90
   5  -6  -6  100.98   15.94
  -5  -6  -7   17.38   14.28
  -5   6   7   10.33   11.63
   5  -6   7    5.83   10.53
   5  -6   7   -0.61    8.27
  -5   6   7    2.44   11.45
  -5  -6   7   14.56    8.55
  -5   6  -7   12.07    9.77
   5  -6  -7   36.07   12.68
  -5  -6   7    6.71    6.10
   5  -6  -7   21.75   10.21
  -5   6   8   18.06   11.67
  -5   6   8   17.38   11.40
  -5  -6  -8   30.65   14.46
   5  -6   8   29.68    9.39
   5  -6   8   20.54   13.25
  -5   6  -8   20.61   10.54
  -5  -6   8   11.45    9.18
  -5  -6  -9   47.15   18.14
  -5   6   9   53.74   15.50
  -5   6   9   93.03   19.65
   5  -6   9   89.31   18.86
   5  -6  -9   60.77   14.89
  -5  -6   9   57.60   12.93
  -5  -6 -10   27.22   16.59
  -5   6  10   37.93   16.85
  -5   6  10   29.73   12.89
  -5  -6 -10   58.48   13.75
  -5  -6  10   23.86   11.57
  -5   6 -10   16.14   10.98
   5  -6 -10   32.89   11.38
  -5   6  11   70.51   18.25
  -5   6  11   71.35   14.98
  -5  -6 -11   34.41   17.65
   5  -6 -11   36.79   12.06
  -5  -6  11   42.17   14.41
  -5   6  12   21.53   17.38
  -5   6  12    7.94   14.44
  -5  -6  12   10.40   12.74
   5   6  12    1.76   15.80
   5  -6 -12    2.68   10.26
   6  -6   0 2797.83  166.61
  -6   6   0 2695.42  168.41
  -6   6   0 2768.74  166.61
   6  -6   0 2742.96  165.45
   6   6   0 2684.03  165.30
  -6   6   1  940.78   66.32
   6  -6   1  948.07   65.10
   6  -6   1  913.17   65.84
   6   6  -1 1125.52   64.52
   6   6   1  937.29   66.17
   6  -6  -1  991.34   67.75
   6  -6  -1 1131.93   66.21
  -6   6  -1 1075.97   66.97
  -6   6  -1 1059.01   69.74
  -6   6   2  445.13   34.95
   6  -6   2  387.99   32.60
  -6   6   2  427.36   35.06
   6  -6   2  411.04   33.90
  -6   6  -2  456.46   34.06
   6  -6  -2  475.40   33.52
   6  -6  -2  520.39   35.10
  -6   6  -2  459.22   38.31
   6  -6   3  341.82   27.01
  -6   6   3  330.28   29.62
   6   6  -3  352.09   24.04
  -6   6   3  329.03   29.12
   6  -6   3  322.46   29.07
   6  -6  -3  356.66   27.77
  -6   6  -3  293.59   27.46
   6  -6  -3  321.90   28.74
  -6  -6   3  342.78   25.29
   6   6  -4 1324.81   84.62
  -6   6   4 1416.75   90.41
   6  -6   4 1452.03   87.16
  -6   6   4 1449.05   89.91
   6  -6   4 1399.63   90.18
  -6  -6   4 1429.34   85.31
  -6  -6   4 1504.37   86.67
  -6   6  -4 1334.98   87.97
   6  -6  -4 1313.17   89.10
   6  -6  -4 1271.83   87.36
  -6   6   5  694.15   49.82
  -6   6   5  733.84   49.24
   6  -6   5  684.32   46.07
   6   6  -5  604.32   43.58
   6  -6   5  660.75   49.92
  -6  -6   5  715.91   45.22
  -6  -6   5  727.64   43.60
   6  -6  -5  633.16   46.59
  -6   6  -5  604.44   46.82
   6  -6   6  398.96   37.56
  -6   6   6  407.05   35.60
  -6   6   6  419.42   36.11
  -6  -6  -6  414.14   38.12
   6  -6   6  434.00   31.83
  -6  -6   6  394.79   30.51
   6  -6  -6  492.23   34.34
   6  -6  -6  420.71   36.21
  -6   6  -6  449.20   33.81
  -6  -6   6  412.53   31.44
  -6  -6   6  401.53   28.76
   6  -6   7  284.19   24.14
   6  -6   7  284.27   29.90
  -6   6   7  275.85   39.84
  -6   6   7  226.20   28.22
  -6  -6   7  265.30   31.69
  -6  -6   7  248.82   20.90
   6  -6   8  105.23   21.11
  -6  -6  -8  116.05   21.83
  -6   6   8   78.58   17.48
   6  -6   8   91.81   14.54
  -6   6   8   91.27   19.86
  -6  -6   8  113.20   15.56
  -6   6   9  303.94   29.66
   6  -6   9  317.38   26.56
   6  -6   9  324.45   35.54
  -6  -6  -9  210.25   30.36
  -6   6   9  275.94   32.34
  -6  -6  -9  303.77   29.68
  -6  -6   9  276.26   27.16
   6  -6  -9  255.75   27.82
  -6   6  -9  298.33   27.46
  -6  -6 -10  336.34   37.47
  -6   6  10  324.98   33.50
  -6   6  10  336.88   37.99
   6  -6 -10  380.81   30.91
  -6  -6  10  327.84   31.03
  -6   6 -10  412.98   34.86
  -6  -6 -11  328.38   37.40
  -6   6  11  317.98   32.26
   6  -6  11  324.09   41.61
  -6   6  11  293.47   37.35
  -6  -6  11  274.47   30.46
   6  -6 -11  350.18   28.14
   7  -6   0  126.92   18.15
   7  -6   0  127.28   16.76
  -7  -6   0  114.14   15.17
  -7   6   0  133.51   21.13
   7   6   0   91.43   14.38
  -7   6   0  140.62   19.28
  -7   6   1  158.54   19.06
   7   6  -1  105.93   15.26
   7  -6   1  170.01   19.25
   7  -6   1  144.10   17.36
  -7   6   1  140.61   18.46
  -7   6  -1   97.97   17.23
   7   6   1  129.39   18.38
  -7  -6   1  132.54   16.39
   7  -6  -1  162.70   19.38
  -7   6  -1  143.18   19.19
   7  -6  -1  142.51   27.15
  -7   6   2    4.70   10.64
  -7   6   2    7.28   10.95
   7  -6   2   28.02   11.22
   7   6  -2   10.53    6.53
   7  -6   2   10.56    9.17
   7  -6  -2   11.64    9.33
  -7  -6   2   20.55    8.45
   7  -6  -2   10.71    9.17
  -7   6  -2   27.34   11.86
  -7   6  -2   28.38   13.15
   7   6   2   18.61   10.68
  -7   6   3  217.90   24.53
   7   6  -3  223.18   19.58
   7  -6   3  207.13   22.03
  -7   6   3  228.12   25.94
   7  -6   3  235.99   25.25
   7  -6  -3  257.36   25.00
   7  -6  -3  245.00   22.92
  -7  -6   3  196.83   19.43
  -7   6  -3  244.34   24.33
   7  -6   4   94.52   16.51
  -7   6   4  115.80   18.66
   7  -6   4  134.53   16.06
   7   6  -4   89.75   12.32
  -7   6   4   80.43   16.96
  -7  -6   4   99.82   14.74
  -7   6  -4   72.88   15.84
  -7  -6   4   94.82   12.48
   7  -6  -4   67.17   14.04
   7  -6  -4   70.14   15.50
   7   6  -5   15.31    8.00
  -7   6   5   28.38   13.36
   7  -6   5   32.09   10.65
   7  -6   5   28.74   12.53
  -7   6   5   35.89   12.70
  -7   6  -5   19.23   12.26
  -7  -6   5   10.02    8.86
   7  -6  -5   12.37   10.35
   7  -6  -5   15.09   11.54
  -7  -6   5   16.67    7.61
  -7   6   6  140.41   21.63
  -7   6   6  148.14   21.98
   7  -6   6  203.16   27.76
   7   6  -6  142.31   17.07
  -7  -6  -6  144.24   19.17
   7  -6   6  139.38   18.12
   7  -6  -6  177.38   21.04
  -7  -6   6  167.27   22.28
  -7  -6   6  126.45   15.59
  -7   6  -6  165.95   21.04
  -7   6   7  119.40   24.09
   7  -6   7   94.48   20.53
  -7   6   7   72.65   18.01
  -7  -6  -7   87.82   16.98
   7  -6   7   90.37   16.82
  -7  -6  -7  104.70   21.67
  -7  -6   7   98.27   15.81
  -7  -6   7  105.50   12.82
  -7  -6   7  119.13   14.64
   7  -6  -7  107.33   16.12
  -7  -6  -8   21.76   15.14
   7  -6   8    2.59   10.03
   7  -6   8   10.94   13.30
  -7   6   8    5.41   15.11
  -7   6   8    6.37   13.40
  -7  -6   8   17.51    8.10
   7  -6  -8   14.80   11.43
  -7  -6   8    3.17    9.23
  -7  -6   8    4.03    6.77
  -7  -6  -9  -20.97   11.39
   7  -6   9   14.72   21.36
  -7   6   9    7.05   13.62
  -7   6   9    3.24   12.25
  -7  -6  -9    1.70   16.90
   7  -6  -9    7.72   13.98
   7  -6  -9    6.75   10.87
  -7  -6   9    2.68   10.24
  -7   6  -9    9.34   12.07
  -7  -6 -10   84.88   22.41
  -7   6  10   92.57   19.54
   7  -6  10   52.57   19.66
  -7   6  10   84.73   23.42
   7  -6 -10   66.80   14.57
  -7  -6  10   77.12   16.52
  -7   6  11   37.40   20.60
  -7   6  11   23.13   15.74
  -7  -6 -11   22.79   17.85
   7  -6 -11   55.21   12.43
  -7  -6  11   32.64   15.28
   8  -6   0    8.28    9.44
  -8  -6   0   17.11    9.34
   8  -6   0   23.00   10.72
  -8   6   0    4.82   11.02
   8   6   0   18.03   10.79
  -8   6   0   -5.94   10.58
   8  -6   1 1021.39   68.76
   8  -6   1  986.83   66.82
  -8  -6  -1 1061.89   67.09
  -8   6   1  932.78   68.33
  -8   6   1  888.31   70.70
   8   6  -1 1086.88   66.78
   8  -6  -1 1123.87   67.84
  -8   6  -1 1163.67   71.17
  -8   6  -1 1048.15   73.39
   8  -6  -1  996.64   68.42
   8   6   1  973.43   68.26
  -8  -6   1  919.31   65.40
  -8  -6  -2 1062.38   68.71
  -8   6   2 1071.53   73.38
  -8   6   2 1041.50   70.91
   8  -6   2 1084.25   69.03
   8  -6   2 1055.21   71.13
   8   6  -2 1008.91   67.24
  -8   6  -2  967.29   74.86
   8  -6  -2  951.30   69.82
  -8   6  -2 1057.08   70.45
   8  -6  -2 1030.82   69.58
   8   6   2 1173.77   73.21
  -8  -6   2 1060.95   67.64
  -8  -6  -3  137.66   18.66
   8  -6   3  196.56   20.81
  -8   6   3  148.19   21.97
   8   6  -3  122.03   16.66
   8  -6   3  217.64   26.60
  -8   6   3  161.37   23.53
   8  -6  -3  129.62   21.12
  -8   6  -3  144.40   20.81
   8   6   3  207.31   26.54
   8  -6  -3  125.58   18.38
   8  -6   4  130.84   18.50
  -8  -6  -4  135.82   19.07
  -8   6   4  125.37   22.82
   8  -6   4  147.76   24.08
   8   6  -4  193.18   18.76
  -8   6   4  165.76   22.72
   8  -6  -4  167.62   22.42
  -8  -6   4  157.65   17.56
  -8  -6   4  158.50   20.44
  -8   6  -4  178.55   22.44
   8  -6  -4  169.78   20.37
  -8   6   5 1043.55   71.87
  -8  -6  -5 1126.17   70.66
   8   6  -5 1041.02   67.40
   8  -6   5  954.22   72.63
   8  -6   5 1003.30   69.06
  -8   6   5 1007.72   73.38
   8  -6  -5 1106.49   69.92
  -8  -6   5 1109.44   70.33
  -8   6  -5 1050.38   71.18
  -8  -6   5 1030.18   66.63
   8  -6   6  138.37   20.84
   8   6  -6  116.16   16.23
  -8   6   6  129.94   20.54
  -8  -6  -6  105.14   18.81
   8  -6   6  172.96   25.79
  -8   6   6  112.52   31.64
  -8   6  -6  114.58   19.75
   8  -6  -6   99.77   16.43
  -8  -6   6  139.39   19.19
  -8  -6   6  127.35   15.01
   8  -6   7  163.51   27.27
   8   6  -7  262.84   23.55
  -8   6   7  181.32   25.51
  -8   6   7  164.05   28.36
  -8  -6  -7  261.61   27.40
   8  -6   7  197.71   24.23
   8  -6  -7  221.61   24.17
  -8  -6   7  196.28   19.69
  -8  -6   7  208.39   23.41
   8  -6   8  216.07   24.68
  -8  -6  -8  250.02   29.35
  -8   6   8  168.80   27.15
  -8   6   8  253.57   28.65
   8  -6   8  290.37   46.10
   8  -6  -8  239.48   29.48
  -8  -6   8  210.21   21.31
  -8  -6   8  207.11   19.58
  -8  -6   8  217.48   25.29
  -8   6   9  224.64   32.47
   8  -6   9  236.64   34.25
  -8   6   9  255.31   29.70
  -8  -6  -9  172.51   29.87
   8  -6  -9  217.96   25.08
  -8  -6   9  237.72   26.30
  -8   6  10   66.55   17.61
  -8   6  10   27.01   18.18
  -8  -6 -10   59.40   22.53
   8  -6 -10   65.67   14.06
  -8  -6  10   65.88   16.39
  -9   6   0   74.77   29.72
  -9   6   0  155.37   27.49
   9  -6   0  126.26   18.43
  -9  -6   0  106.77   16.64
   9  -6   0  119.45   19.29
  -9  -6  -1  112.74   17.49
   9  -6   1  117.85   18.51
  -9   6   1  124.94   20.49
   9   6  -1   99.48   16.70
   9  -6   1  138.12   18.72
  -9   6   1  121.72   20.39
  -9  -6   1   91.31   15.51
   9   6   1   75.27   15.63
   9  -6  -1  125.80   18.77
   9  -6  -1  143.95   20.87
  -9   6  -1  101.74   19.07
  -9   6  -1  161.91   27.96
   9  -6   2   23.49   12.07
   9  -6   2   12.27   12.77
  -9   6   2   39.18   16.25
  -9  -6  -2   19.28   11.25
   9   6  -2   15.96    9.74
  -9   6   2   24.87   15.15
  -9  -6   2   22.82   10.12
  -9   6  -2   43.75   15.34
   9  -6  -2   26.76   12.57
   9  -6  -2   44.46   13.21
   9   6   2   26.52   12.65
  -9   6   3   85.39   17.81
   9   6  -3   78.90   13.77
  -9   6   3   89.83   21.46
   9  -6   3   61.90   14.71
  -9  -6  -3   70.87   14.38
   9  -6   3   68.82   16.96
  -9   6  -3   78.65   17.13
   9  -6  -3   59.75   14.98
   9   6   3   45.03   15.64
  -9   6   4   67.71   17.35
   9   6  -4   63.88   13.63
  -9   6   4   97.37   21.94
  -9  -6  -4   64.89   15.28
   9  -6   4   75.29   16.74
   9  -6   4   76.87   15.48
  -9  -6   4   61.68   15.01
   9   6   4   70.01   19.54
  -9  -6   4   72.23   12.56
   9  -6  -4   77.03   15.91
  -9   6  -4   51.85   17.02
  -9  -6  -5  105.27   18.10
   9  -6   5   97.55   22.05
   9   6  -5   85.69   14.41
  -9   6   5   90.11   19.86
  -9   6   5   73.22   20.70
   9  -6   5   88.17   16.07
  -9   6  -5   82.15   18.82
   9  -6  -5  102.06   17.09
  -9  -6   5   75.09   16.37
  -9  -6   5   64.94   12.93
   9   6  -6   14.11   10.67
   9  -6   6   23.97   13.02
  -9  -6  -6   31.45   14.78
   9  -6   6   37.61   16.25
  -9   6   6   22.06   16.21
  -9   6   6   40.09   17.41
  -9   6  -6   26.13   22.92
  -9  -6   6   26.84   10.11
   9  -6  -6   35.37   13.57
  -9  -6   6   34.43   12.47
   9  -6   7   40.99   14.38
   9  -6   7   29.44   14.80
  -9   6   7    0.47   14.06
  -9   6   7   13.45   14.75
   9   6  -7   13.77   10.90
   9  -6  -7   13.29   12.00
  -9  -6   7   24.06   10.82
   9  -6  -7    5.57   13.15
  -9  -6   7    9.93   11.28
  -9   6  -7   14.61   15.53
   9  -6   8   22.11   13.72
  -9  -6  -8    9.38   14.34
  -9   6   8   28.91   20.40
   9  -6   8   47.41   17.87
  -9   6   8   -8.04   15.96
  -9  -6   8   20.48    9.95
   9  -6  -8   15.00   12.35
  -9  -6   8   20.62   11.74
  -9   6   9   16.24   16.29
  -9  -6  -9   28.35   22.08
  -9   6   9   33.57   18.44
  -9  -6   9   28.43    9.19
  -9  -6   9   37.55   13.88
  -9  -6   9   25.80   10.74
   9  -6  -9   35.25   13.39
 -10   6   0    5.11   14.06
  10  -6   0   15.79   12.33
  10   6   0   16.35   13.35
  10  -6   0   -1.03   10.72
 -10   6   0   -5.22   14.94
 -10  -6   0    8.24    9.88
  10  -6   1  216.11   28.07
  10   6  -1  203.00   23.72
  10  -6   1  231.30   25.98
 -10   6   1  158.42   25.12
 -10  -6  -1  170.90   22.91
 -10  -6   1  233.61   24.27
 -10   6  -1  185.66   26.07
  10  -6  -1  223.49   25.59
  10  -6  -1  158.36   27.42
  10   6   1  212.11   27.04
  10  -6   2   90.93   20.18
 -10   6   2   92.97   20.20
 -10  -6  -2   78.07   25.95
  10  -6   2   99.47   17.75
  10   6  -2  119.34   18.55
 -10   6   2   90.90   23.00
 -10  -6   2   92.16   15.66
  10  -6  -2   87.77   17.70
 -10   6  -2   84.78   17.96
  10   6   2  108.20   18.84
  10   6  -3  553.34   40.85
 -10   6   3  487.49   47.93
 -10  -6  -3  562.31   42.76
  10  -6   3  478.50   44.40
  10  -6   3  522.70   42.12
 -10   6   3  529.07   44.17
  10   6   3  557.28   46.84
 -10   6  -3  566.03   45.39
  10  -6  -3  552.99   43.25
 -10  -6   3  511.39   39.71
  10   6  -4  121.40   17.20
  10  -6   4  111.50   18.94
 -10  -6  -4  117.56   19.08
  10  -6   4  104.76   23.21
 -10   6   4   96.87   19.57
 -10   6   4   84.83   18.97
 -10   6  -4   62.71   18.95
 -10  -6   4   95.09   15.50
  10  -6  -4  112.23   18.50
  10   6   4  116.90   23.06
  10   6  -5  297.88   27.11
 -10   6   5  278.06   34.17
 -10   6   5  267.36   34.44
 -10  -6  -5  279.14   30.36
  10  -6   5  256.67   28.43
 -10  -6   5  249.96   29.26
 -10  -6   5  245.55   25.72
  10  -6  -5  311.65   29.51
 -10   6   6    2.13   14.81
 -10   6   6   31.50   16.80
  10   6  -6    1.94   10.73
 -10  -6  -6   14.47   13.98
  10  -6   6   11.39   12.33
  10  -6   6    2.30   14.24
  10  -6  -6  -10.77   10.60
  10   6   6   36.57   18.73
 -10   6  -6   -7.39   13.94
 -10  -6   6   -4.76   10.67
 -10  -6   6   14.12    9.59
  10  -6  -6    8.46   14.32
  10   6  -7  391.42   35.69
  10  -6   7  436.55   36.71
 -10   6   7  440.66   44.25
 -10   6   7  383.33   39.37
 -10  -6  -7  396.75   38.82
  10  -6   7  416.49   43.87
 -10  -6   7  425.08   33.27
  10  -6  -7  399.00   36.00
 -10  -6   7  379.77   37.65
  10  -6   8  152.52   21.83
 -10   6   8  130.51   26.02
  10   6  -8  115.80   19.51
 -10   6   8  165.87   26.68
 -10  -6   8  140.47   22.16
  10  -6  -8  127.99   19.61
 -10  -6   8  117.56   17.17
 -10   6   9   79.10   22.72
 -10   6   9  144.06   25.59
 -10  -6  -9  155.47   28.80
 -10  -6   9  124.52   21.57
  10  -6  -9  120.94   18.97
 -10  -6   9   99.74   16.28
 -10  -6   9  114.14   14.84
 -11  -6   0    8.31   12.53
  11  -6   0   22.30   14.79
 -11   6   0   43.23   20.41
 -11   6   0   18.44   15.69
  11   6   0   16.87   12.33
 -11   6   1    2.75   16.70
  11  -6   1    6.46   26.44
  11   6  -1    5.22   11.28
 -11  -6  -1    8.37   12.29
 -11   6   1   18.97   16.15
  11  -6   1   12.77   13.71
  11  -6  -1   16.80   14.46
  11   6   1   -5.31   12.31
 -11   6  -1    6.37   14.86
 -11  -6   1    9.68   12.31
 -11   6  -1   -2.37   15.14
 -11  -6  -2  115.07   19.97
 -11   6   2  141.96   34.41
  11  -6   2  155.75   21.97
 -11   6   2  145.95   29.07
  11   6  -2  151.64   22.26
  11  -6   2  150.28   22.83
  11   6   2  116.32   21.96
  11  -6  -2  127.24   21.10
 -11  -6   2  160.34   20.75
 -11   6  -2  106.93   21.98
 -11  -6  -3   28.20   13.84
  11   6  -3   28.31   12.84
  11  -6   3   25.98   14.96
 -11   6   3   43.43   18.71
  11  -6   3   14.59   13.39
 -11   6   3   32.65   19.46
 -11  -6   3   29.21   13.07
  11   6   3   13.13   16.23
  11  -6  -3   33.09   14.88
 -11   6  -3   46.65   19.63
  11  -6   4   84.40   17.92
 -11   6   4   30.70   19.09
  11  -6   4   63.15   19.23
  11   6  -4   69.55   15.43
 -11   6   4   72.93   20.73
 -11  -6  -4   61.77   17.21
 -11  -6   4   44.71   13.83
  11  -6  -4   85.23   29.89
  11  -6  -4   53.00   17.06
 -11   6  -4   37.79   32.12
 -11   6   5   17.21   17.92
  11  -6   5    4.90   15.81
  11   6  -5    6.40   11.95
  11  -6   5   17.30   13.93
 -11   6   5   38.96   18.68
 -11  -6  -5   21.60   15.71
  11   6   5   25.13   17.13
  11  -6  -5   25.65   15.31
 -11   6  -5    5.80   16.84
  11  -6  -5    6.37   13.69
 -11  -6   5    2.72   11.25
 -11  -6   5   11.40   13.40
  11  -6   6   29.41   14.63
 -11   6   6   15.90   15.66
 -11  -6  -6    5.78   15.58
  11   6  -6   -7.95   10.94
 -11   6   6   32.79   17.61
  11   6   6   14.00   15.87
  11  -6  -6   13.37   13.23
 -11  -6   6   10.42   12.39
 -11  -6   6   12.30   15.28
 -11   6   7    9.46   15.61
 -11   6   7   21.30   19.01
 -11  -6  -7   -6.32   21.82
  11  -6   7    5.76   14.29
  11   6  -7   11.15   13.05
 -11  -6   7    7.95   13.65
  11  -6  -7    3.20   13.20
 -11  -6   7    0.51   12.37
  11  -6   8   22.39   15.85
 -11   6   8   22.74   21.14
 -11   6   8   43.83   20.31
  11   6  -8   27.26   14.91
 -11  -6   8   30.38   15.66
  11  -6  -8   27.28   14.64
 -11  -6   8   11.28   15.33
 -12   6   0   73.29   26.33
 -12  -6   0  101.75   19.67
 -12   6   0   82.27   22.65
  12  -6   0  132.84   25.46
  12   6   0   99.62   19.36
  12  -6   0  125.56   21.74
  12  -6   1  414.86   36.60
 -12   6   1  407.52   39.63
  12  -6   1  365.91   38.49
 -12   6   1  386.10   45.45
 -12  -6  -1  335.09   34.69
  12   6   1  428.05   38.56
  12  -6  -1  282.92   34.44
 -12   6  -1  224.71   43.06
 -12   6  -1  271.95   36.57
 -12  -6   1  388.63   34.24
  12  -6   2   17.08   15.05
  12  -6   2   14.18   16.89
 -12   6   2   31.87   20.75
 -12   6   2   21.73   19.57
 -12  -6  -2   -9.64   12.07
  12   6  -2    8.73   12.64
 -12   6  -2   18.40   18.91
  12  -6  -2   30.90   16.29
  12  -6  -2   23.42   15.90
 -12  -6   2   17.04   12.76
 -12  -6  -3  383.23   36.59
 -12   6   3  341.18   53.12
  12  -6   3  325.50   41.83
  12  -6   3  324.23   35.86
  12   6  -3  377.21   34.88
  12  -6  -3  430.22   37.12
 -12  -6   3  359.20   33.55
  12  -6   4    2.08   15.38
 -12   6   4   12.88   19.00
 -12   6   4   -9.51   15.55
  12   6  -4    1.35   12.95
 -12  -6  -4   14.67   15.87
 -12  -6   4    9.09   12.44
  12   6   4    7.78   16.22
  12  -6  -4    5.83   14.80
 -12   6  -4   12.71   18.01
  12   6  -5   49.81   16.40
  12  -6   5   70.66   17.66
 -12  -6  -5   74.22   25.24
 -12   6   5   57.14   21.98
 -12   6   5   40.69   18.67
 -12  -6   5   67.34   17.32
  12   6   5   85.35   25.75
  12  -6  -5   85.90   19.55
 -12   6   6   90.58   26.08
 -12   6   6   59.41   22.87
  12   6  -6   63.41   16.76
  12  -6   6   54.93   18.12
 -12  -6  -6   85.40   20.78
 -12  -6   6   43.09   17.90
  12  -6  -6   70.38   17.66
 -12  -6   6   60.58   16.87
 -13   6   0   40.07   24.51
  13  -6   0   47.04   18.36
 -13   6   0   31.57   21.59
 -13  -6   0   22.80   32.63
 -13   6   1  -10.26   18.68
 -13  -6  -1   -1.66   14.15
  13  -6   1   12.42   15.50
 -13   6   1  -15.18   18.51
  13  -6  -1   14.30   16.79
 -13   6  -1   30.16   19.04
  13   6   1   16.09    9.15
 -13  -6   1   -0.02   14.20
 -13  -6  -2   52.55   17.44
  13   6  -2   35.57   16.07
 -13   6   2   64.62   23.20
 -13   6   2   79.03   23.61
  13  -6   2   44.33   18.97
 -13  -6   2   76.12   18.84
  13  -6  -2   52.91   19.77
 -13   6  -2   74.02   39.21
  13   6   2   62.07   22.46
 -13   6   3   -5.23   18.74
 -13   6   3   24.86   19.27
  13   6  -3    0.48   12.95
 -13  -6  -3   -2.39   15.10
  13  -6   3    9.85   14.89
 -13  -6   3    7.02   13.33
 -13   6  -3   -7.05   18.14
  13  -6  -3   23.20   15.90
  13   6   3   31.46   16.24
 -13  -6  -4   23.52   32.68
 -13   6   4   22.07   22.38
  13   6  -4   14.57   15.40
  13  -6   4   42.77   17.39
 -13   6   4   51.34   31.81
  13  -6  -4   27.26   18.38
 -13  -6   4   30.28   15.48
  13   6  -5   12.65   16.33
  13  -6   5    8.15   15.36
 -13   6   5   20.30   19.95
 -13   6   5   14.01   20.05
 -13  -6  -5   50.96   21.00
 -13  -6   5    9.59   13.41
  13  -6  -5   27.33   16.13
 -14   6   0   53.29   22.75
 -14  -6   0   16.00   17.69
 -14   6   0    0.01   19.77
  14  -6   0   17.66   17.51
  14   6   0   49.39   19.38
 -14   6   1  108.66   25.97
 -14   6   1  104.30   27.04
 -14  -6  -1  145.17   26.66
  14  -6   1   95.87   24.14
  14   6  -1  133.54   22.80
  14   6   1   94.53   21.95
 -14   6  -1  159.96   28.27
 -14  -6   1  129.76   23.78
  14  -6  -1  170.60   27.17
  14  -6   2   55.31   20.58
 -14  -6  -2   34.79   18.44
 -14   6   2   60.19   25.48
  14   6  -2   55.84   17.43
 -14   6   2   49.55   24.36
  14  -6  -2   62.05   21.66
 -14   6  -2   53.22   24.02
 -14  -6   2   41.06   19.34
   0  -7   0 2057.31  121.76
   0   7   0 2011.92  124.66
   0   7   0 2069.44  121.72
   0  -7   0 2032.21  124.50
   0  -7   1    1.46   12.49
   0  -7  -1  -10.36    5.91
   0   7  -1    3.17    6.32
   0   7   1   -1.75    6.80
   0  -7   1   -0.23    2.93
   0   7   1   -1.60    4.33
   0   7   2  874.47   51.95
   0   7   2  852.33   54.33
   0   7  -2  736.70   52.29
   0  -7  -2  715.77   53.54
   0  -7   2  891.93   52.69
   0   7  -3   -3.03    5.50
   0  -7   3    0.95    6.12
   0   7   3    3.62    7.76
   0  -7  -3   -1.21    7.82
   0   7   3    2.87    5.57
   0  -7   4  592.71   37.67
   0   7   4  578.30   39.84
   0  -7  -4  508.66   40.76
   0   7   4  603.15   41.62
   0   7   5   -4.06    6.70
   0   7   5    5.13    9.50
   0  -7   5    8.28    5.87
   0  -7   5   -4.63    5.30
   0  -7  -5    9.91   10.58
   0   7  -5   12.38    7.09
   0   7   6  315.00   29.49
   0   7   6  329.96   29.27
   0  -7   6  333.64   23.86
   0  -7  -6  433.38   31.37
   0  -7   7    3.64    5.04
   0   7   7    9.84    9.81
   0  -7  -7   -2.70   10.79
   0   7   7   17.77   10.54
   0  -7  -8   73.38   16.01
   0   7   8   42.19   14.07
   0  -7  -9   -9.86   11.62
   0  -7   9    7.33    8.52
   0   7   9    5.58   20.56
   0  -7  10  139.51   18.94
   0   7  10  176.37   25.48
   0   7  11  -10.99   13.77
   0  -7  11    0.54   10.81
   0   7  12   81.89   22.00
   0  -7  12   65.03   15.35
   0  -7 -12   85.75   17.64
   1   7   0  620.08   36.96
  -1  -7   0  551.18   40.22
   1   7   0  612.72   40.86
   1  -7   0  579.28   37.72
   1  -7   0  604.64   40.41
  -1   7   0  590.20   38.14
  -1   7   0  584.44   40.42
   1   7  -1 2512.72  133.96
  -1   7   1 1977.09  133.56
   1  -7   1 1944.47  138.78
  -1   7   1 1955.70  131.46
  -1  -7  -1 2499.58  134.84
   1  -7   1 2116.56  130.63
  -1  -7   1 2060.39  133.17
   1  -7  -1 2406.10  134.32
   1   7   1 2001.23  130.93
   1   7   1 2038.19  133.79
   1  -7  -1 2466.95  132.41
  -1   7  -1 2428.77  133.90
  -1   7   2   90.46   10.68
  -1  -7  -2   78.52   12.48
   1  -7   2   68.02   10.47
   1   7  -2   79.62   11.21
  -1   7   2   73.62   12.15
   1  -7   2   70.14    8.47
  -1  -7   2  106.71   12.65
   1  -7  -2   80.66   12.61
   1   7   2   87.20   13.20
   1   7   2   69.64    9.58
  -1   7  -2   61.26   10.82
   1  -7  -2   68.89    9.93
   1  -7   3  736.32   44.26
  -1   7   3  676.77   46.65
   1  -7   3  762.90   42.72
  -1  -7  -3  642.74   46.68
   1   7  -3  625.37   43.90
  -1   7   3  657.91   45.03
  -1   7  -3  637.40   44.37
   1  -7  -3  608.95   44.82
   1   7   3  754.22   47.41
   1  -7  -3  592.94   45.91
  -1  -7   3  664.18   44.00
   1   7   3  737.97   45.06
  -1   7   4  421.43   30.23
  -1   7   4  430.45   32.06
   1   7  -4  379.73   27.81
   1  -7   4  410.66   27.72
   1  -7   4  422.52   28.05
  -1  -7  -4  329.29   31.16
  -1   7  -4  378.85   28.37
   1   7   4  434.51   30.34
  -1  -7   4  391.98   27.64
   1  -7  -4  382.43   31.13
   1   7   4  401.41   31.76
   1  -7   5 3719.33  220.09
  -1   7   5 3646.85  221.85
  -1  -7  -5 3562.65  222.54
   1  -7   5 3736.10  218.67
  -1   7   5 3871.15  223.10
   1   7   5 3699.04  222.09
   1  -7  -5 3638.94  222.27
  -1  -7   5 3809.02  218.49
  -1   7  -5 3527.72  219.31
   1   7   5 3713.02  222.89
  -1  -7  -6  275.50   25.59
   1  -7   6  259.21   19.78
  -1   7   6  271.37   25.62
  -1   7   6  251.06   24.46
  -1  -7   6  245.34   19.49
  -1   7  -6  271.10   20.65
   1  -7  -6  302.63   26.34
   1   7   6  271.08   25.14
  -1  -7   6  253.19   19.02
  -1   7   7  698.39   52.08
   1  -7   7  679.32   45.86
  -1   7   7  699.17   52.24
  -1  -7  -7  903.37   54.08
   1   7   7  686.10   52.38
  -1  -7   7  781.92   47.71
   1  -7   8  166.75   14.85
  -1   7   8  238.77   27.79
  -1  -7  -8  157.09   22.17
  -1   7   8  198.95   24.49
  -1  -7   8  214.40   21.51
   1  -7  -8  172.94   22.38
   1   7   8  220.24   24.83
  -1   7   9 1015.99   75.06
  -1  -7  -9 1027.87   69.99
   1   7   9  957.70   78.85
  -1  -7   9 1040.96   66.08
  -1   7  10   18.87   13.80
  -1  -7  10   23.03   10.06
   1  -7 -10   27.87   13.28
   1   7  10   17.19   12.78
   1  -7  11  893.79   62.86
  -1  -7 -11  915.17   64.67
  -1   7  11  907.38   67.84
  -1  -7  11  883.44   61.67
   1   7  11  917.29   68.16
   1  -7 -11  930.61   63.35
  -1   7  12  121.95   23.54
  -1  -7 -12  137.87   21.28
   1  -7 -12  149.35   20.06
  -1  -7  12   90.98   17.82
   1   7  12  100.00   23.24
   2   7   0  111.59    9.53
  -2   7   0  121.50   14.90
   2  -7   0   95.15   11.46
   2  -7   0  110.92   13.43
  -2   7   0  106.42   12.37
  -2   7   1  389.99   29.38
   2  -7   1  383.34   28.32
  -2   7   1  445.97   27.85
  -2  -7  -1  366.51   29.22
   2  -7   1  335.37   25.66
   2   7   1  372.10   25.69
  -2  -7   1  390.93   28.64
  -2   7  -1  356.93   28.51
  -2   7  -1  375.71   27.39
   2  -7  -1  406.22   28.91
  -2   7   2  344.58   27.18
  -2  -7  -2  346.55   27.90
   2  -7   2  324.69   25.20
  -2   7   2  382.59   25.77
   2  -7   2  359.36   23.91
   2  -7  -2  290.40   26.65
  -2   7  -2  284.44   25.05
   2  -7  -2  341.56   25.33
  -2   7  -2  324.23   25.72
   2   7   2  360.24   24.71
  -2  -7   2  357.00   25.97
   2  -7   3  152.37   15.59
  -2   7   3  176.67   17.11
  -2   7   3  147.42   17.64
  -2  -7  -3  153.50   19.04
   2  -7  -3  184.31   18.45
  -2   7  -3  170.51   16.65
  -2  -7   3  154.55   15.35
   2   7   3  147.81   15.61
   2  -7  -3  176.48   16.99
   2  -7   4  211.73   18.97
  -2   7   4  186.05   21.05
   2  -7   4  227.71   18.51
  -2   7   4  232.07   20.94
  -2  -7  -4  197.01   22.69
  -2   7  -4  220.19   20.26
  -2  -7   4  223.29   18.40
   2  -7  -4  196.57   21.06
   2  -7  -4  259.51   21.75
   2   7   4  248.41   20.47
  -2  -7  -5  285.31   25.83
  -2   7   5  252.83   23.24
   2  -7   5  236.71   21.74
   2  -7   5  239.58   19.71
  -2   7   5  252.26   24.30
  -2  -7   5  224.85   19.12
   2   7   5  246.19   23.12
   2  -7  -5  282.93   24.08
  -2   7  -5  233.96   20.70
  -2   7   6  224.86   22.07
   2  -7   6  200.25   20.39
  -2   7   6  195.52   21.63
   2  -7   6  204.22   16.96
  -2  -7  -6  170.04   22.03
  -2  -7   6  182.98   15.33
   2  -7  -6  163.11   20.72
   2   7   6  216.16   21.71
  -2   7  -6  160.47   17.34
   2  -7   7   41.78    8.21
  -2   7   7   33.17   11.48
  -2  -7  -7   39.57   13.97
  -2   7   7   24.97   12.59
  -2  -7   7   29.50    7.60
   2   7   7   40.45   11.72
   2  -7  -7   35.75   12.92
  -2   7  -7   47.49    9.73
  -2   7   8  136.51   25.12
  -2   7   8  105.32   17.60
   2  -7   8  108.92   12.90
  -2  -7  -8  162.43   21.48
  -2  -7   8   94.85   12.74
   2   7   8  113.49   19.37
  -2  -7  -9   18.06   14.31
  -2   7   9   14.62   11.91
  -2   7   9   18.46   12.12
  -2  -7   9    9.45    8.94
   2   7   9   18.07   13.75
  -2  -7 -10  122.04   21.08
  -2   7  10  120.94   21.11
   2   7  10  108.36   22.05
   2  -7 -10  116.51   18.67
  -2  -7  10  105.71   15.74
  -2   7  11   24.23   15.73
  -2  -7  11   28.31   11.99
   2  -7 -11   41.23   14.60
   2   7  11   15.08   14.07
  -2   7  12   99.58   21.90
  -2  -7 -12  131.67   26.94
   2  -7  12   81.89   31.55
   2   7  12  103.50   23.27
  -2  -7  12   82.96   16.48
   2  -7 -12  127.45   17.87
  -3  -7   0 1468.19   92.01
   3  -7   0 1449.55   90.04
  -3   7   0 1473.94   90.99
   3  -7   0 1489.51   91.37
  -3   7   0 1464.51   91.89
   3  -7   1 1634.26  102.99
   3  -7   1 1713.52  102.21
  -3   7   1 1662.06  104.31
  -3   7   1 1752.34  103.41
   3  -7  -1 1714.50  102.86
  -3   7  -1 1669.82  103.64
  -3  -7   1 1616.52  103.57
   3  -7  -1 1676.09  103.65
  -3   7  -1 1664.38  103.84
  -3   7   2  145.12   16.91
  -3   7   2  141.52   14.95
   3  -7   2  115.50   13.30
  -3  -7  -2  115.73   15.83
   3  -7   2  129.77   14.30
   3  -7  -2  123.22   14.35
   3  -7  -2   91.72   13.81
  -3   7  -2  111.82   14.57
  -3   7  -2   94.04   14.76
  -3  -7   2  122.51   14.96
  -3   7   3 1941.60  121.98
   3  -7   3 1980.81  120.65
  -3  -7  -3 1920.93  123.44
   3  -7   3 2099.14  121.24
  -3   7   3 2051.40  123.55
   3  -7  -3 1921.52  122.19
  -3  -7   3 2035.24  121.11
  -3   7  -3 1971.48  121.54
   3  -7  -3 1982.22  122.24
  -3   7   4  655.79   41.46
   3  -7   4  547.58   39.46
  -3   7   4  579.31   41.45
   3  -7   4  562.80   38.30
  -3   7  -4  487.93   38.79
   3  -7  -4  550.26   40.97
  -3  -7   4  645.60   38.68
   3  -7  -4  530.85   40.55
  -3  -7  -5  853.93   53.03
  -3   7   5  695.21   50.08
   3  -7   5  653.34   46.67
  -3   7   5  725.16   50.77
   3  -7   5  681.67   49.13
  -3  -7   5  664.10   46.17
  -3   7  -5  846.85   48.72
  -3   7   6  503.17   41.96
  -3   7   6  575.70   42.63
   3  -7   6  589.36   38.14
   3  -7   6  573.82   41.88
  -3  -7  -6  579.85   43.86
   3  -7  -6  553.61   42.52
  -3   7  -6  576.46   39.07
  -3  -7   6  550.65   36.46
   3  -7  -6  583.72   41.50
   3  -7   7 1919.75  113.77
   3  -7   7 1893.42  119.10
  -3  -7  -7 1878.00  119.59
  -3   7   7 1832.16  118.86
  -3   7   7 1876.58  118.72
   3  -7  -7 1823.95  117.12
  -3   7  -7 1908.62  114.73
   3  -7   8   93.09   11.88
  -3   7   8   95.13   17.43
  -3  -7  -8   46.53   15.93
  -3   7   8  105.34   18.38
   3   7   8   63.02   15.58
   3  -7  -8   52.73   13.92
  -3  -7   8   84.01   12.02
  -3   7   9  313.43   32.79
  -3   7   9  305.70   30.90
  -3  -7  -9  295.34   32.50
   3  -7   9  316.32   24.74
  -3   7  -9  304.74   24.45
  -3  -7   9  340.22   26.44
   3   7   9  317.82   32.66
  -3   7  10  176.02   25.02
  -3   7  10  164.40   22.09
  -3  -7 -10  146.72   23.37
   3   7  10  165.42   24.47
  -3  -7  10  147.88   19.52
   3  -7 -10  182.96   22.75
  -3   7  11  102.06   23.77
  -3  -7 -11  160.60   29.09
   3   7  11  189.67   29.25
  -3  -7  11  162.43   20.51
   3  -7 -11  230.61   24.17
  -3   7  12    2.44   16.28
  -3  -7 -12   42.65   17.40
   3  -7 -12   65.67   13.54
   3   7  12   41.08   17.49
  -3  -7  12   32.00   13.21
  -4   7   0   33.86   10.55
   4  -7   0   42.40    9.39
  -4   7   0   33.22    8.89
  -4  -7   0   32.38   10.59
   4  -7   0   33.45   11.41
  -4   7   1   88.32   14.00
  -4   7   1  104.29   14.49
  -4  -7  -1   91.14   14.73
   4  -7   1  121.92   14.10
   4  -7  -1  102.39   13.73
  -4  -7   1  102.45   14.29
   4  -7  -1   66.41   12.47
  -4   7  -1  102.20   14.34
  -4   7   2  336.95   28.45
   4  -7   2  354.66   27.34
   4  -7   2  340.68   27.29
  -4   7   2  321.43   28.61
   4  -7  -2  404.48   29.15
  -4  -7   2  329.17   27.63
   4  -7  -2  435.21   28.96
  -4  -7  -3   12.25   10.50
  -4   7   3    4.31    9.58
   4  -7   3    8.03    7.48
  -4   7   3    2.41    8.21
   4  -7   3   10.85    7.93
  -4  -7   3    9.21    8.28
   4  -7  -3   27.60    9.49
   4  -7  -3    6.31    8.21
  -4   7   4  173.33   19.15
   4  -7   4  141.06   15.96
   4  -7   4  163.91   18.28
  -4   7   4  153.75   19.69
  -4  -7  -4  147.60   20.07
  -4   7  -4  136.50   16.69
   4  -7  -4  138.81   17.82
  -4  -7   4  162.99   16.41
   4  -7  -4  140.57   17.89
   4  -7   5   61.04   10.85
  -4  -7  -5   89.66   16.49
   4  -7   5   82.49   15.65
  -4   7   5   59.49   14.58
  -4   7   5   73.51   14.14
  -4  -7   5   94.82   11.69
   4  -7  -5   64.35   12.19
  -4   7  -5   59.89   12.21
   4  -7  -5   78.61   13.87
  -4   7   6   84.65   16.19
  -4   7   6   64.14   14.59
   4  -7   6   53.66   10.53
  -4  -7  -6  112.06   18.51
   4  -7   6   85.29   17.10
  -4  -7   6   78.16   10.37
   4  -7  -6  115.02   17.80
  -4   7  -6   77.63   13.11
   4  -7  -6   61.71   13.62
  -4  -7   6   54.37    8.22
   4  -7   7  232.03   25.49
  -4   7   7  185.91   23.81
   4  -7   7  223.17   20.11
  -4   7   7  213.60   25.37
  -4  -7  -7  216.33   26.63
   4  -7  -7  209.64   25.79
   4  -7  -7  220.17   23.69
  -4  -7   7  214.29   18.88
  -4   7  -7  231.11   22.12
   4  -7   8  285.23   30.09
  -4   7   8  273.02   28.20
  -4  -7  -8  227.21   28.45
  -4   7   8  246.62   28.98
   4  -7   8  278.56   22.64
  -4  -7   8  255.69   22.65
   4  -7  -8  265.73   26.11
  -4   7  -8  271.44   24.36
  -4  -7  -9   97.68   20.65
  -4   7   9   97.22   18.17
  -4   7   9   99.04   17.95
   4  -7   9  128.70   14.72
   4  -7   9  131.48   22.04
  -4  -7   9   90.46   14.14
  -4   7  10   86.15   20.27
  -4  -7 -10   78.32   19.76
  -4   7  10   68.46   16.71
   4   7  10   67.31   18.84
  -4  -7  10   69.62   13.35
  -4   7 -10   65.57   11.91
  -4   7  11   14.69   15.59
  -4  -7 -11   -1.63   15.17
  -4   7  11   37.38   15.13
  -4  -7  11   -2.75    9.34
   4   7  11   19.89   15.57
   4  -7 -11   27.51   12.21
  -4   7  12   43.57   18.46
   4  -7 -12   48.98   14.21
   4   7  12   34.68   19.32
  -4  -7  12    9.63   12.54
  -5  -7   0  198.38   22.12
   5  -7   0  211.88   21.03
  -5   7   0  217.80   22.77
   5   7   0  211.49   18.68
  -5   7   0  241.23   22.87
   5  -7   0  193.65   19.80
   5  -7   1 1829.87  102.33
  -5   7   1 1807.60  103.80
  -5   7   1 1838.23  103.82
  -5  -7  -1 1569.11  103.36
   5   7  -1 1498.11   98.72
  -5   7  -1 1504.26  103.48
   5  -7  -1 1530.51  101.79
  -5   7  -1 1584.12  102.34
  -5  -7   1 1733.48  102.92
   5  -7  -1 1513.78  101.34
  -5   7   2 1149.38   73.02
   5  -7   2 1202.81   71.53
   5  -7   2 1087.58   71.68
  -5   7   2 1133.04   73.05
  -5  -7  -2 1042.44   73.54
  -5   7  -2 1149.13   72.55
  -5  -7   2 1158.37   71.98
   5  -7  -2 1072.77   72.16
  -5   7  -2 1040.68   74.02
   5  -7  -2 1099.79   71.90
   5  -7   3 1480.62   96.46
  -5  -7  -3 1600.69   99.07
  -5   7   3 1422.88   97.06
   5  -7   3 1459.58   95.05
  -5   7   3 1512.40   97.45
  -5   7  -3 1601.68   96.88
   5  -7  -3 1574.60   96.59
   5  -7  -3 1708.17   97.65
  -5  -7   3 1477.40   95.65
  -5   7   4  519.60   40.68
  -5  -7  -4  529.24   54.38
  -5   7   4  504.14   39.85
   5  -7   4  530.25   39.77
   5  -7   4  557.10   38.02
  -5   7  -4  549.38   39.04
   5  -7  -4  543.49   39.45
  -5  -7   4  537.69   37.81
   5  -7  -4  509.64   39.75
  -5   7   5  369.32   33.59
  -5   7   5  411.77   34.82
   5  -7   5  409.66   34.74
  -5  -7  -5  400.83   35.32
   5  -7   5  414.41   30.28
   5  -7  -5  362.07   33.19
  -5   7  -5  426.35   32.00
   5  -7  -5  408.15   32.59
  -5  -7   5  389.56   30.08
  -5  -7   5  420.57   28.07
   5  -7   6  377.38   27.82
  -5   7   6  374.05   33.08
  -5   7   6  405.55   33.31
   5  -7   6  357.32   32.23
  -5  -7   6  361.14   26.60
  -5   7  -6  302.49   28.63
  -5  -7   6  380.34   24.88
   5  -7  -6  292.72   31.13
   5  -7  -6  314.50   29.75
   5  -7   7  855.97   55.35
   5  -7   7  778.89   48.56
  -5  -7  -7  652.98   53.93
  -5   7   7  678.64   52.24
  -5   7   7  728.88   53.41
  -5  -7   7  742.84   47.20
  -5  -7   7  704.17   45.40
  -5  -7   7  743.49   44.76
  -5   7  -7  673.52   49.27
   5  -7  -7  599.37   49.52
  -5   7   8  214.48   29.23
   5  -7   8  226.42   28.27
  -5   7   8  247.05   29.14
   5  -7   8  199.81   21.44
  -5  -7  -8  253.71   30.80
   5  -7  -8  271.95   25.51
  -5  -7   8  230.72   21.67
  -5  -7  -9  485.89   42.65
  -5   7   9  394.71   37.89
   5  -7   9  415.17   33.70
  -5   7   9  450.88   41.07
   5  -7   9  477.01   42.95
  -5  -7   9  435.59   33.90
  -5   7  -9  516.22   35.44
  -5   7  10  113.05   21.81
   5  -7  10  111.12   24.20
  -5  -7 -10  109.24   22.02
  -5   7  10  118.72   20.46
   5  -7 -10  131.46   23.18
  -5  -7  10  110.70   16.80
   5  -7  11  112.30   24.26
  -5   7  11   99.73   22.82
  -5   7  11   65.04   17.68
  -5  -7 -11   47.18   18.75
   5  -7 -11   46.44   13.76
  -5  -7  11   80.56   14.67
   6   7   0  489.73   38.40
  -6   7   0  627.29   43.71
   6  -7   0  571.08   40.20
  -6   7   0  558.61   41.48
   6   7  -1   58.96   10.53
  -6   7   1   91.46   16.32
   6  -7   1  101.51   16.12
  -6   7   1   79.78   15.24
   6  -7   1  101.18   14.58
  -6   7  -1  104.67   18.01
  -6   7  -1   75.29   14.06
   6  -7  -1   70.29   13.16
   6  -7  -1   85.23   13.62
   6   7   1   87.44   14.74
   6  -7   2   28.11   10.08
  -6   7   2   13.48   11.12
  -6   7   2   29.17   10.76
   6   7  -2   10.12    5.66
   6  -7   2   40.99   13.50
   6  -7  -2   20.63   10.35
  -6   7  -2   10.58   10.16
  -6   7  -2   22.79   13.22
   6  -7  -2   26.33   10.49
   6  -7   3   98.95   14.83
   6  -7   3  122.42   20.40
  -6   7   3   99.97   17.27
  -6  -7  -3  128.33   19.88
  -6   7   3  142.86   19.81
   6   7  -3  115.39   12.41
   6  -7  -3  143.32   17.62
  -6   7  -3  133.94   17.96
   6  -7  -3  129.77   16.44
  -6  -7  -4  240.63   27.43
  -6   7   4  206.46   25.02
  -6   7   4  201.37   24.69
   6  -7   4  191.13   23.15
   6  -7   4  207.00   21.58
  -6  -7   4  210.55   19.23
   6  -7  -4  214.72   22.86
  -6  -7   4  221.99   22.46
  -6   7  -4  267.63   23.94
   6  -7  -4  271.24   24.64
   6  -7   5   52.30   11.87
  -6  -7  -5   48.34   15.71
  -6   7   5   57.93   16.61
   6  -7   5   68.85   15.25
  -6   7   5   29.74   13.90
  -6   7  -5   39.50   12.84
  -6  -7   5   43.79   11.24
   6  -7  -5   53.93   13.27
  -6  -7   5   41.50    9.00
   6  -7  -5   44.19   13.30
  -6  -7   5   46.98    9.84
  -6  -7  -6  468.89   54.66
  -6   7   6  341.34   33.47
   6  -7   6  317.69   28.37
   6  -7   6  344.40   33.15
  -6   7   6  345.57   32.55
  -6  -7   6  358.89   27.30
  -6  -7   6  298.50   26.21
   6  -7  -6  389.62   30.84
  -6   7  -6  410.15   39.33
  -6  -7   6  326.80   25.10
   6  -7  -6  402.46   33.57
  -6  -7  -7  144.12   24.19
  -6   7   7  136.74   21.40
  -6   7   7  180.83   34.09
   6  -7   7  172.13   23.91
   6  -7  -7   94.76   16.76
  -6  -7   7  130.44   16.48
  -6  -7   7  136.64   15.50
   6  -7   8   45.48   15.22
   6  -7   8   51.23   12.23
  -6   7   8   70.43   18.54
  -6  -7  -8   19.78   17.20
   6  -7  -8   27.40   12.30
  -6  -7   8   45.05   11.69
   6  -7   9   26.56   18.19
   6  -7   9   13.93   11.62
  -6   7   9   18.98   16.84
  -6   7   9   13.03   13.93
  -6  -7  -9   19.49   17.82
  -6   7  -9   46.42   13.49
  -6  -7   9   26.90   10.57
  -6   7  10   52.75   15.57
  -6   7  10   56.60   17.69
  -6  -7 -10   54.58   19.44
  -6  -7  10   52.62   13.50
   6  -7 -10   60.52   18.49
  -6   7  11   76.51   17.77
   6  -7  11   64.83   19.19
  -6  -7 -11   18.10   17.56
  -6   7  11   30.39   19.91
   6  -7 -11   40.78   12.91
  -6  -7  11   33.36   13.92
   7  -7   0   18.95    9.94
   7   7   0   30.71    9.65
   7  -7   0   12.13    8.66
  -7   7   0   14.71   11.80
  -7   7   0   32.71   13.53
  -7   7   1  524.43   45.10
   7  -7   1  553.66   43.08
  -7   7   1  562.55   43.52
   7   7  -1  650.42   40.99
   7  -7   1  571.11   42.34
   7   7   1  545.30   42.64
  -7   7  -1  583.42   47.59
   7  -7  -1  619.76   43.48
   7  -7  -1  630.22   42.66
  -7   7  -1  578.03   44.94
   7  -7   2 1359.59   89.13
   7   7  -2 1448.51   85.39
  -7   7   2 1310.44   90.79
  -7   7   2 1461.24   90.34
   7  -7   2 1463.52   88.08
   7  -7  -2 1330.71   88.95
  -7   7  -2 1289.70   88.68
  -7  -7   2 1427.20   86.53
  -7   7  -2 1293.36   92.79
  -7   7   3  691.15   52.76
   7   7  -3  682.41   46.10
   7  -7   3  744.58   51.95
  -7   7   3  765.44   53.33
   7  -7   3  792.39   50.31
   7  -7  -3  660.36   51.13
  -7  -7   3  711.91   47.81
   7  -7  -3  709.78   50.36
  -7   7  -3  712.97   51.53
   7  -7   4  455.57   37.37
   7  -7   4  433.51   40.01
  -7   7   4  530.48   41.54
  -7   7   4  439.57   41.45
   7   7  -4  544.11   34.73
  -7   7  -4  582.26   40.64
   7  -7  -4  545.49   41.11
   7  -7  -4  540.22   39.69
  -7  -7   4  497.68   35.74
   7   7  -5  301.72   23.85
  -7   7   5  325.28   31.07
   7  -7   5  318.06   30.72
  -7  -7  -5  290.14   33.56
  -7   7   5  299.16   32.09
   7  -7   5  303.13   26.97
  -7  -7   5  315.74   24.31
  -7   7  -5  319.02   30.11
   7  -7  -5  282.16   30.86
   7  -7  -5  286.23   28.41
  -7  -7   5  313.62   26.24
  -7   7   6  221.12   28.28
  -7   7   6  250.72   29.55
   7  -7   6  206.22   26.14
   7  -7   6  220.28   23.63
  -7  -7   6  244.37   20.46
  -7  -7   6  253.55   23.67
  -7  -7   6  246.89   22.89
  -7  -7  -7   63.53   20.68
   7  -7   7   71.46   14.23
  -7   7   7   95.10   21.69
  -7   7   7  101.57   19.88
   7  -7   7  125.75   23.51
  -7  -7   7   94.23   12.18
   7  -7  -7   89.42   16.62
  -7  -7   7   80.57   13.36
   7  -7   8  933.82   68.28
  -7   7   8  955.75   67.30
  -7  -7  -8 1009.01   64.86
  -7   7   8  908.56   64.96
  -7  -7  -8  846.73   70.11
   7  -7   8  869.09   60.64
   7  -7  -8  852.49   61.40
  -7   7  -8  787.44   67.43
  -7  -7   8  893.55   56.05
  -7  -7   8  934.43   60.47
   7  -7   9  212.73   45.05
  -7   7   9  141.17   24.42
   7  -7   9  144.36   19.59
  -7  -7  -9  140.15   25.43
  -7  -7  -9  193.00   24.54
  -7   7   9  119.17   22.36
  -7  -7   9  138.59   18.92
   7  -7  10    9.61   17.18
  -7   7  10   -3.27   16.32
  -7  -7 -10   31.31   19.62
  -7   7  10   -0.38   13.24
   7  -7 -10   60.49   14.64
  -7  -7  10   30.80   12.67
   8   7   0   18.91   10.39
   8  -7   0   17.79   10.05
  -8   7   0   34.73   25.01
  -8   7   0   12.01   13.90
  -8  -7   0   16.63   10.16
   8  -7   0   18.84   11.24
  -8  -7  -1  205.90   21.99
   8  -7   1  186.09   23.98
  -8   7   1  207.19   25.41
   8  -7   1  180.22   22.26
  -8   7   1  181.12   24.58
   8   7  -1  229.31   21.80
  -8   7  -1  192.54   24.60
  -8   7  -1  233.12   29.79
   8  -7  -1  246.40   25.02
   8  -7  -1  276.54   25.05
  -8  -7   1  209.54   21.77
   8   7   1  181.36   23.91
   8   7  -2  113.81   15.00
  -8   7   2   92.64   18.81
   8  -7   2  134.02   18.44
  -8  -7  -2  125.83   17.60
  -8   7   2   85.18   18.35
   8  -7   2  133.53   18.57
  -8  -7   2  108.30   15.21
  -8   7  -2  207.49   30.76
  -8   7  -2  124.19   20.28
   8  -7  -2  156.99   20.95
   8   7   2  106.56   20.13
   8  -7  -2  168.21   19.55
   8  -7   3  307.38   27.02
  -8   7   3  252.30   28.15
   8  -7   3  285.76   28.83
   8   7  -3  254.72   22.96
  -8   7   3  289.85   31.05
  -8   7  -3  264.83   28.65
  -8  -7   3  283.25   24.32
   8  -7  -3  220.40   26.24
   8  -7  -3  296.45   29.01
  -8   7   4  208.23   26.24
  -8   7   4  239.84   29.85
  -8  -7  -4  200.60   23.68
   8  -7   4  175.49   22.30
   8   7  -4  167.65   18.63
   8  -7   4  197.38   25.10
   8  -7  -4  184.21   22.55
  -8  -7   4  150.17   18.43
  -8   7  -4  223.08   25.68
   8  -7  -4  206.90   23.71
  -8  -7  -5   22.59   11.86
   8  -7   5   48.13   17.33
  -8   7   5   62.91   18.02
  -8   7   5   60.66   17.15
   8   7  -5   22.97    8.91
   8  -7   5   43.11   12.95
  -8   7  -5   33.08   14.84
   8  -7  -5   29.75   13.04
  -8  -7   5   25.13    9.78
   8   7  -6   51.65   11.00
   8  -7   6   71.81   18.82
  -8  -7  -6   34.70   19.26
  -8   7   6   68.44   17.74
   8  -7   6   47.91   13.73
  -8  -7  -6   28.10   13.88
  -8   7   6   22.89   15.19
  -8   7  -6   52.52   16.26
   8  -7  -6   36.93   13.55
  -8  -7   6   46.85   10.81
  -8  -7   6   36.21   12.37
   8  -7   7   -1.18   10.37
   8  -7   7   12.82   12.78
  -8  -7  -7    4.74   13.10
  -8  -7  -7  -17.55   16.65
  -8   7   7   -4.86   12.62
  -8   7   7   16.54   16.39
  -8  -7   7   -2.97    8.46
  -8  -7   7   -2.50   10.49
   8  -7  -7    5.32   11.33
  -8  -7   7    0.04    8.23
  -8   7  -7    5.94    5.93
  -8  -7  -8   90.94   19.13
   8  -7   8   94.21   39.07
   8  -7   8  101.70   16.96
  -8  -7  -8   66.63   21.99
  -8   7   8   95.16   22.17
  -8   7   8   88.07   20.15
   8  -7  -8  103.45   23.08
  -8  -7   8   94.50   15.41
  -8   7  -8  121.56   24.36
  -8  -7   8   79.37   11.96
  -8  -7   8   74.84   13.00
   8  -7  -8  106.98   17.65
  -8   7   9   67.38   20.05
  -8  -7  -9   28.97   21.37
   8  -7   9   55.57   20.34
   8  -7   9   65.09   15.63
  -8   7   9   62.60   20.74
  -8  -7   9   44.18   13.70
  -8   7  10   34.44   16.70
  -8  -7 -10   27.90   19.44
  -8   7  10   52.70   22.56
   8  -7 -10   16.16   13.73
  -8  -7  10   44.01   13.48
  -9   7   0  517.04   48.55
  -9  -7   0  536.81   40.09
   9  -7   0  558.37   41.69
  -9   7   0  523.34   43.76
   9   7   0  536.01   41.43
   9  -7   0  498.06   42.46
  -9  -7  -1  422.89   34.71
   9   7  -1  492.10   35.40
  -9   7   1  453.30   55.37
   9  -7   1  392.93   37.53
  -9   7   1  401.94   41.35
   9  -7   1  432.68   35.59
   9  -7  -1  484.57   36.37
   9  -7  -1  470.54   38.46
   9   7   1  418.09   36.78
  -9  -7   1  431.37   34.49
  -9   7  -1  426.01   38.85
  -9   7  -1  390.18   43.13
  -9   7   2  494.44   45.33
   9  -7   2  491.89   41.12
   9   7  -2  463.12   36.83
   9  -7   2  512.31   39.68
  -9  -7  -2  499.13   39.04
  -9   7   2  504.86   42.56
   9   7   2  604.37   43.44
  -9   7  -2  486.61   41.51
  -9  -7   2  483.04   37.04
  -9   7  -2  422.95   46.71
   9  -7  -2  497.20   41.41
   9  -7  -2  461.93   39.25
   9  -7   3   82.68   18.27
  -9   7   3   73.16   18.05
  -9   7   3   47.61   15.32
  -9  -7  -3   58.51   14.93
   9  -7   3   50.93   14.09
   9   7  -3   75.68   13.73
   9   7   3   72.71   17.40
   9  -7  -3   64.60   16.36
   9  -7  -3   65.16   15.66
  -9   7  -3   62.97   16.33
   9   7  -4  367.35   27.73
   9  -7   4  263.13   32.40
  -9   7   4  309.34   36.36
  -9   7   4  321.61   34.22
   9  -7   4  272.60   29.52
  -9  -7  -4  362.01   31.21
  -9  -7   4  292.96   26.62
   9  -7  -4  334.05   30.67
   9   7   4  275.20   34.97
  -9   7  -4  353.24   33.35
  -9  -7  -5  158.20   22.77
   9   7  -5  207.35   20.84
   9  -7   5  213.05   24.47
  -9   7   5  188.25   30.20
   9  -7   5  182.73   24.41
  -9   7   5  174.50   26.16
  -9  -7   5  168.49   19.92
  -9   7  -5  244.01   28.69
   9  -7  -5  169.15   23.28
  -9  -7  -6  333.19   33.28
  -9   7   6  309.80   36.58
   9  -7   6  320.33   30.97
  -9   7   6  318.15   35.24
   9   7  -6  350.94   28.85
   9  -7   6  310.88   36.19
  -9   7  -6  359.40   35.13
  -9  -7   6  303.47   30.01
  -9  -7   6  296.70   26.93
   9  -7  -6  330.71   31.83
  -9  -7  -7  169.94   22.65
   9  -7   7   82.33   17.50
  -9   7   7  116.19   23.67
   9   7  -7  169.00   20.74
  -9   7   7  130.83   25.16
  -9  -7  -7  143.91   27.55
   9  -7   7  104.78   25.42
  -9  -7   7   95.06   15.37
  -9  -7   7  121.57   19.25
   9  -7  -7  124.82   22.78
  -9   7  -7  181.40   24.61
   9  -7  -7  159.66   21.95
  -9  -7  -8  222.06   32.76
  -9   7   8  181.36   27.39
  -9  -7  -8  138.18   29.44
   9  -7   8  210.84   31.49
   9  -7   8  152.59   22.78
  -9   7   8  238.45   29.14
   9  -7  -8  171.64   22.99
  -9  -7   8  234.92   25.68
  -9  -7   8  210.02   23.10
  -9  -7   8  186.02   20.33
  -9  -7  -9   18.11   21.70
  -9   7   9    8.73   17.36
  -9   7   9   25.56   16.89
   9  -7   9   17.50   13.98
  -9  -7   9   19.23    9.32
  -9  -7   9    0.56    9.66
  -9  -7   9   17.41   11.85
 -10   7   0   28.76   16.84
  10  -7   0   28.15   13.93
  10  -7   0   22.52   12.66
 -10  -7   0   37.79   12.93
  10   7   0   21.76   12.28
 -10   7   0   35.35   22.77
  10   7  -1  229.26   27.05
  10  -7   1  335.45   32.61
 -10  -7  -1  263.26   28.27
 -10   7   1  263.06   40.48
  10  -7   1  321.69   30.33
 -10   7   1  250.02   31.92
  10   7   1  297.55   30.44
 -10   7  -1  252.00   31.80
 -10   7  -1  248.78   44.93
  10  -7  -1  250.80   30.75
  10  -7  -1  263.81   29.30
 -10  -7   1  268.92   26.98
  10  -7   2   41.76   13.97
  10   7  -2   50.22   13.56
 -10   7   2   45.81   19.25
 -10  -7  -2   26.28   14.23
 -10   7   2   67.47   21.32
  10  -7   2   51.38   17.03
  10  -7  -2   56.73   16.43
 -10  -7   2   39.18   12.61
 -10   7  -2   15.82   15.95
  10  -7  -2   30.47   12.00
  10   7   2   18.36   13.07
  10  -7   3   56.40   16.03
 -10  -7  -3   17.15   13.81
 -10   7   3   37.28   17.93
 -10   7   3   34.48   18.29
  10   7  -3   32.49   19.47
  10  -7   3   39.48   14.78
 -10  -7   3   36.61   12.38
  10   7   3   52.89   18.67
 -10   7  -3   36.66   17.03
  10  -7  -3   37.68   14.31
 -10   7   4   20.38   16.53
 -10  -7  -4    2.48   12.13
  10  -7   4   17.81   16.05
  10   7  -4   19.08   13.55
 -10   7   4    1.08   15.24
  10  -7   4   44.22   18.85
 -10   7  -4   30.71   17.37
  10   7   4   17.27   14.66
 -10  -7   4   20.51   11.69
  10  -7  -4   -0.16   14.89
  10  -7   5   81.15   17.37
 -10   7   5   82.80   20.38
 -10   7   5   62.57   20.01
  10  -7   5   86.34   21.98
 -10  -7  -5   43.71   16.20
 -10  -7   5   52.72   13.30
  10  -7  -5   56.34   16.56
 -10   7  -5   69.87   19.78
  10  -7   6   26.68   16.71
  10  -7   6   23.53   14.47
 -10   7   6   22.89   18.21
  10   7  -6    8.01   10.98
 -10   7   6   28.68   17.55
 -10  -7  -6   45.58   24.94
 -10  -7   6   17.91   12.39
  10  -7  -6    9.51   13.24
 -10   7  -6   21.13   15.78
 -10  -7   6   -2.67    9.84
  10  -7  -6   19.78   18.61
 -10   7   7   41.36   19.05
 -10  -7  -7   46.74   17.94
  10   7  -7    9.85   11.31
 -10   7   7   52.11   19.07
  10  -7   7   25.47   13.83
  10  -7   7   38.29   19.48
 -10  -7   7   34.10   12.66
  10  -7  -7   35.36   15.73
 -10  -7   7   33.07   13.88
 -10  -7  -8   12.26   22.30
  10  -7   8   39.76   15.81
 -10   7   8   51.71   20.34
 -10   7   8   48.01   20.27
 -10  -7   8   33.82   14.22
  10  -7  -8   28.61   13.89
 -10  -7   8   19.92   13.83
 -10  -7   8   31.96   11.21
 -11   7   0  656.06   54.69
  11   7   0  699.90   52.05
  11  -7   0  729.04   53.09
  11  -7   0  603.20   53.96
 -11  -7   0  724.24   51.20
 -11   7   0  670.01   61.21
 -11   7   1   28.45   17.92
  11   7  -1   44.19   14.95
  11  -7   1   54.43   16.22
 -11  -7  -1   53.62   16.29
  11  -7   1   66.33   20.25
 -11   7   1   39.89   17.34
  11  -7  -1   53.51   16.67
 -11  -7   1   41.54   14.45
 -11   7  -1   49.84   18.90
 -11   7  -1   42.76   19.47
  11   7   1   65.12   15.96
  11  -7  -1   72.41   19.89
 -11  -7  -2  285.67   30.38
 -11   7   2  215.39   37.05
  11  -7   2  262.20   30.28
 -11   7   2  218.01   30.75
  11   7  -2  301.03   28.24
  11  -7   2  238.94   31.83
  11   7   2  202.61   28.44
 -11   7  -2  303.00   34.42
  11  -7  -2  309.70   31.18
 -11  -7   2  216.69   26.41
  11  -7   3   10.78   14.61
 -11   7   3  -13.01   13.75
 -11   7   3  -18.69   17.35
 -11  -7  -3    5.77   12.73
  11   7  -3    7.22   11.75
  11  -7   3    6.70   17.69
 -11   7  -3   15.56   17.47
  11  -7  -3   -2.56    8.96
  11  -7  -3    0.75   13.41
  11   7   3    9.06   17.13
 -11  -7   3   11.02   11.36
  11  -7   4  337.42   32.13
  11   7  -4  270.84   29.41
 -11  -7  -4  320.94   33.07
 -11   7   4  375.82   37.47
  11  -7   4  275.21   34.80
 -11   7   4  236.32   34.58
 -11   7  -4  354.28   36.96
  11  -7  -4  309.76   32.36
 -11  -7   4  298.73   28.90
  11  -7  -4  328.85   36.51
  11  -7   5   -5.11   11.98
 -11   7   5   53.95   21.54
 -11   7   5   18.58   20.04
  11  -7   5   24.37   16.32
 -11  -7  -5   36.05   16.37
  11   7  -5   36.58   12.36
  11  -7  -5   16.36   15.02
 -11   7  -5   31.48   19.12
  11   7   5   39.10   19.32
 -11  -7   5    3.03   11.28
 -11   7   6  327.14   42.67
  11   7  -6  389.56   34.06
 -11  -7  -6  402.61   39.35
 -11   7   6  413.19   42.21
  11  -7   6  286.57   34.46
 -11  -7   6  378.08   32.76
  11   7   6  346.87   46.98
  11  -7  -6  402.67   37.59
 -11   7   7   37.61   20.03
 -11   7   7    7.28   16.82
  11   7  -7   25.58   14.58
  11  -7   7    1.10   13.53
 -11  -7   7   20.11   13.35
 -11  -7   7   26.30   12.09
  11  -7  -7   15.16   14.87
 -12   7   0   61.02   21.98
  12  -7   0   76.04   20.11
  12  -7   0   77.29   19.78
 -12   7   0   67.89   25.37
  12   7   0   42.44   15.17
 -12  -7   0   33.50   15.89
  12  -7   1   26.88   17.79
 -12   7   1   42.21   19.55
 -12  -7  -1   49.78   16.41
  12   7  -1   36.01   13.92
 -12   7   1   31.84   23.02
  12  -7   1   23.55   16.11
  12  -7  -1   61.61   17.90
 -12   7  -1   53.81   24.05
 -12  -7   1   50.96   15.61
  12  -7  -1   33.65   27.08
  12   7   1   19.20   16.77
 -12   7  -1   35.76   19.19
 -12   7   2   24.52   20.29
 -12  -7  -2   31.77   16.06
  12  -7   2   38.21   19.80
  12   7  -2   15.42   13.57
 -12   7   2   25.42   22.35
  12  -7  -2   35.17   17.27
 -12   7  -2   58.18   21.29
 -12  -7   2   40.90   14.92
 -12   7   3   79.00   22.89
  12   7  -3   46.36   14.56
 -12   7   3   91.16   26.28
 -12  -7  -3   55.42   19.15
  12  -7   3   91.75   19.73
  12  -7  -3   77.15   18.31
 -12   7  -3   72.78   23.19
 -12  -7   3   63.79   15.56
  12  -7   4   20.45   14.52
 -12   7   4   24.16   21.98
  12   7  -4   13.03   13.62
 -12  -7  -4   -8.20   15.68
 -12   7   4   -7.16   17.80
 -12  -7   4    9.32   13.02
  12   7   4   16.79   19.04
  12  -7  -4   20.94   15.78
 -12   7  -4   29.73   18.37
  12   7  -5   30.03   14.17
 -12   7   5   70.45   24.55
  12  -7   5   39.49   16.92
 -12  -7  -5   22.86   16.17
 -12   7   5   52.90   23.86
  12  -7  -5   23.17   16.20
 -12  -7   5   36.24   13.96
  12  -7   6   11.26   14.97
 -12   7   6   13.09   16.15
 -12  -7  -6   -6.79   17.16
 -12   7   6   37.64   21.79
  12   7  -6   -0.35   12.66
 -12  -7   6    1.45   12.96
  12  -7  -6   14.52   14.96
 -13  -7   0  325.54   41.44
  13  -7   0  348.27   38.23
 -13   7   0  346.45   42.35
 -13   7   0  309.22   47.22
 -13   7   1   22.24   21.82
 -13   7   1   47.76   20.33
  13  -7   1   90.70   20.79
 -13  -7  -1   72.65   18.88
  13   7  -1   50.85   16.26
 -13  -7   1   52.91   18.18
  13  -7  -1   85.56   21.16
 -13   7  -1   87.97   28.84
  13  -7   2   63.93   18.93
 -13   7   2  107.77   26.17
  13   7  -2  161.01   23.27
 -13   7   2   84.97   27.30
 -13  -7  -2  111.39   22.32
 -13  -7   2   89.40   20.11
  13   7   2   86.39   21.21
 -13   7  -2  140.14   27.56
  13  -7  -2  120.59   23.17
  13  -7   3   48.14   19.65
 -13  -7  -3   49.67   18.32
 -13   7   3   33.47   21.94
  13   7  -3   23.61   15.48
 -13   7   3   39.00   25.56
  13   7   3   35.64   22.05
 -13  -7   3   43.89   17.10
  13  -7  -3   38.53   18.23
 -13   7  -3   68.04   21.73
 -13  -7  -4  206.55   39.71
  13   7  -4  181.38   26.02
 -13   7   4  156.20   28.83
 -13   7   4  187.88   33.48
  13  -7   4  172.68   26.89
 -13  -7   4  246.37   29.58
  13  -7  -4  201.35   27.36
   0  -8   0 2195.07  137.81
   0  -8   0 2329.43  134.89
   0   8   0 2180.19  134.62
   0   8   0 2344.95  138.46
   0  -8  -1   -2.49    9.74
   0   8   1   -1.95    7.49
   0   8  -1   -3.85    6.79
   0   8   1    7.44    5.11
   0  -8   1    6.03    7.09
   0   8   2 5019.03  287.17
   0   8   2 5004.79  284.33
   0   8  -2 4528.44  285.15
   0  -8   2 4885.89  285.16
   0  -8  -2 4561.61  286.45
   0  -8   3    1.38    6.52
   0   8   3    1.99    6.14
   0  -8  -3   -0.49    8.83
   0   8  -3    1.08    6.78
   0   8   3   -5.51    8.08
   0  -8   4 1500.93   92.07
   0   8   4 1421.79   93.44
   0   8   4 1587.32   96.16
   0  -8  -5   -6.65    9.39
   0   8   5   16.20   10.89
   0   8   5    2.30    7.95
   0   8  -5   -6.53    6.79
   0  -8   5   -5.14    6.47
   0   8   6 1185.74   76.10
   0   8   6 1181.39   77.05
   0  -8   6 1128.02   72.09
   0  -8   6 1140.07   70.98
   0  -8   7    6.91    6.13
   0  -8  -7    0.47   11.68
   0   8   7   -1.17    9.49
   0   8   7    0.39   10.82
   0  -8   8 1152.38   81.85
   0  -8  -8 1251.29   80.10
   0   8   8 1161.40   80.19
   0  -8   9    3.60    7.57
   0   8   9    3.98   11.73
   0  -8  -9    6.88   12.78
   0  -8  10  329.82   27.96
   0   8  10  281.21   33.64
   0   8  11    7.70   15.69
   0  -8  11    6.75   10.60
   0   8  12  373.45   39.75
   0  -8 -12  311.68   35.06
   0  -8  12  361.10   32.78
   1   8   0   83.68   13.58
  -1   8   0   79.99   13.12
  -1  -8   0   91.54   13.57
   1   8   0   69.33    8.78
   1  -8   0   92.73   13.58
   1  -8   0   87.98   10.14
  -1   8   0   89.12   11.20
  -1   8   1  945.32   66.80
   1   8  -1 1124.11   66.91
   1  -8   1 1033.80   63.19
  -1  -8  -1 1067.61   68.71
  -1   8   1  988.22   64.34
   1  -8   1  993.58   66.09
   1  -8  -1 1047.55   64.71
  -1   8  -1 1031.46   66.61
   1   8   1 1048.54   67.51
   1  -8  -1 1055.15   67.67
  -1   8  -1 1088.86   64.31
  -1  -8   1 1035.44   66.52
   1   8   1  985.58   63.54
  -1  -8  -2   12.89    9.80
   1   8  -2   36.24    9.46
   1  -8   2   20.73    5.40
  -1   8   2   61.39   12.16
   1  -8   2   23.32    8.59
  -1   8   2   37.63    8.20
   1   8   2   31.81    9.84
  -1  -8   2   36.48    9.84
  -1   8  -2   17.44    6.68
   1  -8  -2   34.02    7.94
   1   8   2   21.01    6.57
  -1   8  -2   33.77    9.36
   1  -8  -2   40.44   10.68
  -1   8   3  372.09   29.97
   1   8  -3  295.38   25.61
   1  -8   3  361.25   23.38
   1  -8   3  354.51   26.34
  -1   8   3  391.74   27.30
  -1  -8  -3  292.45   27.92
  -1   8  -3  346.52   27.01
   1   8   3  316.64   28.23
   1  -8  -3  309.52   28.58
  -1  -8   3  375.61   26.59
   1   8   3  362.25   26.74
  -1   8   4  137.48   17.10
   1  -8   4  180.17   14.17
  -1  -8  -4  158.10   19.74
  -1   8   4  155.47   19.48
   1  -8   4  149.99   15.76
   1   8  -4  116.20   15.53
   1   8   4  184.60   20.82
  -1  -8   4  119.29   14.76
   1   8   4  180.59   17.71
   1  -8  -4  145.99   19.07
  -1   8  -4  154.37   16.07
  -1   8   5  639.54   42.19
  -1   8   5  557.82   43.01
   1  -8   5  573.65   38.46
   1  -8   5  568.61   38.58
  -1  -8  -5  538.93   43.01
  -1   8  -5  564.88   39.04
   1   8   5  599.66   41.95
   1   8   5  581.51   43.42
   1  -8  -5  560.30   42.32
  -1  -8   5  581.00   38.33
   1  -8   6   41.84   10.23
  -1  -8  -6   37.64   13.48
   1  -8   6   40.39    8.99
  -1   8   6   47.58   12.21
  -1   8   6   44.91   15.24
  -1   8  -6   55.52    9.78
  -1  -8   6   36.59    8.35
   1  -8  -6   49.37   13.09
   1   8   6   46.41   11.56
  -1   8   7   47.30   12.79
   1  -8   7   68.85   13.01
  -1   8   7   54.22   14.94
  -1  -8  -7   44.32   15.33
   1  -8   7   58.51    9.48
   1   8   7   74.29   15.33
   1  -8  -7   42.69   14.50
  -1   8  -7   68.39   10.61
  -1  -8   7   58.25    8.56
   1  -8   8    1.83    5.84
  -1  -8  -8   17.84   13.35
  -1   8   8   11.01   12.61
  -1   8   8   -3.07   10.25
   1  -8  -8    5.23   13.07
  -1   8  -8    5.68    6.50
   1   8   8   -2.88   10.87
  -1  -8   8   13.50    8.00
  -1   8   9   46.00   15.36
  -1  -8  -9   24.11   14.46
   1  -8  -9   39.47   15.75
  -1  -8   9   45.95   10.67
   1   8   9   60.01   15.81
  -1   8  10   92.62   21.04
  -1  -8 -10  119.68   20.60
  -1  -8  10   78.37   12.92
   1  -8 -10   78.55   27.46
   1   8  10  103.61   21.23
   1  -8  11   69.82   15.74
  -1   8  11   95.01   21.05
   1  -8 -11   86.89   18.45
   1   8  11  135.84   23.72
  -1  -8  11   69.01   14.43
  -1  -8 -12    6.43   16.10
   1  -8  12  -12.10   11.29
  -1   8  12    6.10   14.41
   1   8  12    0.45   15.56
  -1  -8  12    8.74   11.66
   1  -8 -12    2.94   12.72
  -2   8   0 1016.90   65.13
  -2  -8   0 1019.79   67.28
   2   8   0 1001.72   62.62
  -2   8   0 1033.32   67.53
   2   8   0 1088.32   67.48
   2  -8   0 1042.16   64.57
   2  -8   0 1063.02   66.87
  -2  -8  -1   16.73    9.49
  -2   8   1   21.10    7.15
  -2   8   1   26.43   10.03
   2  -8   1   11.99    8.47
   2  -8   1   27.37    6.60
   2   8   1   16.12    8.99
   2  -8  -1   14.16    6.53
  -2  -8   1   26.27    9.85
   2   8   1   14.35    5.62
   2  -8  -1   21.73   11.01
  -2   8  -1   25.64    7.71
  -2   8  -1   15.61    8.90
   2  -8   2 2061.38  120.05
   2  -8   2 1967.70  121.82
  -2   8   2 1984.70  121.75
  -2   8   2 1967.88  123.71
   2  -8  -2 2019.89  122.03
   2   8   2 2033.37  120.90
  -2  -8   2 2022.57  122.26
  -2   8  -2 1982.93  121.75
   2  -8  -2 1938.71  123.13
  -2   8  -2 1986.59  122.71
   2  -8   3 1314.53   80.90
   2  -8   3 1293.64   82.16
  -2   8   3 1239.47   82.81
  -2   8   3 1280.63   84.97
  -2  -8  -3 1371.68   85.72
   2  -8  -3 1436.66   84.89
   2  -8  -3 1332.75   83.58
  -2  -8   3 1328.56   82.67
   2   8   3 1314.54   82.53
   2  -8   4 1375.99   85.11
  -2   8   4 1339.01   88.40
   2  -8   4 1376.96   84.86
  -2  -8  -4 1387.25   89.19
  -2   8   4 1374.08   87.11
  -2  -8   4 1352.69   85.11
   2   8   4 1412.21   86.79
   2  -8  -4 1341.80   88.07
  -2   8  -4 1383.07   86.14
   2  -8  -4 1415.22   88.24
   2  -8   5  158.07   16.10
  -2   8   5  170.19   20.73
  -2   8   5  148.32   19.23
   2  -8   5  160.71   17.08
  -2  -8  -5  154.24   20.95
   2   8   5  148.83   17.83
  -2   8  -5  135.71   16.64
   2  -8  -5  128.56   18.75
  -2  -8   5  147.99   15.34
  -2   8   6  506.14   41.03
  -2   8   6  527.32   42.22
  -2  -8  -6  558.93   42.88
   2  -8   6  565.95   36.88
   2  -8   6  573.16   39.67
   2   8   6  548.66   41.35
  -2  -8   6  518.74   35.66
  -2   8  -6  561.14   38.08
   2  -8  -6  531.62   41.62
  -2  -8  -7  446.05   38.52
   2  -8   7  440.09   35.57
  -2   8   7  474.79   37.69
  -2   8   7  403.76   36.64
   2  -8   7  455.90   31.40
   2  -8  -7  460.43   37.00
   2   8   7  445.64   37.46
  -2   8  -7  444.88   32.49
  -2  -8   7  464.93   29.38
  -2   8   8  860.20   60.89
   2  -8   8  821.34   53.42
  -2  -8  -8  875.38   61.08
   2  -8   8  837.91   59.40
  -2   8   8  800.26   59.79
  -2   8  -8  859.42   54.07
   2   8   8  840.92   60.87
   2  -8  -8  866.37   59.78
   2  -8   9  127.02   14.02
  -2   8   9  124.44   21.12
  -2   8   9  112.13   21.21
  -2  -8  -9  130.05   22.16
   2   8   9  134.71   22.29
  -2  -8   9  150.51   20.11
  -2   8  -9  153.27   14.51
   2  -8  -9  146.20   20.39
  -2   8  10  329.03   36.16
  -2  -8 -10  407.46   36.16
   2   8  10  349.33   36.48
  -2  -8  10  325.38   28.07
  -2  -8 -11   45.05   18.79
  -2   8  11   66.18   19.56
   2   8  11   41.83   17.11
   2  -8 -11   24.51   13.73
  -2  -8  11   49.07   12.23
  -2  -8 -12  217.85   29.56
  -2   8  12  262.01   35.83
   2  -8  12  180.21   24.98
  -2  -8  12  209.27   24.77
   2   8  12  194.80   31.87
   2  -8 -12  278.83   27.34
   3  -8   0   52.82   11.69
  -3   8   0   69.56   13.13
  -3   8   0   69.15   11.38
   3   8   0   58.60    7.41
  -3  -8   0   61.36   12.31
   3  -8   0   58.55    9.82
  -3  -8  -1  781.76   53.14
   3  -8   1  805.02   51.74
   3  -8   1  802.20   49.92
  -3   8   1  671.54   52.07
  -3   8   1  862.83   51.87
  -3  -8   1  812.37   52.60
   3  -8  -1  728.27   58.63
  -3   8  -1  743.69   52.21
   3  -8  -1  767.74   50.56
  -3   8  -1  734.69   51.45
  -3   8   2   63.65   10.81
  -3  -8  -2   41.83   13.08
   3  -8   2   44.13   10.63
  -3   8   2   50.13   12.96
   3  -8   2   51.73    9.48
   3  -8  -2   78.08   13.45
  -3  -8   2   65.85   12.24
  -3   8  -2   59.07   12.17
   3  -8  -2   82.58   11.55
  -3   8  -2   62.31   11.79
   3  -8   3  804.11   52.73
  -3   8   3  757.39   55.23
   3  -8   3  823.72   52.10
  -3   8   3  794.46   53.65
   3  -8  -3  793.32   54.44
  -3   8  -3  807.81   53.53
   3  -8  -3  811.93   53.99
  -3  -8   3  808.01   52.96
  -3   8   4   52.27   12.07
  -3  -8  -4   46.04   13.86
   3  -8   4   41.83    9.89
   3  -8   4   38.91    9.65
  -3   8   4   27.02   12.28
  -3  -8   4   36.67    9.95
  -3   8  -4   45.90   10.89
   3  -8  -4   55.50   11.59
   3  -8  -4   50.46   12.31
   3  -8   5  112.62   15.63
   3  -8   5  109.63   13.27
  -3   8   5  103.99   14.94
  -3   8   5  112.13   17.95
  -3  -8   5  102.39   13.02
   3  -8  -5   58.54   14.59
  -3   8   6  197.21   23.71
  -3   8   6  191.25   22.84
  -3  -8  -6  168.50   23.19
   3  -8   6  142.29   17.44
   3  -8   6  185.88   21.96
  -3   8  -6  179.64   19.11
   3  -8  -6  206.17   22.60
  -3  -8   6  177.50   16.42
   3   8   6  162.37   21.46
  -3  -8  -7  169.29   23.42
   3  -8   7  127.19   19.19
  -3   8   7  118.62   17.75
  -3   8   7  127.58   20.05
   3  -8   7  125.10   15.59
   3  -8  -7  175.74   21.60
   3   8   7  128.14   18.98
  -3   8  -7  159.21   17.92
   3  -8   8   14.42   10.27
  -3   8   8   18.33   21.52
  -3   8   8    3.40   10.86
  -3  -8  -8   -7.91   12.79
   3  -8   8   10.09    7.58
   3   8   8   11.43   11.99
   3  -8  -8   15.10   11.46
  -3   8  -8    5.44    9.72
  -3   8   9  128.52   21.34
  -3  -8  -9  177.97   24.40
   3  -8   9  116.76   19.41
   3  -8   9  118.26   14.12
  -3  -8   9  126.38   16.99
   3   8   9  116.68   20.22
   3  -8  -9  130.59   19.69
  -3   8  10   33.30   15.99
  -3  -8 -10   26.01   14.59
   3  -8  10   26.53   13.05
  -3   8  10   21.02   14.05
  -3  -8  10   19.14    9.69
   3   8  10   33.63   15.50
  -3  -8 -11   27.99   16.04
  -3   8  11   44.90   18.34
  -3  -8  11   23.75   11.17
   3   8  11   29.46   15.61
   4  -8   0  914.24   59.24
   4  -8   0  898.85   60.06
  -4  -8   0  945.88   61.67
  -4   8   0  976.68   61.34
  -4   8   0  843.81   60.97
  -4  -8  -1  270.36   28.12
  -4   8   1  364.20   29.38
   4  -8   1  379.40   26.46
  -4   8   1  376.55   28.20
   4  -8   1  368.91   27.81
   4  -8  -1  326.58   27.95
   4  -8  -1  318.81   26.58
  -4  -8   1  366.30   28.57
  -4   8  -1  288.49   27.50
  -4   8  -1  299.49   28.06
   4  -8   2  547.12   42.97
   4  -8   2  615.75   42.92
  -4  -8  -2  692.91   47.00
  -4   8   2  551.62   44.14
  -4   8   2  555.43   45.37
  -4   8  -2  786.78   57.19
  -4   8  -2  742.29   46.94
   4  -8  -2  699.56   44.64
   4  -8   3   55.09   11.37
  -4  -8  -3   44.25   13.71
  -4   8   3   51.73   12.88
   4  -8   3   43.65   10.12
  -4   8   3   57.52   13.52
   4  -8  -3   27.27    9.77
  -4   8  -3   53.32   12.06
  -4  -8   3   38.00   10.98
   4  -8  -3   49.13   12.36
  -4   8   4 1259.09   80.96
  -4   8   4 1279.63   79.84
   4  -8   4 1326.68   77.60
  -4  -8  -4 1073.23   80.82
   4  -8   4 1396.49   79.11
  -4   8  -4 1122.67   78.10
  -4  -8   4 1308.50   77.72
   4  -8  -4 1074.86   78.95
   4  -8  -4 1160.51   78.99
  -4   8   5  501.73   40.98
  -4   8   5  523.76   42.10
   4  -8   5  527.39   37.97
   4  -8   5  497.13   39.78
  -4  -8  -5  529.61   43.38
  -4   8  -5  596.30   40.03
   4  -8  -5  604.59   42.28
   4  -8  -5  591.79   41.44
  -4  -8   5  516.06   37.54
  -4   8   6 1150.55   80.84
  -4  -8  -6 1309.78   82.95
  -4   8   6 1109.79   79.78
   4  -8   6 1169.90   79.48
   4  -8   6 1057.22   75.63
   4  -8  -6 1344.31   80.31
  -4   8  -6 1351.83   78.45
   4  -8  -6 1383.92   82.36
  -4  -8   6 1117.16   75.00
  -4  -8  -7  331.67   36.64
  -4   8   7  434.61   36.52
   4  -8   7  349.28   34.58
  -4   8   7  424.78   36.18
   4  -8   7  392.75   29.92
   4  -8  -7  370.06   33.75
  -4   8  -7  371.61   31.35
  -4  -8   7  440.62   26.47
  -4   8   8  301.08   31.42
  -4  -8  -8  329.30   33.90
   4  -8   8  338.99   32.13
  -4   8   8  322.39   32.96
   4  -8   8  316.92   26.19
  -4   8  -8  319.88   32.61
   4  -8  -8  347.76   31.49
  -4  -8  -9  200.50   28.18
   4  -8   9  229.48   29.59
  -4   8   9  186.20   25.80
   4  -8   9  207.73   20.32
   4   8   9  213.88   27.62
  -4  -8   9  194.35   19.71
   4  -8  -9  235.15   26.48
  -4   8  10  464.39   42.71
   4  -8  10  444.02   40.80
  -4  -8 -10  416.58   41.18
  -4   8  10  440.78   39.32
   4   8  10  429.00   42.30
  -4   8 -10  426.87   32.40
   4  -8 -10  366.37   46.68
  -4  -8  10  447.86   33.40
  -4   8  11   79.79   21.17
  -4   8  11   66.71   18.32
   4  -8  11   81.44   22.32
  -4  -8 -11   38.60   20.35
   4  -8 -11   88.24   15.87
  -4  -8  11   77.94   14.56
   4   8  11   78.10   21.71
   5   8   0   88.07   12.20
  -5   8   0   88.54   15.00
   5  -8   0   88.08   12.76
  -5  -8   0   96.87   16.30
  -5   8   0  111.58   16.72
   5  -8   0  108.27   15.33
   5   8  -1  107.38   11.66
   5  -8   1  103.82   15.33
  -5   8   1   95.82   16.36
   5  -8   1  112.07   14.11
  -5  -8  -1   96.32   17.07
  -5   8   1  109.26   16.85
  -5   8  -1   76.87   15.00
   5  -8  -1  100.41   15.21
   5  -8  -1  132.10   15.33
  -5   8  -1   88.51   15.90
  -5  -8   1  103.41   15.66
   5  -8   2   17.65    9.66
  -5  -8  -2   12.23   11.47
  -5   8   2   29.63   12.01
   5  -8   2   17.99    8.85
  -5   8   2   26.70    9.76
  -5   8  -2   12.57   10.81
  -5  -8   2   16.67   10.48
  -5   8  -2   27.23   11.51
   5  -8  -2   42.16   10.06
  -5   8   3  251.92   24.98
   5  -8   3  240.73   22.97
  -5  -8  -3  246.73   27.44
  -5   8   3  200.48   24.65
   5  -8   3  256.59   22.49
   5  -8  -3  220.41   23.11
  -5  -8   3  248.83   23.20
   5  -8  -3  238.09   23.71
  -5   8  -3  242.01   24.15
   5  -8   4  218.05   24.37
  -5   8   4  242.52   27.56
  -5  -8  -4  274.95   29.37
  -5   8   4  292.58   27.58
   5  -8   4  232.02   23.67
  -5   8  -4  288.05   26.18
  -5  -8   4  276.35   24.69
   5  -8  -4  308.75   26.63
   5  -8  -4  320.28   26.99
   5  -8   5  111.14   15.62
  -5  -8  -5  159.94   21.99
  -5   8   5  106.33   19.55
  -5   8   5  104.45   19.13
  -5   8  -5  140.23   18.74
  -5  -8   5  113.56   15.71
   5  -8  -5  149.97   19.64
   5  -8  -5  162.87   21.05
  -5   8   6   63.99   16.76
  -5   8   6   45.58   15.59
   5  -8   6   68.06   12.40
   5  -8   6   81.63   15.38
  -5   8  -6   59.11   16.90
  -5  -8   6   59.04    9.57
   5  -8  -6   65.44   15.76
   5  -8  -6   69.04   15.75
  -5  -8   6   71.56   11.54
  -5   8   7  464.45   37.79
   5  -8   7  391.85   35.74
  -5  -8  -7  341.89   37.20
  -5   8   7  382.47   35.21
   5  -8   7  426.43   35.52
   5  -8  -7  338.75   32.07
  -5  -8   7  397.48   27.70
  -5   8  -7  345.56   31.77
  -5  -8   7  382.79   26.65
   5  -8  -7  341.69   34.37
   5  -8   8   39.12   14.67
  -5  -8  -8   73.99   20.14
   5  -8   8   34.62   10.89
  -5   8   8   37.44   15.47
  -5   8   8   35.56   15.76
   5  -8  -8   38.43   13.46
   5  -8   9   84.91   20.67
   5  -8   9   88.62   14.51
  -5  -8  -9  111.39   22.03
  -5   8   9  115.64   24.05
   5  -8  -9   79.17   16.15
  -5   8  -9  126.81   17.90
   5  -8  10   30.10   17.12
  -5  -8 -10   -1.77   14.63
  -5   8  10   -8.77   14.93
  -5   8  10    7.95   14.34
   5  -8 -10   -4.83   11.44
  -5  -8  10   -9.57    8.51
  -5  -8 -11   24.58   16.34
  -5   8  11   38.07   16.56
   5  -8  11   51.01   19.58
  -5   8  11   52.25   18.33
   5   8  11   22.39   16.03
  -5  -8  11   29.29   11.23
   5  -8 -11   36.71   13.44
  -6  -8   0 1322.86   84.66
  -6   8   0 1231.36   83.79
   6  -8   0 1327.38   82.72
   6  -8   0 1285.85   82.54
   6   8   0 1247.98   80.89
  -6   8   0 1301.91   85.34
   6  -8   1  751.59   54.46
  -6  -8  -1  853.57   57.96
   6  -8   1  722.57   54.27
  -6   8   1  749.68   56.49
  -6   8   1  672.31   55.96
   6   8  -1  901.29   52.13
   6  -8  -1  905.71   55.92
  -6   8  -1  835.17   58.62
   6  -8  -1  818.54   55.08
  -6  -8   1  750.46   56.10
  -6   8  -1  877.28   56.92
   6  -8   2  127.64   17.92
  -6   8   2  131.43   20.26
   6  -8   2  108.85   16.66
  -6   8   2  120.78   19.14
  -6  -8  -2  138.13   21.05
  -6  -8   2  119.08   18.36
  -6   8  -2  143.55   23.78
  -6   8  -2  135.51   19.54
   6  -8  -2  144.34   18.38
   6  -8  -2  157.25   19.62
  -6  -8  -3  234.40   29.91
   6  -8   3  290.29   27.23
  -6   8   3  333.97   30.45
  -6   8   3  331.41   29.43
   6  -8   3  320.82   26.55
   6  -8  -3  238.96   26.86
  -6  -8   3  339.91   27.87
  -6   8  -3  242.91   28.01
   6  -8  -3  283.05   27.42
  -6   8   4  507.96   41.92
  -6  -8  -4  531.34   43.89
   6  -8   4  452.18   39.62
   6  -8   4  468.45   37.74
  -6   8   4  456.05   41.37
   6  -8  -4  607.92   41.92
   6  -8  -4  619.22   40.96
  -6   8  -4  560.90   40.39
  -6  -8   4  474.34   38.71
  -6   8   5 1286.37   87.99
   6  -8   5 1351.57   84.36
   6  -8   5 1316.18   86.81
  -6   8   5 1362.53   88.60
  -6  -8  -5 1261.51   89.17
   6  -8  -5 1286.19   87.49
  -6  -8   5 1400.03   84.39
   6  -8  -5 1320.58   86.23
  -6  -8   5 1344.09   82.04
  -6   8  -5 1282.20   85.69
  -6  -8  -6  883.48   65.94
  -6   8   6  872.50   64.04
   6  -8   6  898.51   59.35
   6  -8   6  837.39   62.94
  -6   8   6  907.46   64.23
   6  -8  -6  933.67   64.43
  -6  -8   6  859.57   56.36
  -6  -8   6  898.37   58.60
   6  -8  -6  943.65   62.10
  -6  -8  -7  123.31   22.61
  -6   8   7  101.38   20.23
   6  -8   7  113.85   21.31
   6  -8   7  122.55   16.64
   6  -8  -7  161.34   20.75
  -6  -8   7   95.70   14.07
   6  -8   8   40.75   12.46
   6  -8   8   95.60   21.21
  -6   8   8   72.48   17.99
  -6  -8  -8   78.39   22.76
  -6   8   8   44.91   15.16
  -6   8  -8   92.93   16.43
   6  -8  -8   59.25   14.42
  -6   8   9  173.41   25.14
  -6  -8  -9  129.68   26.26
   6  -8   9  270.13   33.56
   6  -8   9  197.37   22.01
  -6   8  -9  160.73   22.43
   6  -8  -9  166.50   21.94
  -6   8  10  239.03   34.07
   6  -8  10  235.37   24.61
  -6   8  10  239.49   30.36
  -6  -8 -10  207.47   31.22
   6  -8 -10  245.89   26.19
  -6  -8  10  267.42   24.52
   7  -8   0   31.61   11.25
   7   8   0   31.32   10.70
  -7   8   0   18.15   12.68
  -7   8   0   34.28   14.76
   7  -8   0   19.84   11.73
  -7   8   1  138.39   21.45
   7   8  -1   50.67   11.59
   7  -8   1   89.65   15.48
   7  -8   1   97.91   16.03
  -7   8   1   98.92   18.55
   7  -8  -1   72.93   14.94
   7   8   1  101.03   15.90
  -7   8  -1   53.98   15.59
   7  -8  -1   80.64   14.47
  -7   8  -1   62.82   15.73
   7   8  -2  203.68   20.06
  -7  -8  -2  263.69   29.66
   7  -8   2  278.41   25.35
   7  -8   2  297.06   25.82
  -7   8   2  206.28   27.25
  -7   8   2  283.08   29.10
  -7   8  -2  249.79   27.65
   7  -8  -2  221.38   24.91
  -7   8  -2  256.30   30.44
   7  -8  -2  259.41   26.26
  -7  -8  -3   25.39   14.31
   7  -8   3   30.69   11.28
  -7   8   3   11.94   10.36
  -7   8   3    8.22   13.09
   7  -8   3   11.97   10.57
   7  -8  -3   49.09   14.97
  -7   8  -3   20.47   12.50
  -7  -8   3    7.54    8.81
   7  -8  -3   33.19   13.83
  -7  -8   3    4.82   11.53
  -7  -8  -4   19.95   15.99
  -7   8   4   44.29   15.43
   7  -8   4   14.33   10.88
  -7   8   4   36.42   14.77
   7  -8   4   27.14   13.11
   7  -8  -4   56.17   16.71
  -7  -8   4   22.28   12.73
  -7   8  -4   22.14   13.33
   7  -8  -4   56.71   14.12
  -7  -8   4   24.35    9.22
  -7   8   5  224.87   29.21
  -7   8   5  224.40   28.55
  -7  -8  -5  233.15   29.80
   7  -8   5  209.67   24.11
   7  -8   5  235.54   27.02
   7  -8  -5  220.75   25.94
  -7  -8   5  235.55   24.87
  -7   8  -5  260.61   26.61
   7  -8  -5  262.73   27.81
  -7  -8   5  205.12   20.56
   7  -8   6   69.24   16.39
  -7  -8  -6   57.43   20.40
  -7   8   6   53.93   18.27
  -7   8   6   57.85   17.79
   7  -8   6   62.83   13.85
   7  -8  -6   32.49   13.80
  -7  -8   6   60.42   10.67
  -7  -8   6   50.53   20.25
   7  -8   7  109.00   16.47
  -7  -8  -7   89.81   22.70
  -7   8   7   92.65   21.70
  -7   8   7   99.83   20.98
   7  -8   7  109.81   21.75
  -7  -8   7  102.39   14.70
   7  -8  -7   76.76   16.94
  -7  -8   7   84.77   14.99
   7  -8   8   87.74   16.01
  -7  -8  -8   55.30   20.74
  -7   8   8   96.92   20.86
   7  -8   8  102.82   21.84
  -7   8   8  136.30   25.72
   7  -8  -8   95.96   21.00
  -7  -8   8   81.61   12.43
   7  -8  -8  106.71   17.97
  -7   8  -8   94.78   18.18
  -7  -8   8   85.28   11.02
  -7   8   9  102.36   21.94
  -7  -8  -9  128.44   31.47
  -7   8   9  115.66   22.80
   7  -8   9  118.69   17.95
   7  -8  -9  136.90   20.91
   7  -8  10   53.63   18.81
   7  -8  10   40.98   12.83
  -7   8  10   30.56   19.16
  -7  -8 -10   41.29   21.01
  -7   8  10   44.74   18.63
  -7  -8  10   51.79   12.08
   7  -8 -10   47.67   13.55
   8   8   0    2.40   10.15
   8  -8   0   14.79   10.91
  -8   8   0    0.35   13.13
   8  -8   0    5.86   11.05
  -8  -8   0   20.40   10.53
  -8   8   0    7.73   13.64
   8  -8   1 1004.83   71.68
   8  -8   1 1056.75   70.98
  -8   8   1  947.16   74.67
   8   8  -1 1164.94   69.06
  -8   8   1  964.00   84.70
   8  -8  -1 1032.23   71.81
  -8  -8   1 1034.72   69.76
   8  -8  -1 1143.13   71.81
   8   8   1 1031.75   71.15
  -8   8  -1 1051.39   76.85
  -8   8  -1 1197.95   74.21
   8   8  -2  557.82   37.16
   8  -8   2  476.39   40.93
   8  -8   2  522.98   40.90
  -8   8   2  472.49   43.27
  -8   8   2  526.20   45.16
  -8   8  -2  529.32   47.08
   8   8   2  491.23   41.81
   8  -8  -2  574.67   42.90
  -8  -8   2  492.78   38.49
   8  -8  -2  566.71   41.55
  -8   8  -2  518.18   42.51
   8   8  -3  499.16   36.74
   8  -8   3  495.07   42.40
  -8   8   3  544.49   45.64
  -8   8   3  566.77   45.06
   8  -8   3  604.44   42.07
   8  -8  -3  494.37   43.16
   8  -8  -3  516.45   42.19
  -8  -8   3  627.89   39.86
  -8   8  -3  520.08   43.32
   8  -8   4  170.33   24.27
   8   8  -4  233.60   18.50
  -8   8   4  141.65   22.58
  -8   8   4  183.79   25.88
   8  -8   4  196.58   22.78
  -8  -8  -4  160.09   25.95
   8  -8  -4  212.61   26.26
  -8  -8   4  146.87   19.32
   8  -8  -4  195.87   24.02
  -8   8  -4  208.41   25.78
  -8  -8  -5  441.58   45.37
  -8   8   5  544.52   44.27
   8  -8   5  497.30   49.38
   8  -8   5  571.71   44.29
  -8   8   5  565.07   46.08
   8   8  -5  466.34   35.15
  -8   8  -5  526.10   42.66
  -8  -8   5  507.77   36.44
   8  -8  -5  467.22   40.71
  -8  -8   5  515.16   40.18
   8  -8   6   53.84   13.71
   8  -8   6   38.11   16.64
  -8  -8  -6   33.77   15.06
  -8   8   6   36.51   15.31
  -8   8   6   39.55   17.57
  -8  -8  -6    0.52   17.98
  -8  -8   6   21.56   12.68
  -8  -8   6   28.42   10.14
   8  -8  -6   25.08   13.62
  -8   8  -6   12.22   13.30
   8  -8   7  209.63   29.39
   8  -8   7  208.65   24.82
  -8   8   7  230.56   29.17
  -8   8   7  151.12   26.28
  -8  -8  -7  251.37   33.31
  -8  -8   7  190.17   20.05
  -8  -8   7  170.18   22.45
   8  -8  -7  265.50   26.78
  -8   8  -7  237.45   28.20
  -8  -8   7  225.78   32.47
   8  -8   8  214.97   26.45
  -8   8   8  270.06   32.68
  -8   8   8  230.34   33.26
  -8  -8  -8  238.06   34.71
   8  -8   8  284.58   34.35
  -8  -8  -8  280.82   31.64
   8  -8  -8  266.40   28.61
  -8  -8   8  278.12   22.14
  -8  -8   8  221.91   23.07
   8  -8   9  167.26   28.06
  -8   8   9  183.89   28.71
   8  -8   9  143.79   20.45
  -8  -8  -9  148.87   27.63
  -8   8   9  176.64   25.20
   8  -8  -9  108.53   19.54
  -9   8   0   25.48   15.16
  -9   8   0   31.01   16.04
  -9  -8   0    9.61   10.75
   9  -8   0   29.62   14.29
   9   8   0   21.82   11.66
   9  -8   0   10.26   11.82
  -9  -8  -1   92.97   15.83
  -9   8   1   46.23   16.42
   9  -8   1   65.70   15.63
  -9   8   1   51.50   17.65
   9  -8   1   59.85   15.48
   9   8  -1   82.66   14.08
   9  -8  -1   69.96   15.33
   9  -8  -1   49.90   15.64
  -9   8  -1  132.49   25.57
  -9   8  -1  116.35   20.40
  -9  -8   1   43.40   13.00
   9   8   1   43.62   14.66
   9  -8   2   68.86   16.81
  -9  -8  -2   85.32   16.59
   9   8  -2   64.65   13.32
   9  -8   2   72.47   16.37
  -9   8   2   78.05   21.95
  -9   8   2   46.26   28.91
   9  -8  -2   81.47   17.34
  -9   8  -2   77.00   19.46
  -9  -8   2   62.00   13.42
   9   8   2   55.18   15.67
  -9   8  -2   52.79   18.35
   9  -8  -2  101.28   20.52
  -9   8   3   57.02   19.07
  -9  -8  -3   73.63   16.78
   9  -8   3   86.39   17.54
   9  -8   3   84.64   17.07
  -9   8   3   82.26   20.66
   9   8  -3   84.60   13.10
   9   8   3   72.97   17.73
   9  -8  -3   66.07   16.53
  -9   8  -3   98.14   20.64
   9  -8  -3   97.21   18.34
  -9  -8   3   64.19   20.70
  -9  -8  -4  168.90   22.77
  -9   8   4  163.95   27.79
  -9   8   4  134.54   24.60
   9  -8   4  163.37   23.43
   9  -8   4  143.98   32.22
   9   8  -4  118.92   16.01
   9   8   4  203.11   27.55
  -9   8  -4  161.87   24.51
   9  -8  -4  158.80   21.84
  -9  -8   4  123.97   17.09
   9  -8   5   94.38   20.98
  -9   8   5   66.54   18.99
   9  -8   5   75.71   16.68
  -9   8   5  101.08   22.92
  -9  -8  -5   97.22   18.55
   9   8  -5   69.49   12.72
   9  -8  -5   90.38   18.32
  -9   8  -5   73.67   20.60
  -9  -8   5   54.29   12.46
   9  -8   6   34.76   25.43
   9  -8   6   15.36   11.83
  -9  -8  -6   -0.84   18.65
  -9   8   6    8.44   16.18
   9   8  -6    4.24    9.53
  -9  -8  -6   33.00   15.94
  -9   8   6   10.62   13.39
  -9  -8   6    2.12    8.61
   9  -8  -6    2.63   13.94
   9  -8  -6   13.74   12.72
  -9  -8   6    7.90   13.07
  -9   8  -6   34.34   16.98
   9  -8   7  120.13   19.19
  -9  -8  -7  149.05   23.78
  -9   8   7  106.92   23.38
   9  -8   7  127.73   23.95
  -9  -8  -7  124.22   26.39
  -9   8   7  114.01   25.68
   9  -8  -7  172.14   22.36
  -9  -8   7  117.29   18.14
  -9  -8   7  102.91   15.55
  -9  -8   7  119.48   19.00
  -9   8   8  105.96   24.67
   9  -8   8   94.57   18.90
  -9   8   8   98.18   23.63
  -9  -8  -8   83.59   24.63
   9  -8   8  118.12   24.44
   9  -8  -8  119.33   19.60
  -9  -8   8   87.75   16.39
  -9  -8   8   91.69   17.91
  -9  -8   8  103.28   14.33
  -9   8   9   70.29   21.37
  -9   8   9   66.65   21.52
   9  -8   9   34.00   16.23
  -9  -8  -9   42.19   23.11
   9  -8  -9   39.02   15.66
  -9  -8   9   60.32   15.53
 -10  -8   0   42.31   14.30
  10  -8   0   63.27   16.22
  10  -8   0   44.84   16.22
 -10   8   0   37.84   18.48
  10   8   0   50.08   15.08
 -10   8   0   39.76   18.82
  10   8  -1  697.27   52.99
 -10  -8  -1  747.57   54.46
 -10   8   1  742.99   62.71
  10  -8   1  863.97   56.97
  10  -8   1  745.03   57.48
 -10   8   1  760.29   58.67
 -10   8  -1  718.52   58.15
 -10  -8   1  753.69   54.47
  10  -8  -1  792.43   56.48
  10   8   1  868.18   57.29
  10  -8  -1  718.47   57.63
 -10   8  -1  695.32   63.02
 -10   8   2  108.38   22.22
  10  -8   2  147.28   20.61
 -10  -8  -2  110.68   18.49
  10  -8   2  119.10   20.28
 -10   8   2  103.88   22.43
  10   8  -2  115.94   17.26
  10   8   2  126.22   21.22
  10  -8  -2   99.57   19.32
 -10   8  -2  114.89   23.13
  10  -8  -2   71.97   23.22
 -10  -8   2  136.40   19.14
  10   8  -3  258.31   26.43
 -10   8   3  350.07   48.29
  10  -8   3  288.52   34.97
 -10  -8  -3  271.34   29.61
  10  -8   3  323.04   38.16
 -10   8   3  290.78   37.12
 -10  -8   3  285.77   27.78
  10   8   3  354.38   36.45
 -10   8  -3  317.36   34.54
  10  -8  -3  238.48   33.53
  10  -8  -3  282.95   30.99
 -10   8   4   32.31   17.33
  10  -8   4   29.29   14.73
  10   8  -4   30.08   11.58
 -10  -8  -4   41.30   15.69
 -10   8   4   45.46   19.53
  10  -8   4   44.65   19.61
  10   8   4   24.98   17.91
 -10   8  -4   17.73   18.03
  10  -8  -4   47.52   19.14
 -10  -8   4   17.19   11.76
  10  -8  -4   32.83   15.51
  10  -8   5  242.97   28.37
 -10   8   5  253.19   35.11
  10  -8   5  281.44   33.18
  10   8  -5  247.82   25.11
 -10  -8  -5  321.04   32.63
 -10   8   5  222.23   32.33
 -10   8  -5  288.44   33.96
  10  -8  -5  265.74   34.07
 -10  -8   5  229.09   25.42
  10   8  -6   11.76   10.69
 -10  -8  -6    1.09   14.57
 -10  -8  -6   17.38   21.03
 -10   8   6   -2.50   17.08
  10  -8   6    8.74   13.76
  10  -8   6   -2.29   15.59
 -10   8   6   -1.39   17.96
  10  -8  -6   27.39   14.35
 -10  -8   6  -15.09   10.01
 -10   8   7  417.20   39.68
 -10  -8  -7  302.92   34.70
  10  -8   7  352.14   32.95
 -10  -8  -7  225.65   36.76
 -10   8   7  319.36   39.57
  10   8  -7  256.07   29.01
 -10  -8   7  323.16   31.27
 -10  -8   7  341.48   28.25
  10  -8  -7  250.58   31.24
  10  -8   8   61.83   17.08
 -10   8   8   79.00   21.95
 -10   8   8   65.72   22.55
 -10  -8  -8   65.01   26.81
 -10  -8   8   64.43   15.39
 -10  -8   8   75.17   16.42
  10  -8  -8   74.78   17.17
 -10  -8   8   69.09   14.10
 -11   8   0  343.78   43.12
 -11  -8   0  299.27   32.87
 -11   8   0  316.03   38.42
  11   8   0  304.27   31.40
  11  -8   0  343.94   37.22
  11  -8   0  364.59   35.30
 -11   8   1   53.22   24.55
  11   8  -1   46.05   14.47
 -11  -8  -1   33.15   17.33
 -11   8   1   26.56   18.44
  11  -8   1    5.69   13.77
  11   8   1   32.43   13.79
 -11   8  -1   49.81   20.95
  11  -8  -1   30.70   18.18
 -11   8  -1   66.25   24.61
 -11  -8   1   18.87   13.84
  11  -8  -1   39.63   16.97
  11  -8   2   62.90   26.20
  11  -8   2   63.70   19.57
 -11   8   2   56.63   21.72
 -11   8   2   21.15   18.05
  11   8  -2   42.00   13.34
 -11  -8  -2   19.89   14.70
 -11  -8   2   51.76   15.43
  11  -8  -2   26.25   15.82
 -11   8  -2   50.86   21.54
  11   8   2   55.94   16.92
  11  -8  -2   15.62   13.94
  11  -8   3   26.21   15.99
  11  -8   3   15.72   14.99
 -11  -8  -3   -3.47   13.71
 -11   8   3   35.84   19.91
  11   8  -3   13.73   12.29
 -11   8   3   29.31   20.85
 -11  -8   3   12.13   12.58
  11  -8  -3   40.29   16.61
  11   8   3   27.79   16.00
  11  -8  -3   30.37   17.46
 -11   8  -3   21.61   19.59
 -11   8   4   37.33   19.27
  11   8  -4   18.07   11.97
 -11  -8  -4   13.90   14.98
  11  -8   4   37.68   15.73
  11  -8   4   20.76   15.70
 -11   8   4   76.97   26.44
 -11  -8   4   21.21   12.43
 -11   8  -4   17.96   18.12
  11  -8  -4   21.58   15.16
 -11  -8  -5   41.79   18.50
  11  -8   5   57.56   16.42
 -11   8   5   69.28   23.51
 -11   8   5   82.79   26.95
  11   8  -5   77.24   15.25
  11  -8  -5   83.40   20.32
  11   8   5   83.52   22.31
 -11  -8   5   54.39   15.02
  11   8  -6   89.15   17.44
 -11   8   6   93.38   22.59
 -11   8   6  133.96   27.70
  11  -8   6  127.85   22.38
 -11  -8  -6   95.75   21.16
 -11  -8   6  103.72   16.64
  11  -8  -6  124.51   21.87
  11   8  -7   34.63   12.83
 -11  -8  -7   26.82   24.32
 -11   8   7   56.17   23.47
 -11   8   7   74.83   24.96
  11  -8   7   22.08   16.79
  11  -8  -7   44.69   15.86
 -11  -8   7   30.03   14.45
 -11  -8   7   27.00   16.94
  12   8   0   96.45   19.48
 -12   8   0   63.65   22.07
  12  -8   0  100.95   20.55
 -12   8   0  103.19   24.88
 -12  -8   0  115.74   21.73
  12   8  -1  166.53   23.37
 -12   8   1  181.25   30.64
 -12   8   1   99.80   25.05
  12  -8   1  165.52   37.22
 -12  -8  -1  133.71   22.34
 -12  -8   1  183.90   24.49
  12  -8  -1  155.38   25.26
 -12   8  -1  133.78   26.68
  12   8   1  177.10   26.71
 -12  -8  -2   -4.21   14.92
  12   8  -2   14.13   12.63
  12  -8   2    1.22   14.92
 -12   8   2    6.56   17.61
 -12   8   2   59.44   22.29
 -12  -8   2   -1.51   13.10
 -12   8  -2    2.24   19.44
  12  -8  -2  -13.14   14.82
  12  -8   3  633.97   50.79
  12   8  -3  585.87   47.03
 -12  -8  -3  667.27   51.69
 -12   8   3  609.30   56.04
 -12   8  -3  614.32   54.78
  12  -8  -3  667.78   51.96
 -12  -8   3  598.79   48.26
 -12  -8  -4   -2.22   16.15
 -12   8   4  -12.15   16.67
  12   8  -4    3.28   12.45
 -12   8   4   26.00   20.62
  12  -8   4   -0.40   13.96
  12  -8  -4    7.09   15.63
  12   8   4   28.57   18.10
 -12  -8   4   25.33   16.86
  12  -8   5   56.25   19.03
  12   8  -5   28.80   13.99
 -12   8   5   69.48   27.89
 -12   8   5   19.38   21.80
  12  -8  -5   54.19   18.05
 -12  -8   5   75.47   16.65
 -13   8   0   44.08   23.41
 -13   8   0   52.78   22.85
 -13  -8   0   13.14   16.59
 -13  -8  -1   29.64   18.03
  13  -8   1   75.68   20.83
 -13   8   1   78.27   23.46
 -13   8   1   49.98   24.39
  13   8  -1   32.71   16.34
  13  -8  -1   49.37   19.90
 -13  -8   1   47.24   17.50
 -13   8  -1   80.61   25.15
  13   8   1   25.55   15.57
 -13  -8  -2   50.04   18.86
  13   8  -2   29.43   15.60
  13  -8   2   66.51   20.34
 -13   8   2   72.21   23.79
 -13   8   2   63.27   23.93
  13  -8  -2   42.69   19.15
 -13  -8   2   65.26   18.26
 -13   8  -2   65.45   22.77
  13   8   2   60.00   20.07
 -13   8   3   14.50   18.90
 -13   8   3   15.74   23.80
  13  -8   3    7.60   16.61
  13   8  -3   11.55   14.00
 -13  -8  -3   25.02   16.45
  13  -8  -3  -20.26   15.29
 -13  -8   3  -10.69   12.77
  13   8   3   36.25   20.05
   0   9   0   67.37   12.99
   0   9   0   81.09   10.06
   0  -9   0   53.99   12.31
   0  -9   1    2.41    8.37
   0   9   1   -0.02    9.35
   0   9   1    2.14    5.31
   0   9  -1   -4.68    7.80
   0  -9  -1    3.74    8.64
   0  -9   1    4.30    4.43
   0   9   2 3236.41  189.81
   0   9  -2 3223.91  192.85
   0  -9  -2 3002.30  192.44
   0   9   2 3166.37  192.97
   0  -9   2 3226.55  191.10
   0  -9  -3   11.64   12.65
   0  -9   3    1.93    8.01
   0   9   3   -6.98    8.68
   0   9  -3    7.33    8.20
   0   9   3    6.60    7.31
   0   9   4 1118.49   75.90
   0  -9   4 1024.97   71.49
   0   9   4 1102.11   72.99
   0  -9  -4 1353.58   76.92
   0   9   5    4.59    8.56
   0   9  -5    2.27    7.64
   0  -9   5   -6.48    7.88
   0  -9  -5   -0.04   11.67
   0   9   5    0.54   10.86
   0   9   6  496.15   40.15
   0  -9  -6  406.03   39.10
   0   9   6  571.17   39.14
   0   9  -6  446.55   33.87
   0  -9   6  503.98   33.74
   0   9   7   -4.93   10.12
   0  -9  -7    7.45   13.63
   0   9   7   -6.81   10.64
   0  -9   7    4.19    7.16
   0   9  -7   -0.73    7.10
   0  -9   7    1.62    6.82
   0   9   8  459.96   39.06
   0  -9   8  433.48   29.14
   0  -9  -8  481.75   39.45
   0  -9   8  394.83   33.23
   0  -9   8  425.27   31.12
   0  -9  -9   -4.39   12.06
   0   9   9    7.04   11.67
   0  -9   9   -1.26    7.72
   0  -9 -10    6.67   14.66
   0  -9  10    3.93    9.24
   0   9  10   30.28   15.96
   0   9  11    7.29   14.52
   0  -9  11  -10.28    8.65
   0  -9 -11   17.85   14.75
   1  -9   0   19.31    9.65
   1  -9   0   11.78    5.72
  -1   9   0   31.17    9.83
  -1   9   0   18.83    6.99
  -1  -9   0   19.26   10.13
   1   9   0   24.42   10.04
   1   9   0   29.80    5.80
  -1   9   1 2368.10  147.47
  -1  -9  -1 2509.55  150.93
   1  -9   1 2355.56  149.41
  -1   9   1 2301.23  150.50
   1  -9   1 2463.89  146.28
   1   9  -1 2537.37  150.26
   1   9   1 2319.05  146.57
   1  -9  -1 2589.08  147.99
   1  -9  -1 2605.85  150.80
   1   9   1 2323.96  150.49
  -1   9  -1 2547.64  150.29
  -1   9  -1 2603.68  147.45
  -1  -9   1 2388.30  149.70
  -1   9   2  158.12   17.70
   1  -9   2  205.02   20.05
   1   9  -2  188.09   19.29
  -1  -9  -2  210.77   22.52
  -1   9   2  155.97   20.66
   1  -9   2  209.48   15.21
   1   9   2  207.78   17.32
   1   9   2  185.55   22.05
  -1   9  -2  189.88   19.96
   1  -9  -2  191.85   18.54
  -1   9  -2  191.46   17.16
  -1  -9   2  164.86   19.70
   1  -9  -2  188.54   21.87
   1   9  -3  522.34   38.33
  -1   9   3  561.80   38.16
  -1   9   3  550.13   41.36
  -1  -9  -3  498.48   40.75
   1  -9   3  569.33   38.22
   1   9   3  527.57   41.02
   1   9   3  547.70   37.72
  -1   9  -3  516.26   38.50
   1  -9  -3  490.32   39.98
  -1  -9   3  587.63   38.37
   1   9  -4  216.14   20.45
   1  -9   4  230.00   20.35
  -1   9   4  225.85   24.20
  -1   9   4  257.52   22.60
  -1  -9  -4  185.47   24.59
  -1  -9   4  217.71   20.16
  -1   9  -4  210.09   20.80
   1   9   4  235.96   25.13
   1   9   4  228.31   21.22
   1  -9  -4  200.19   24.06
  -1  -9  -5 1924.31  120.76
  -1   9   5 1869.11  118.55
   1  -9   5 1961.21  114.85
  -1   9   5 1826.62  120.26
   1   9  -5 1948.74  116.11
   1  -9   5 1847.59  115.86
   1   9   5 1857.93  118.44
  -1   9  -5 1911.14  116.74
   1   9   5 1913.48  120.79
   1  -9  -5 1998.68  120.40
  -1  -9   5 1875.34  115.68
   1  -9   6   47.49    9.98
   1  -9   6   43.21    9.80
  -1  -9  -6   39.40   15.23
  -1   9   6   27.01   11.86
  -1   9   6   32.51   13.95
   1  -9  -6   50.41   15.24
  -1  -9   6   41.08    9.66
   1   9   6   43.91   11.93
  -1   9  -6   70.89   11.68
  -1  -9  -7  538.46   41.98
  -1   9   7  452.21   39.76
   1  -9   7  441.39   32.93
  -1   9   7  454.85   38.99
   1  -9   7  483.85   35.72
  -1   9  -7  535.36   34.61
  -1  -9   7  462.08   32.18
   1  -9  -7  519.02   40.55
   1   9   7  451.74   39.26
  -1   9   8   -1.48   19.26
  -1  -9  -8   15.10   13.78
   1  -9   8   -2.16    8.49
  -1   9   8   16.98   12.64
   1  -9   8  -11.42    6.23
  -1   9  -8   13.64    7.56
   1  -9  -8   -0.90   12.27
   1   9   8   -3.31   11.96
   1  -9   9  332.48   24.70
  -1   9   9  327.65   34.26
   1  -9   9  352.04   30.89
  -1  -9  -9  250.39   33.50
  -1  -9   9  347.32   27.31
   1   9   9  313.33   33.77
   1  -9  -9  280.52   32.57
   1  -9  10   97.32   16.29
  -1   9  10   83.90   19.27
  -1  -9 -10  104.71   21.03
   1  -9 -10  109.25   20.34
   1   9  10   81.38   19.72
  -1  -9  10  106.01   14.90
  -1  -9 -11  437.16   37.48
  -1   9  11  373.87   39.24
   1  -9  11  343.39   31.62
   1   9  11  345.34   39.54
  -1  -9  11  355.19   30.39
   2  -9   0 1013.06   60.75
  -2   9   0  996.79   61.44
   2  -9   0  954.70   63.19
   2   9   0  916.81   58.38
  -2   9   0  905.84   63.41
  -2  -9   0  927.44   63.43
   2   9   0  992.75   63.98
  -2  -9  -1   67.76   14.32
   2  -9   1   77.09   10.26
  -2   9   1   56.04   12.21
  -2   9   1   92.89   15.58
   2  -9   1   66.22   12.59
   2   9   1   72.01    9.46
  -2   9  -1   79.99   14.02
   2   9   1   75.03   14.30
   2  -9  -1   71.68   13.45
   2  -9  -1   69.39   10.57
  -2   9  -1   77.23   12.13
  -2  -9   1   68.40   13.33
  -2  -9  -2  194.20   22.71
  -2   9   2  217.98   19.28
  -2   9   2  182.44   21.10
   2  -9   2  179.22   19.69
   2  -9   2  178.99   15.92
   2  -9  -2  187.17   21.59
   2  -9  -2  199.93   18.64
  -2   9  -2  162.39   20.11
  -2   9  -2  192.21   18.71
   2   9   2  177.91   17.20
  -2  -9   2  206.01   19.90
   2  -9   3  503.66   36.20
  -2   9   3  576.54   39.51
   2  -9   3  535.81   38.95
  -2  -9  -3  546.19   42.42
  -2   9   3  544.05   41.82
   2   9   3  525.90   38.37
  -2   9  -3  580.08   40.31
   2  -9  -3  527.31   39.51
   2  -9  -3  633.01   42.29
  -2  -9   3  580.34   39.50
  -2   9   4  739.63   51.66
   2  -9   4  758.20   50.13
  -2   9   4  692.72   53.35
   2  -9   4  767.38   48.61
   2  -9  -4  808.98   53.68
   2  -9  -4  751.32   52.19
   2   9   4  761.19   51.17
  -2   9  -4  744.45   51.08
  -2  -9   4  752.73   50.25
   2  -9   5  165.75   17.75
   2  -9   5  161.03   16.82
  -2   9   5  154.91   20.29
  -2   9   5  177.54   22.87
  -2  -9  -5  174.12   23.01
  -2  -9   5  146.88   17.25
   2  -9  -5  171.03   20.90
   2   9   5  155.07   19.60
  -2   9  -5  155.84   18.42
  -2  -9  -6  158.74   22.09
   2  -9   6  140.30   16.70
  -2   9   6  141.42   21.01
   2  -9   6  133.75   16.94
  -2   9   6  137.72   19.12
  -2   9  -6  146.36   16.95
  -2  -9   6  124.85   14.90
   2   9   6  130.81   18.20
   2  -9  -6  140.21   21.26
   2  -9   7   96.62   12.60
  -2  -9  -7   69.81   17.97
  -2   9   7   61.80   16.19
  -2   9   7   54.57   16.07
   2  -9   7   98.25   15.43
   2   9   7  104.38   17.08
   2  -9  -7   45.66   16.27
  -2   9  -7   77.30   12.67
  -2  -9   7   59.14   10.00
  -2  -9  -8  311.95   33.29
  -2   9   8  326.51   33.02
  -2   9   8  394.60   34.65
   2  -9   8  325.26   25.11
   2  -9   8  340.44   30.42
   2   9   8  391.81   37.26
  -2   9  -8  288.15   25.82
   2  -9  -8  312.71   32.75
  -2   9   9   76.05   18.12
   2  -9   9   74.96   16.71
  -2   9   9   78.93   18.43
   2  -9   9   64.67   10.30
  -2  -9  -9   72.03   18.90
   2   9   9   58.50   16.09
  -2   9  -9   77.88   12.92
   2  -9  -9   95.97   18.96
   2  -9  10   60.85   17.62
  -2   9  10   79.77   20.86
  -2  -9 -10   80.79   19.27
   2  -9 -10   77.61   18.40
   2   9  10   75.40   18.53
   2  -9  11   65.73   18.50
  -2   9  11   67.76   19.72
  -2  -9 -11   67.60   19.23
  -2  -9  11   34.85   11.24
   2   9  11   74.00   20.73
  -3  -9   0  696.95   50.74
  -3   9   0  666.59   48.98
   3   9   0  739.33   45.07
   3  -9   0  766.69   50.23
  -3   9   0  713.88   51.14
   3  -9   0  748.90   47.96
  -3  -9  -1 1343.32   87.43
   3  -9   1 1348.65   83.45
  -3   9   1 1407.36   85.27
   3  -9   1 1340.60   85.48
  -3   9   1 1334.89   87.01
   3   9   1 1383.86   82.51
  -3   9  -1 1378.60   85.62
  -3   9  -1 1279.69   93.59
   3  -9  -1 1310.92   84.19
  -3  -9   1 1387.45   86.36
   3  -9  -1 1284.25   85.69
  -3   9   2  105.74   16.97
   3  -9   2   89.75   14.23
   3  -9   2  119.05   13.87
  -3   9   2   79.26   14.41
   3   9   2   97.12   12.34
  -3  -9   2   85.68   14.89
   3  -9  -2  122.73   15.42
   3  -9  -2  146.05   17.73
  -3   9  -2  149.45   17.78
  -3  -9  -3 1687.12  102.65
  -3   9   3 1537.96  101.53
  -3   9   3 1516.47   99.61
   3  -9   3 1557.45   98.69
   3  -9   3 1677.51   97.80
   3   9   3 1577.08   98.53
   3  -9  -3 1609.37  101.09
  -3  -9   3 1484.61   98.75
  -3   9  -3 1657.85  100.52
  -3   9   4  275.67   27.74
   3  -9   4  243.53   22.11
   3  -9   4  267.05   23.45
  -3   9   4  288.83   25.56
  -3  -9  -4  227.13   27.42
   3   9   4  259.52   23.72
  -3   9  -4  261.09   24.73
  -3  -9   4  303.65   24.22
   3  -9  -4  238.07   25.13
   3  -9  -4  255.40   25.18
  -3   9   5  410.28   35.24
   3  -9   5  406.04   30.55
  -3  -9  -5  337.51   37.96
  -3   9   5  412.32   33.27
   3  -9   5  409.09   29.82
   3  -9  -5  359.67   33.19
  -3  -9   5  415.59   29.87
  -3   9  -5  389.17   31.42
   3   9   5  382.68   32.16
   3  -9  -5  336.92   32.75
  -3   9   6  182.18   24.79
   3  -9   6  160.00   20.13
  -3   9   6  120.77   20.17
  -3  -9  -6  185.20   24.00
   3  -9   6  178.19   18.77
   3  -9  -6  180.37   22.20
  -3  -9   6  151.14   16.49
   3   9   6  184.47   22.12
  -3   9  -6  183.70   20.56
   3  -9   7  512.32   42.40
  -3   9   7  527.32   45.49
   3  -9   7  557.11   39.43
  -3  -9  -7  646.65   48.46
  -3   9   7  577.06   45.35
   3  -9  -7  637.10   44.80
  -3  -9   7  534.11   37.37
  -3   9  -7  657.40   42.12
   3   9   7  539.41   44.36
   3  -9   8   24.89    9.25
  -3  -9  -8   11.88   15.58
  -3   9   8   36.09   15.42
   3  -9   8   27.05   14.38
  -3   9   8   49.38   14.45
   3  -9  -8   15.66   13.57
   3   9   8   38.87   24.42
   3  -9   9  304.34   24.95
  -3   9   9  283.65   34.20
   3  -9   9  306.24   31.25
  -3   9   9  309.27   33.26
  -3  -9  -9  329.45   34.32
   3   9   9  333.41   34.38
   3  -9  -9  331.73   31.89
  -3  -9 -10   56.33   20.49
   3  -9  10   75.89   11.71
  -3   9  10   65.59   20.67
  -3   9  10   66.01   17.05
   3  -9  10  119.88   20.72
   3   9  10   54.12   18.33
   3  -9 -10   92.31   18.31
   3  -9  11  227.35   28.97
  -3   9  11  178.29   30.30
  -3  -9 -11  195.63   27.19
  -3  -9  11  149.14   19.38
   3   9  11  159.16   28.08
   3  -9 -11  157.51   28.05
   4  -9   0  460.38   37.70
   4  -9   0  527.01   36.57
  -4   9   0  506.51   38.33
  -4   9   0  511.37   39.38
  -4  -9   0  524.84   39.60
   4  -9   1  125.98   14.97
  -4  -9  -1  119.34   18.13
  -4   9   1  128.73   18.59
   4  -9   1  114.39   15.92
  -4   9   1  108.14   17.35
   4  -9  -1   73.33   12.79
  -4   9  -1  133.10   18.94
   4  -9  -1   84.08   15.48
  -4   9  -1  107.29   16.90
  -4  -9   1  106.04   16.38
   4  -9   2  471.69   33.59
  -4   9   2  429.12   35.60
   4  -9   2  453.16   34.70
  -4  -9  -2  485.88   38.10
  -4   9   2  455.07   37.85
  -4   9  -2  485.57   37.04
  -4  -9   2  432.68   35.54
   4  -9  -2  454.05   36.20
  -4   9  -2  492.07   36.83
   4  -9   3  134.25   16.80
  -4   9   3  135.18   20.20
  -4  -9  -3  131.43   20.47
   4  -9   3  130.93   16.40
  -4   9   3  129.54   18.10
  -4  -9   3  106.25   16.45
   4  -9  -3  111.49   16.06
  -4   9  -3  131.23   18.29
   4  -9   4 1039.80   65.50
  -4  -9  -4  913.73   68.71
  -4   9   4 1145.32   68.51
   4  -9   4  992.49   65.25
  -4   9   4 1064.08   69.65
  -4  -9   4 1110.93   66.08
  -4   9  -4  936.47   66.43
   4  -9  -4  923.21   67.05
   4  -9  -4  908.00   66.83
   4  -9   5   79.05   12.91
  -4   9   5   71.39   16.34
  -4   9   5   34.34   11.70
  -4  -9  -5   52.20   16.36
   4  -9   5   61.86   13.03
   4  -9  -5   49.72   14.45
  -4  -9   5   58.68   11.57
   4  -9  -5   48.68   14.51
  -4   9  -5   59.91   14.09
  -4   9   6  260.25   27.20
  -4   9   6  248.32   29.28
   4  -9   6  221.82   22.17
  -4  -9  -6  263.37   30.99
   4  -9   6  213.67   24.18
   4  -9  -6  276.48   28.09
   4  -9  -6  236.55   26.77
  -4  -9   6  223.53   21.25
  -4   9  -6  251.30   24.68
   4  -9   7    0.43    8.73
  -4   9   7   14.43   11.67
  -4   9   7   29.38   15.58
  -4  -9  -7    7.46   14.59
   4  -9  -7   26.37   13.23
  -4  -9   7    6.30    7.32
   4   9   7   39.95   13.31
  -4   9  -7   26.56   12.17
  -4   9   8    8.73   13.84
   4  -9   8    4.21    8.81
  -4  -9  -8   25.99   17.10
  -4   9   8    4.87   12.58
   4  -9   8   20.00   11.70
   4  -9  -8   18.01   12.82
   4   9   8   14.71   11.68
  -4  -9  -9   10.02   16.89
   4  -9   9   32.34   13.70
   4  -9   9    8.75    9.58
  -4   9   9    6.18   13.51
  -4   9   9   16.70   14.91
  -4   9  -9   15.15   11.14
   4   9   9   17.88   14.01
   4  -9  -9   25.15   13.16
  -4   9  10  195.94   36.15
   4  -9  10  238.55   30.87
   4  -9  10  210.48   20.89
  -4   9  10  216.52   30.69
  -4  -9 -10  181.58   27.16
  -4   9 -10  199.27   21.23
   4  -9 -10  163.35   24.36
   4   9  10  213.30   28.59
  -4  -9 -11    8.25   17.61
  -4   9  11    8.29   15.26
  -4   9  11   22.02   15.69
   4  -9  11   38.35   18.71
   4   9  11   26.83   17.79
   4  -9 -11   33.40   12.98
   5  -9   0  288.81   25.90
   5  -9   0  277.87   26.88
  -5  -9   0  292.78   28.41
   5   9   0  293.65   23.67
  -5   9   0  301.67   28.40
   5  -9   1  384.02   30.22
  -5   9   1  375.42   32.13
   5  -9   1  427.18   31.82
  -5  -9  -1  355.24   32.63
  -5   9   1  389.26   34.00
   5  -9  -1  381.08   31.48
  -5   9  -1  372.01   32.71
  -5  -9   1  386.07   32.76
  -5   9  -1  324.78   32.85
   5  -9  -1  373.95   30.48
  -5   9   2  476.55   38.42
  -5  -9  -2  467.96   39.12
  -5   9   2  487.23   37.55
   5  -9   2  454.65   35.78
   5  -9   2  441.66   34.86
   5  -9  -2  462.66   36.46
  -5  -9   2  465.18   37.25
   5  -9  -2  447.92   35.55
  -5   9  -2  503.39   37.93
  -5   9  -2  450.92   38.27
  -5  -9  -3 1073.26   70.04
   5  -9   3 1015.14   65.78
  -5   9   3 1011.48   67.87
   5  -9   3 1002.11   65.46
  -5   9   3  945.63   68.72
   5  -9  -3  975.01   66.70
  -5   9  -3 1015.32   67.18
   5  -9  -3  979.81   67.05
  -5  -9   3  935.22   65.83
   5  -9   4  537.24   39.22
  -5   9   4  462.28   41.29
   5  -9   4  495.83   39.55
  -5   9   4  488.00   43.12
  -5  -9  -4  630.48   45.16
  -5   9  -4  612.29   41.93
  -5  -9   4  470.46   39.65
   5  -9  -4  574.77   42.17
   5  -9  -4  594.03   42.34
  -5   9   5  290.24   30.11
   5  -9   5  290.93   28.85
   5  -9   5  265.25   26.71
  -5   9   5  298.22   31.87
  -5  -9  -5  350.58   34.26
  -5  -9   5  296.59   26.70
   5  -9  -5  326.06   30.17
   5  -9  -5  355.45   31.20
  -5   9  -5  323.89   29.65
  -5   9   6  175.84   24.96
   5  -9   6  124.09   19.90
  -5   9   6  163.30   24.50
   5  -9   6  142.45   17.93
  -5  -9  -6  138.36   23.83
   5  -9  -6  166.26   25.11
   5  -9  -6  169.05   22.42
  -5  -9   6  178.00   18.87
   5  -9   7  536.84   35.76
  -5  -9  -7  422.17   42.31
  -5   9   7  458.56   40.75
   5  -9   7  518.29   39.71
  -5   9   7  463.97   40.57
   5  -9  -7  424.24   40.81
  -5  -9   7  453.18   34.14
  -5  -9   7  441.92   32.63
   5  -9  -7  415.62   37.99
  -5  -9  -8  265.46   47.14
   5  -9   8  244.46   29.07
   5  -9   8  257.92   24.33
  -5   9   8  191.92   28.46
  -5   9   8  258.70   30.45
   5  -9  -8  248.75   27.95
  -5   9  -8  252.95   25.98
   5  -9   9  270.22   26.73
  -5   9   9  284.28   34.81
  -5  -9  -9  357.44   37.37
   5  -9   9  283.57   33.12
  -5   9   9  282.69   34.40
   5  -9  -9  336.00   31.60
  -5   9  -9  326.33   28.91
   5   9   9  297.64   33.82
   5  -9  10   69.97   19.47
   5  -9  10   44.11   12.46
  -5   9  10   59.63   20.50
  -5  -9 -10   65.64   21.26
   5  -9 -10   40.23   14.02
   5   9  10   35.24   17.06
   6  -9   0  696.26   49.23
  -6  -9   0  697.74   51.30
  -6   9   0  641.49   50.91
   6   9   0  652.55   46.23
   6  -9   0  700.26   48.39
  -6   9   0  739.33   52.10
   6  -9   1  214.33   23.68
  -6   9   1  237.28   26.72
  -6  -9  -1  211.47   27.20
  -6   9   1  196.92   24.90
   6  -9   1  166.71   22.16
  -6   9  -1  229.37   26.09
  -6   9  -1  244.18   28.16
  -6  -9   1  231.48   26.03
   6  -9  -1  271.00   25.46
   6  -9  -1  249.25   24.17
   6  -9   2  430.13   33.05
  -6   9   2  401.91   35.81
   6  -9   2  427.90   33.35
  -6   9   2  425.05   35.61
  -6  -9  -2  398.16   36.33
  -6  -9   2  403.06   34.10
  -6   9  -2  415.16   37.13
   6  -9  -2  379.98   33.63
  -6   9  -2  339.56   33.56
   6  -9  -2  361.47   33.06
   6  -9   3  251.41   24.59
  -6   9   3  228.49   27.96
  -6   9   3  230.67   27.05
  -6  -9  -3  221.02   27.50
   6  -9   3  254.57   24.47
   6  -9  -3  229.18   25.73
   6  -9  -3  217.69   25.43
  -6   9  -3  232.83   26.37
  -6  -9   3  233.97   25.31
  -6  -9  -4  138.60   24.73
   6  -9   4  238.69   23.60
   6  -9   4  207.51   22.19
  -6   9   4  249.10   26.98
  -6   9   4  183.31   25.82
  -6   9  -4  180.66   23.88
  -6  -9   4  190.19   23.23
   6  -9  -4  160.16   21.47
   6  -9  -4  160.95   26.50
   6  -9   5  680.30   51.51
  -6  -9  -5  828.87   58.92
  -6   9   5  759.30   56.19
   6  -9   5  702.61   53.65
  -6   9   5  634.92   55.63
   6  -9  -5  847.84   56.29
  -6  -9   5  729.54   51.72
   6  -9  -5  815.58   55.03
  -6   9  -5  751.51   54.11
  -6   9   6  236.54   28.16
   6  -9   6  218.18   23.13
  -6   9   6  244.56   36.65
  -6  -9  -6  195.76   28.03
   6  -9   6  203.42   26.08
   6  -9  -6  146.32   23.39
   6  -9  -6  214.98   25.55
  -6  -9   6  208.91   18.99
  -6  -9   6  247.30   22.90
  -6   9   7    4.79   13.15
  -6   9   7    6.66   15.11
   6  -9   7   -6.23   10.27
  -6  -9  -7  -17.39   14.99
   6  -9   7   -2.77    9.65
   6  -9  -7   -4.77   12.37
  -6  -9   7   -2.00    8.58
   6  -9  -7    6.47   12.92
  -6  -9  -8   44.25   19.03
  -6   9   8    3.29   15.24
  -6   9   8   10.39   15.69
   6  -9   8   16.07   13.48
   6  -9   8   27.64   11.17
   6  -9  -8   32.89   14.54
  -6   9  -8   47.91   14.61
  -6  -9   8   17.83    8.46
  -6  -9   8   17.06    6.76
   6  -9  -8   35.85   16.70
  -6   9   9   44.60   17.87
  -6   9   9   72.02   22.56
   6  -9   9   68.06   19.20
  -6  -9  -9   60.84   21.82
   6  -9   9   62.32   13.98
   6  -9  -9   43.34   16.02
  -6  -9 -10   57.01   21.39
   6  -9  10  107.40   28.18
  -6   9  10   61.36   19.58
   6  -9  10   81.87   15.57
   6  -9 -10   60.05   18.46
   7  -9   0   73.92   15.67
  -7   9   0   81.60   18.78
  -7  -9   0   55.77   17.42
  -7   9   0   74.49   18.00
   7   9   0   72.03   13.27
   7  -9   0   91.39   16.64
   7   9  -1  197.97   20.08
   7  -9   1  240.67   24.31
  -7   9   1  187.19   26.97
   7  -9   1  230.44   25.24
  -7   9   1  231.41   27.04
  -7  -9  -1  203.99   26.86
   7  -9  -1  205.52   24.27
  -7   9  -1  252.41   28.59
  -7  -9   1  249.76   27.36
   7   9   1  257.51   24.90
   7  -9  -1  224.40   25.26
  -7   9  -1  168.60   25.70
  -7   9   2  964.15   67.39
  -7  -9  -2  978.16   68.81
  -7   9   2  935.67   67.62
   7  -9   2 1044.78   64.96
   7  -9   2  933.81   64.92
  -7  -9   2  997.17   66.63
   7  -9  -2  877.62   64.85
  -7   9  -2  892.78   65.45
  -7   9  -2  843.97   68.80
   7  -9  -2 1003.63   65.50
  -7   9   3  115.02   19.67
  -7  -9  -3  173.53   24.18
   7  -9   3  161.72   20.80
  -7   9   3  122.25   22.51
   7  -9   3  163.58   20.98
  -7   9  -3  185.80   24.97
   7  -9  -3  195.01   23.75
  -7  -9   3  170.04   21.97
   7  -9  -3  206.15   23.47
   7  -9   4  276.37   29.14
  -7   9   4  253.37   31.20
  -7  -9  -4  362.85   35.36
   7  -9   4  277.07   27.82
  -7   9   4  250.81   31.77
  -7  -9   4  263.39   29.28
  -7  -9   4  281.91   25.26
   7  -9  -4  359.37   31.95
   7  -9  -4  367.15   31.44
  -7  -9  -5  204.19   29.60
   7  -9   5  239.69   34.57
  -7   9   5  238.64   29.59
   7  -9   5  263.84   28.44
  -7   9   5  235.80   41.37
   7  -9  -5  204.97   27.42
   7  -9  -5  250.13   27.43
  -7  -9   5  224.14   28.78
  -7   9  -5  259.70   29.13
  -7  -9   5  232.66   21.90
  -7   9   6  347.07   34.94
   7  -9   6  303.28   32.26
   7  -9   6  328.80   29.00
  -7  -9  -6  253.07   34.37
  -7   9   6  287.61   34.07
  -7  -9   6  298.37   28.11
  -7  -9   6  297.90   24.53
   7  -9  -6  285.00   30.71
   7  -9  -6  303.73   34.20
   7  -9   7  180.87   21.74
  -7  -9  -7  152.21   27.98
   7  -9   7  187.63   27.75
  -7   9   7  138.89   22.90
  -7   9   7  149.32   24.71
  -7  -9   7  153.41   19.33
   7  -9  -7  145.99   21.08
   7  -9  -7  137.07   23.48
   7  -9   8  343.02   36.49
  -7   9   8  329.62   36.22
  -7   9   8  325.26   38.38
   7  -9   8  340.77   30.80
  -7  -9  -8  337.47   40.47
   7  -9  -8  386.67   34.28
  -7  -9   8  314.98   24.94
  -7  -9   8  351.08   26.67
  -7   9   9  165.09   28.29
   7  -9   9  221.11   30.68
  -7   9   9  165.25   27.70
   7  -9   9  153.47   20.99
  -7  -9  -9  177.58   31.20
   7  -9  -9  210.40   25.85
   8  -9   0  298.65   28.84
  -8   9   0  324.85   33.65
   8  -9   0  300.02   29.46
  -8  -9   0  304.71   33.83
   8   9   0  276.76   27.08
  -8   9   0  282.57   34.29
   8  -9   1   37.87   14.52
  -8   9   1   83.23   19.86
  -8   9   1   61.48   17.58
   8  -9   1   56.86   14.72
   8   9  -1  110.73   14.49
  -8  -9  -1   83.65   19.46
  -8   9  -1   74.80   18.98
  -8  -9   1   93.85   19.60
   8   9   1   55.49   14.70
  -8   9  -1   80.54   18.01
   8  -9  -1  107.37   17.64
   8   9  -2   24.51    9.62
  -8  -9  -2   28.92   16.68
   8  -9   2   60.99   15.51
  -8   9   2   74.34   18.64
  -8   9   2   39.00   17.92
   8  -9   2   59.97   14.57
   8   9   2   51.58   15.07
  -8  -9   2   46.04   12.61
   8  -9  -2   24.77   14.45
  -8   9  -2   42.68   16.55
  -8   9  -2   25.19   15.53
  -8  -9   2   55.16   15.68
   8  -9  -2   21.34   14.06
   8  -9   3   54.68   15.37
  -8   9   3   83.02   19.99
  -8   9   3  101.57   22.24
  -8  -9  -3   88.31   21.41
   8  -9   3   48.54   15.99
   8  -9  -3  113.84   18.83
   8  -9  -3  111.04   18.46
  -8   9  -3   81.79   18.49
  -8  -9   3   71.40   14.19
  -8   9   4  143.55   25.29
  -8  -9  -4  158.45   27.47
   8  -9   4  132.60   20.77
  -8   9   4  148.60   24.90
   8  -9   4  135.42   25.01
  -8  -9   4  130.00   20.57
   8  -9  -4  178.58   23.10
   8  -9  -4  170.25   22.85
  -8  -9   4  134.46   17.55
  -8   9  -4  190.74   24.58
  -8   9   5   46.95   17.31
  -8  -9  -5   24.17   19.49
   8  -9   5   36.32   13.62
  -8   9   5   55.41   18.61
   8  -9   5   60.49   17.44
   8  -9  -5   50.14   18.07
   8  -9  -5   59.44   16.59
  -8  -9   5   43.28   14.40
  -8  -9   5   30.07   10.69
  -8   9  -5   35.28   19.08
  -8  -9  -6  108.32   23.78
   8  -9   6  165.64   24.06
  -8   9   6  130.85   25.23
   8  -9   6  121.29   18.87
  -8   9   6  122.25   21.71
   8  -9  -6   87.39   19.60
  -8  -9   6  122.11   19.08
   8  -9  -6  107.77   21.54
  -8   9  -6  129.37   22.88
  -8  -9   6  117.37   15.48
   8  -9   7  244.51   26.26
  -8   9   7  188.98   28.57
   8  -9   7  214.64   28.71
  -8   9   7  238.88   31.80
  -8  -9  -7  184.50   30.61
  -8  -9   7  179.58   21.19
  -8  -9   7  221.39   24.19
   8  -9  -7  276.07   28.82
   8  -9   8  225.11   26.67
  -8  -9  -8  187.19   31.92
   8  -9   8  250.02   32.97
  -8   9   8  215.69   30.97
  -8   9   8  218.93   31.12
  -8  -9   8  245.37   22.92
  -8  -9   8  221.97   20.54
   8  -9  -8  191.41   25.70
  -8  -9  -9   83.96   26.23
   8  -9   9   93.18   22.38
  -8   9   9   88.90   24.70
   8  -9   9   52.78   15.60
  -8   9   9   31.67   19.95
   8  -9  -9   27.99   14.86
   9  -9   0  233.57   29.16
   9   9   0  288.22   27.19
   9  -9   0  294.47   30.33
  -9   9   0  203.69   29.96
  -9  -9   0  273.94   27.62
  -9   9   0  258.99   32.68
  -9   9   1  109.40   22.64
   9  -9   1   83.16   17.23
   9   9  -1  157.93   19.15
  -9  -9  -1  128.19   19.89
   9  -9   1   94.24   18.17
  -9   9   1   70.15   22.43
  -9  -9   1  115.31   17.92
  -9   9  -1  135.70   27.80
   9  -9  -1  116.46   19.67
   9  -9  -1  103.40   18.65
  -9   9  -1  119.11   23.29
   9   9   1   78.66   16.84
   9  -9   2  335.21   35.99
  -9   9   2  384.63   39.58
   9   9  -2  430.95   31.27
  -9   9   2  362.26   42.03
   9  -9   2  368.23   35.54
   9  -9  -2  407.48   37.88
  -9  -9   2  357.70   32.78
  -9   9  -2  392.41   43.29
   9   9   2  428.51   37.87
  -9   9  -2  414.25   39.74
   9  -9  -2  455.38   37.28
  -9  -9  -3   16.33   12.42
   9  -9   3   20.66   13.91
   9   9  -3   41.20   10.09
  -9   9   3   14.97   17.22
   9  -9   3   18.61   13.98
  -9  -9  -3   40.99   19.52
  -9   9   3   21.95   25.45
   9  -9  -3   48.06   15.94
   9  -9  -3   40.19   27.26
   9   9   3   10.79   12.89
  -9  -9   3   24.56   12.64
  -9   9  -3   43.54   17.64
  -9  -9   3   22.22   15.84
  -9   9   4  376.24   40.27
  -9  -9  -4  362.32   42.89
   9  -9   4  355.60   36.89
  -9   9   4  458.80   40.79
   9  -9   4  377.31   34.60
  -9  -9  -4  402.25   36.29
  -9  -9   4  384.12   32.05
   9  -9  -4  406.80   36.52
  -9   9  -4  359.10   53.23
   9  -9  -4  341.13   37.22
  -9  -9   4  373.68   36.77
  -9   9   5  127.47   27.34
  -9  -9  -5  127.60   28.20
  -9   9   5  133.50   25.50
   9  -9   5  146.94   25.25
  -9  -9  -5  129.52   22.44
   9  -9   5  119.60   19.34
  -9   9  -5  144.30   24.49
  -9  -9   5  111.96   16.37
   9  -9  -5  142.78   21.96
  -9  -9   5  104.10   19.05
   9  -9  -5  113.39   22.20
   9  -9   6  173.50   22.94
  -9   9   6  240.96   31.23
   9  -9   6  130.51   24.03
  -9  -9  -6  212.13   30.05
  -9   9   6  139.52   26.24
  -9  -9  -6  152.51   28.73
  -9  -9   6  166.01   20.02
   9  -9  -6  156.04   23.20
  -9  -9   6  144.99   22.21
  -9   9   7   93.06   23.24
  -9  -9  -7  119.94   27.78
   9  -9   7   90.70   21.55
   9  -9   7  106.25   19.30
  -9   9   7  128.97   25.02
  -9  -9  -7  120.94   21.92
  -9  -9   7  104.40   18.21
  -9  -9   7  110.71   15.59
   9  -9  -7  149.36   22.37
  -9   9   8  367.86   42.01
  -9  -9  -8  314.25   41.60
  -9   9   8  367.07   42.84
   9  -9   8  348.99   34.78
   9  -9   8  392.59   41.00
   9  -9  -8  415.23   36.64
  -9  -9   8  360.42   28.85
  -9  -9   8  397.35   32.46
  10   9   0  190.20   23.77
  10  -9   0  190.01   25.34
 -10   9   0  195.72   28.77
 -10   9   0  124.36   25.77
 -10  -9   0  179.79   23.44
  10  -9   0  174.38   29.49
 -10   9   1    2.04   16.47
 -10   9   1    4.87   15.92
 -10  -9  -1   -4.78   11.83
  10  -9   1   15.87   14.94
 -10   9  -1    6.05   17.84
  10  -9  -1   16.46   14.99
 -10  -9   1    0.27   12.24
 -10   9  -1    5.78   14.82
  10  -9  -1   -0.61   14.74
  10   9   1    9.48   12.74
 -10   9   2  121.78   25.74
 -10  -9  -2  147.97   21.93
  10  -9   2  145.37   21.64
  10   9  -2  145.66   18.57
  10  -9   2  144.08   36.73
 -10   9   2  136.15   25.73
  10  -9  -2  148.21   23.55
 -10  -9   2  142.78   20.38
  10  -9  -2  156.25   23.29
  10   9   2  107.53   21.62
 -10   9  -2  122.93   25.32
  10  -9   3   42.58   16.44
 -10   9   3   47.95   19.64
 -10   9   3   70.42   21.57
 -10  -9  -3   44.72   16.45
  10   9  -3   44.55   11.15
  10  -9   3   42.97   16.13
  10  -9  -3   57.32   19.07
  10  -9  -3   69.64   19.03
  10   9   3   35.95   18.55
 -10  -9   3   56.21   14.14
  10  -9   4   28.76   16.44
  10   9  -4   27.49   10.94
 -10  -9  -4   17.53   15.41
 -10   9   4   17.07   15.56
 -10   9   4  -22.16   31.81
 -10  -9  -4   65.35   23.58
  10  -9   4   11.93   13.35
  10  -9  -4    8.17   15.76
  10  -9  -4   42.62   18.91
 -10   9  -4   18.94   17.38
 -10  -9   4   16.78   12.21
 -10  -9   4   27.62   16.21
  10   9   4   10.23   15.33
 -10  -9  -5    3.34   21.25
  10  -9   5   23.25   14.09
 -10   9   5    2.01   19.26
 -10  -9  -5   -0.74   14.33
  10  -9   5   61.04   18.07
 -10   9   5   34.81   18.45
  10  -9  -5    7.94   15.42
 -10   9  -5   14.81   26.89
 -10  -9   5   17.24   11.29
 -10  -9   5   -0.48   14.85
 -10   9   6    7.99   16.32
  10  -9   6   20.36   17.05
 -10  -9  -6   -3.76   20.56
 -10   9   6   25.98   19.63
 -10  -9  -6   22.22   15.74
  10  -9   6   14.23   15.01
 -10  -9   6   19.21   11.26
 -10  -9   6   26.87   15.43
 -10   9   7   13.32   18.05
 -10   9   7   31.45   21.72
 -10  -9  -7   -1.17   22.29
  10  -9   7   11.60   13.82
 -10  -9   7   10.39   11.06
 -10  -9   7    5.76   14.03
  10  -9  -7   35.71   16.47
 -11   9   0  678.27   56.03
  11  -9   0  640.71   53.10
 -11   9   0  581.89   59.74
  11  -9   0  673.05   51.61
 -11  -9   0  643.40   49.65
  11   9   0  618.06   48.44
 -11   9   1   -6.38   19.83
  11  -9   1   -0.67   13.86
  11   9  -1   21.31   11.71
  11  -9   1   15.49   15.23
 -11   9   1   55.02   20.74
 -11  -9  -1    9.43   17.06
  11  -9  -1    2.47   13.74
  11  -9  -1   13.75   15.51
  11   9   1   13.33   14.58
 -11  -9   1   29.24   15.29
 -11   9  -1   13.74   17.37
 -11   9  -1   23.63   20.20
  11   9  -2  142.49   19.45
 -11   9   2  132.43   26.57
  11  -9   2  123.96   24.10
  11  -9   2  125.97   21.97
 -11  -9  -2  112.87   22.67
 -11   9   2  172.93   30.88
 -11  -9   2  135.40   21.30
 -11   9  -2  151.64   36.32
  11  -9  -2  138.30   23.80
  11   9   2  136.14   22.53
  11   9  -3   16.41   12.36
 -11   9   3   19.14   20.64
 -11  -9  -3    1.24   14.53
  11  -9   3   29.27   15.83
  11  -9   3    2.09   14.73
 -11   9   3    3.83   17.19
 -11  -9   3    4.02   12.41
 -11   9  -3   -3.40   18.86
  11  -9  -3   14.11   15.84
  11   9   3   28.90   16.12
 -11   9   4  265.42   35.09
  11  -9   4  287.19   30.86
  11   9  -4  246.05   34.01
 -11   9   4  179.57   29.94
 -11  -9  -4  223.11   30.70
  11  -9  -4  219.13   29.92
 -11   9  -4  251.86   50.26
 -11  -9   4  242.25   26.92
  11   9  -5   69.11   14.35
 -11  -9  -5   60.86   24.60
  11  -9   5   39.62   17.54
 -11  -9  -5   88.29   48.62
 -11   9   5   51.89   21.56
 -11  -9   5   55.96   14.70
 -11  -9   5   61.56   20.32
  11  -9  -5   39.60   17.90
  11   9   5   80.84   22.43
  11   9  -6  263.17   25.97
 -11  -9  -6  201.65   38.22
 -11   9   6  225.24   35.64
 -11   9   6  240.47   38.08
  11  -9   6  286.24   31.86
 -11  -9  -6  282.03   33.56
 -11  -9   6  283.92   28.26
  11  -9  -6  313.48   32.55
 -11  -9   6  223.63   31.21
 -12  -9   0   18.56   15.11
  12  -9   0   22.98   18.90
 -12   9   0    6.08   19.82
 -12   9   0   66.36   24.53
  12   9   0   31.87   15.91
 -12   9   1   61.84   24.21
  12   9  -1   42.87   15.00
 -12  -9  -1   53.28   19.45
  12  -9   1   77.65   20.90
 -12   9   1  119.05   27.09
 -12  -9   1   80.98   19.14
 -12   9  -1   80.53   24.37
  12   9   1   71.17   18.42
 -12   9  -1   23.65   25.44
  12  -9  -1   81.35   20.94
  12   9  -2   33.01   14.06
 -12  -9  -2   48.23   17.30
 -12   9   2    7.76   18.04
  12  -9   2   14.34   15.02
 -12   9   2   10.10   20.19
  12  -9  -2   40.58   18.73
 -12  -9   2   20.30   15.31
 -12   9  -2   59.11   22.55
 -12   9   3   64.74   24.82
  12  -9   3   45.99   17.70
 -12   9   3   41.83   19.03
 -12  -9  -3   14.85   15.14
  12   9  -3    7.19   12.39
 -12  -9   3   27.44   15.98
  12  -9  -3    7.99   17.48
 -12   9   4   50.59   25.95
 -12  -9  -4   35.87   16.08
  12  -9   4   54.58   18.35
  12   9  -4   45.82   13.99
 -12   9   4   81.98   25.74
 -12  -9   4   29.36   25.04
  12  -9  -4   55.15   20.62
  12   9   4   53.30   20.57
 -13   9   0  169.97   30.86
 -13  -9   0  122.90   24.11
  13  -9   0  100.20   22.71
 -13   9   0  131.04   31.89
 -13  -9  -1   62.35   20.45
 -13   9   1   44.54   24.54
  13   9  -1   46.71   17.20
 -13   9   1   52.74   25.48
  13  -9   1   53.70   21.00
 -13   9  -1  122.43   29.53
 -13  -9   1   75.39   19.96
   0  10   0 1051.25   77.18
   0 -10   0 1071.85   70.19
   0  10   0 1050.79   65.65
   0  10   1   -7.37    9.34
   0 -10   1   -0.18    9.39
   0  10   1   -0.01    5.88
   0  10  -1   10.34    9.56
   0 -10  -1   -4.11    9.99
   0 -10   2 2089.94  125.04
   0  10   2 2040.05  127.16
   0  10   2 2074.55  123.21
   0 -10  -2 1963.80  126.51
   0  10  -2 1930.30  125.08
   0  10   3    6.32    7.88
   0 -10   3    7.47    9.44
   0  10  -3    5.05    8.89
   0  10   3   -3.32   10.75
   0 -10  -3  -10.09   10.36
   0  10   4  983.22   70.89
   0 -10   4 1038.36   67.30
   0 -10  -4 1126.26   71.66
   0  10  -4 1079.91   68.09
   0  10   4  990.24   67.79
   0  10   5    4.58   12.50
   0  10   5    5.25    9.32
   0 -10  -5   -5.88   12.51
   0 -10   5   -3.47    8.22
   0  10  -5   16.73    8.65
   0  10  -6  664.85   43.41
   0 -10   6  581.09   42.02
   0  10   6  603.08   48.53
   0  10   6  601.82   46.06
   0 -10  -6  669.51   49.36
   0 -10  -7   -4.15   14.17
   0  10  -7   -5.44    8.48
   0  10   7   19.14   13.53
   0  10   7    2.42   10.68
   0 -10   7   -2.24    7.84
   0  10   8  431.55   39.55
   0 -10   8  472.55   33.75
   0 -10  -8  456.17   42.31
   0  10   9    2.15   13.42
   0 -10  -9    1.26   13.86
   0 -10 -10  316.62   32.36
   0 -10  10  289.90   27.76
   0 -10  10  234.23   23.66
   0  10  10  271.60   33.61
   0 -10  11   -5.77    8.92
   0 -10  11   12.63   12.83
   0 -10 -11    8.22   15.47
   0  10  11   13.21   14.35
  -1 -10   0  137.34   18.50
   1 -10   0  139.90   18.29
  -1  10   0  119.74   14.56
   1  10   0  164.46   19.43
   1 -10   0  124.69   14.14
   1  10   0  135.54   12.90
  -1 -10  -1 1463.94   94.40
   1  10  -1 1461.78   93.40
   1 -10   1 1489.43   89.15
  -1  10   1 1414.53   94.16
   1 -10   1 1495.50   93.13
  -1  10   1 1485.74   90.64
  -1  10  -1 1466.15   93.51
   1  10   1 1413.79   94.41
   1  10   1 1437.48   89.46
  -1 -10   1 1418.64   93.08
  -1  10  -1 1511.07   90.26
   1 -10  -1 1488.27   90.66
   1 -10  -1 1481.73   94.05
   1  10  -2  520.49   36.33
  -1  10   2  490.36   33.54
  -1 -10  -2  451.17   37.69
   1 -10   2  405.37   34.02
  -1  10   2  496.26   38.16
   1 -10  -2  485.09   36.89
   1  10   2  413.20   33.98
  -1 -10   2  510.24   36.12
   1  10   2  445.71   37.40
  -1  10  -2  432.35   32.09
  -1  10  -2  415.59   35.07
   1 -10   3  152.75   19.62
  -1  10   3  197.82   19.59
  -1  10   3  209.78   24.30
  -1 -10   3  169.08   19.94
   1  10   3  176.81   18.23
   1  10   3  188.42   22.99
  -1 -10  -4  372.48   32.52
  -1  10   4  305.58   28.28
  -1  10   4  305.77   32.06
   1  10  -4  296.52   27.58
   1 -10   4  394.87   28.26
  -1 -10   4  318.69   27.91
  -1  10  -4  373.57   28.87
   1  10   4  365.94   31.93
   1  10   4  356.81   28.32
   1 -10  -4  288.22   30.19
   1  10  -5 1135.01   74.70
  -1 -10  -5 1099.74   79.86
  -1  10   5 1161.65   77.29
   1 -10   5 1289.45   75.22
  -1  10   5 1243.07   80.39
   1  10   5 1146.05   76.69
  -1  10  -5 1154.60   75.72
   1 -10  -5 1192.86   79.39
  -1 -10   5 1223.16   74.75
   1  10   5 1123.59   79.46
  -1  10   6   65.49   14.00
   1 -10   6   69.69   12.12
  -1 -10  -6   50.59   17.12
  -1  10   6   79.06   18.80
   1 -10  -6  102.38   19.36
   1  10   6   51.85   13.76
  -1 -10   6   98.22   13.19
  -1  10  -6   69.11   13.76
   1 -10   7  125.65   16.17
  -1  10   7  149.83   20.79
  -1 -10  -7  143.51   22.77
  -1  10   7  132.28   22.64
   1 -10   7  132.18   15.45
   1 -10  -7  148.07   22.80
   1  10   7  152.01   21.83
  -1 -10   7  122.98   15.68
  -1  10  -7  142.98   17.00
  -1  10   8   13.58   12.94
  -1  10   8   20.96   14.87
  -1 -10  -8   15.75   16.75
   1 -10   8   30.77    9.17
   1 -10   8   46.46   11.69
   1 -10  -8   26.11   16.12
  -1 -10   8   18.27    7.58
   1  10   8   30.60   13.97
  -1  10  -8   38.80    9.68
   1 -10   9  171.19   21.71
   1 -10   9  155.87   15.97
  -1  10   9  183.57   25.60
   1  10   9  222.62   29.19
  -1  10  10   86.65   20.37
  -1 -10 -10   91.61   21.13
   1 -10  10   77.58   13.91
   1 -10 -10  102.17   21.17
   1  10  10   72.77   19.57
   1 -10  11  300.25   30.88
  -1  10  11  223.83   31.24
  -1 -10 -11  288.07   33.21
   1 -10  11  236.87   25.23
   1 -10 -11  260.49   31.50
  -1 -10  11  235.98   23.21
   1  10  11  246.97   32.78
   2 -10   0 1466.27   94.15
  -2 -10   0 1453.51   94.55
   2 -10   0 1439.21   91.01
  -2  10   0 1477.68   98.69
  -2  10   0 1489.33   92.05
   2  10   0 1552.27   95.07
  -2  10   1   90.70   16.33
   2 -10   1   79.75   11.18
   2  10  -1  109.36   16.31
   2 -10   1   88.21   15.14
  -2 -10  -1  101.57   16.87
   2 -10  -1   85.27   13.15
  -2 -10   1   51.45   13.76
   2 -10  -1   89.60   15.87
   2  10   1   93.35   21.43
  -2  10  -1  106.58   16.40
   2  10   1   82.93   10.76
  -2  10  -1  100.02   13.64
  -2  10   2 1147.90   73.74
  -2 -10  -2 1123.69   76.81
  -2  10   2 1102.11   76.63
   2 -10   2 1207.03   71.52
   2 -10   2 1155.49   74.57
  -2  10  -2 1170.18   73.69
   2 -10  -2 1191.70   74.13
  -2 -10   2 1162.77   75.41
  -2  10  -2 1154.47   75.41
   2  10   2 1161.08   72.33
   2 -10  -2 1076.44   75.69
  -2  10   3  330.53   27.23
   2 -10   3  326.54   23.61
   2 -10   3  309.17   27.10
  -2  10   3  328.88   31.01
  -2 -10  -3  249.97   30.06
   2  10   3  345.86   26.24
  -2  10  -3  313.88   28.48
   2 -10  -3  320.44   30.07
  -2 -10   3  327.28   27.73
   2 -10   4 1201.00   77.47
   2 -10   4 1182.22   75.02
  -2  10   4 1155.07   81.38
  -2 -10  -4 1293.00   82.09
  -2  10   4 1182.27   78.66
   2  10   4 1183.94   78.12
  -2 -10   4 1214.88   77.69
  -2  10  -4 1268.35   78.91
   2 -10  -4 1292.23   82.13
  -2  10   5   73.35   17.92
  -2  10   5   94.56   15.80
  -2 -10  -5  104.73   19.17
   2 -10   5  108.55   14.82
   2 -10   5   90.05   12.35
   2 -10  -5  127.28   19.95
   2  10   5  110.27   16.05
  -2  10  -5  121.74   16.59
  -2 -10   5   60.43   13.42
  -2  10   6  636.64   47.53
  -2  10   6  660.42   50.03
   2 -10   6  623.63   43.10
  -2 -10  -6  562.53   54.27
   2 -10   6  652.81   43.48
  -2 -10   6  669.16   42.79
   2 -10  -6  558.39   47.98
  -2  10  -6  608.65   44.36
   2  10   6  638.84   47.21
  -2 -10  -7    0.92   13.73
  -2  10   7   20.12   14.37
  -2  10   7   16.10   12.30
   2 -10   7   18.52   10.91
   2 -10   7    8.28    8.85
  -2 -10   7   16.13    8.80
  -2  10  -7   13.22   10.56
   2  10   7   25.86   11.43
   2 -10  -7   21.85   14.72
  -2  10   8  437.16   40.51
   2 -10   8  456.28   34.36
  -2  10   8  426.07   38.66
  -2 -10  -8  426.29   39.76
   2 -10   8  403.99   30.66
  -2 -10   8  394.82   28.22
   2 -10  -8  397.90   37.42
   2  10   8  425.92   37.88
   2 -10   9    2.08   11.18
  -2  10   9   -1.99   14.16
   2 -10   9    3.37    7.80
  -2  10   9    6.58   13.69
  -2 -10  -9   13.44   17.21
  -2  10  -9   -0.03    7.90
   2 -10  -9   -6.58   12.40
   2  10   9   -2.24   11.19
  -2  10  10  106.12   23.62
  -2 -10 -10  159.79   26.04
   2 -10  10  175.12   23.68
   2 -10  10  160.57   15.97
   2  10  10  176.90   28.10
   2 -10 -10  153.66   24.07
   2 -10  11   27.74   15.20
  -2  10  11   -0.25   15.71
  -2 -10 -11   40.78   18.30
   2  10  11   17.25   16.46
   2 -10 -11   21.74   15.07
   3 -10   0   68.06   11.03
  -3  10   0   46.77   11.43
  -3 -10   0   20.81   12.61
   3 -10   0   34.68   12.72
  -3  10   0   68.02   15.02
  -3  10   1  494.67   41.70
  -3  10   1  544.73   39.84
   3 -10   1  489.64   40.09
   3 -10   1  528.35   37.67
  -3 -10  -1  591.41   43.48
   3  10   1  502.64   36.15
  -3  10  -1  613.33   43.53
   3 -10  -1  607.77   39.51
   3 -10  -1  565.28   41.66
  -3  10  -1  585.64   42.65
  -3 -10   1  547.73   41.37
  -3  10   2  294.64   30.45
   3 -10   2  266.98   23.89
  -3 -10  -2  296.94   30.48
  -3  10   2  369.22   27.99
   3 -10   2  282.22   26.95
  -3  10  -2  292.12   29.37
   3 -10  -2  390.68   30.16
   3  10   2  303.43   24.57
  -3  10  -2  299.52   27.20
  -3 -10   2  382.22   29.54
   3 -10   3 1105.47   68.76
   3 -10   3 1091.37   71.19
  -3  10   3 1108.83   71.71
  -3 -10  -3 1124.98   75.00
  -3  10   3 1039.43   73.87
   3  10   3 1114.70   70.03
   3 -10  -3 1121.04   71.89
   3 -10  -3 1062.08   72.67
  -3 -10   3 1089.86   71.37
  -3  10  -3 1034.83   72.19
   3 -10   4  213.38   18.70
  -3 -10  -4  213.26   25.86
  -3  10   4  155.63   20.02
  -3  10   4  175.09   24.38
   3 -10   4  227.73   21.17
   3  10   4  186.69   20.42
   3 -10  -4  142.65   19.55
   3 -10  -4  170.28   22.84
  -3  10  -4  188.79   22.29
  -3 -10   4  166.46   20.04
  -3  10   5  176.34   22.31
   3 -10   5  135.85   17.67
  -3 -10  -5  169.55   23.15
   3 -10   5  158.31   19.28
  -3  10   5  177.30   24.87
   3 -10  -5  208.75   23.60
   3 -10  -5  159.74   21.83
  -3 -10   5  155.47   19.30
  -3  10  -5  176.14   20.81
  -3  10   6   88.57   15.98
  -3 -10  -6  126.05   22.09
  -3  10   6   88.98   19.43
   3 -10   6   71.89   14.19
   3 -10   6   64.84   13.13
   3 -10  -6  111.31   19.40
   3  10   6   82.31   16.63
  -3 -10   6   75.56   13.30
  -3  10  -6  109.52   16.19
  -3 -10  -7  159.47   30.21
  -3  10   7  192.37   38.11
   3 -10   7  206.55   19.48
   3 -10   7  164.74   21.36
  -3  10   7  195.73   25.51
  -3 -10   7  159.06   17.69
   3 -10  -7  172.59   23.70
   3  10   7  196.44   24.32
   3 -10   8   10.54    9.26
  -3 -10  -8   10.71   16.40
  -3  10   8   14.55   13.69
  -3  10   8    8.85   16.07
   3 -10  -8   16.91   13.52
   3  10   8    4.89   11.53
  -3  10  -8   10.04    8.07
   3 -10   9  196.30   19.53
   3 -10   9  215.53   26.37
  -3  10   9  178.33   26.54
  -3  10   9  181.38   28.57
  -3 -10  -9  207.64   28.72
   3  10   9  159.96   25.04
  -3  10  -9  185.27   20.36
   3 -10  -9  202.11   26.11
  -3  10  10  172.51   25.35
  -3 -10 -10  163.59   27.45
   3 -10  10  124.12   23.37
  -3  10  10  149.27   25.40
   3 -10  10  163.61   17.97
   3 -10 -10  190.18   24.16
  -3  10 -10  145.03   18.27
   3  10  10  191.16   27.72
   4 -10   0 1121.67   71.41
  -4  10   0 1047.97   71.07
  -4 -10   0 1057.14   72.57
   4 -10   0 1042.16   69.25
  -4  10   0 1101.79   72.87
   4 -10   1  509.25   38.31
   4 -10   1  443.84   35.17
  -4  10   1  550.25   38.54
  -4  10   1  472.85   52.33
  -4 -10  -1  433.12   39.92
   4 -10  -1  510.24   37.07
  -4  10  -1  446.44   38.78
   4  10   1  528.35   33.94
  -4 -10   1  551.42   40.61
   4 -10  -1  482.48   38.20
  -4  10   2 1231.00   84.60
   4 -10   2 1290.27   84.34
   4 -10   2 1322.34   82.73
  -4  10   2 1349.73   87.56
  -4 -10  -2 1317.13   87.78
   4  10   2 1220.77   84.15
  -4 -10   2 1386.19   85.63
  -4  10  -2 1341.63   86.09
   4 -10  -2 1279.42   84.16
  -4  10  -2 1408.70   86.67
   4 -10  -2 1339.66   85.89
   4 -10   3  278.48   24.29
  -4 -10  -3  315.21   31.77
   4 -10   3  272.03   25.86
  -4  10   3  253.43   27.08
  -4  10   3  278.67   29.53
   4  10   3  254.16   24.12
  -4 -10   3  255.97   26.47
  -4  10  -3  309.19   28.57
   4 -10  -3  338.57   29.46
   4 -10  -3  308.88   26.97
  -4  10   4  665.41   48.34
   4 -10   4  718.97   45.66
   4 -10   4  694.84   46.44
  -4  10   4  719.14   51.37
   4 -10  -4  557.52   47.29
   4  10   4  757.32   47.13
   4 -10  -4  569.14   47.29
  -4  10  -4  549.22   46.72
  -4 -10   4  652.10   46.26
  -4 -10  -5   69.53   19.35
   4 -10   5   85.91   14.85
  -4  10   5  102.14   20.10
   4 -10   5   79.18   14.34
  -4  10   5  100.74   19.14
   4 -10  -5   53.28   14.78
   4  10   5  138.38   18.34
   4 -10  -5   90.54   17.73
  -4 -10   5   96.97   15.23
  -4 -10  -6  273.64   32.91
   4 -10   6  269.05   26.33
  -4  10   6  277.51   29.37
  -4  10   6  245.44   31.04
   4 -10  -6  280.19   29.65
   4 -10  -6  274.66   30.19
  -4 -10   6  286.14   24.47
   4  10   6  274.30   28.29
  -4 -10  -7  109.71   23.54
   4 -10   7   96.26   14.94
  -4  10   7  127.29   22.43
   4 -10   7  121.82   18.71
  -4  10   7   72.72   19.00
   4 -10  -7  132.46   21.33
  -4 -10   7  100.46   14.38
   4  10   7   95.14   19.12
  -4  10   8  317.94   35.50
  -4 -10  -8  346.07   37.67
   4 -10   8  349.28   28.51
  -4  10   8  351.52   35.40
   4 -10   8  304.53   31.46
   4  10   8  341.03   34.30
  -4  10  -8  357.17   30.77
   4 -10  -8  360.29   33.80
  -4 -10   8  339.71   23.59
   4 -10   9   56.66   12.02
  -4  10   9   60.89   19.05
   4 -10   9   61.08   17.34
  -4 -10  -9   40.29   18.96
  -4  10   9   46.55   19.41
   4  10   9   41.58   16.86
  -4  10  -9   47.97   13.66
   4 -10  -9   49.77   15.93
   4 -10  10  152.40   17.89
   4 -10  10  194.07   27.14
  -4 -10 -10  120.77   25.62
  -4  10  10  170.77   27.48
  -4  10  10  181.39   27.74
   4 -10 -10  147.64   22.99
   4  10  10  133.41   24.52
  -5 -10   0   52.23   15.03
   5 -10   0   51.49   12.07
   5 -10   0   62.89   14.45
  -5  10   0   35.13   14.25
   5  10   0   39.04    9.90
  -5  10   0   51.40   15.21
   5 -10   1  214.06   21.71
  -5 -10  -1  167.76   23.47
   5 -10  -1  163.92   21.91
  -5  10  -1  153.60   23.42
  -5  10  -1  134.19   22.36
   5 -10  -1  156.09   20.43
   5 -10   2  208.04   22.44
   5 -10   2  190.96   20.10
  -5  10   2  180.89   24.54
  -5 -10  -2  155.41   23.60
   5 -10  -2  121.71   20.03
  -5  10  -2  176.25   23.00
  -5  10  -2  168.90   24.29
  -5 -10   2  137.91   20.69
  -5  10   3 1333.39   87.97
  -5  10   3 1194.39   88.89
  -5 -10  -3 1436.66   90.80
   5 -10   3 1254.04   85.66
   5 -10   3 1305.50   87.69
  -5 -10   3 1409.23   87.43
  -5  10  -3 1343.67   87.96
   5 -10  -3 1454.38   87.83
   5 -10  -3 1333.69   87.40
  -5  10   4  312.89   34.27
  -5  10   4  351.82   33.29
   5 -10   4  297.38   29.73
  -5 -10  -4  330.50   34.65
  -5 -10   4  351.08   31.05
   5 -10  -4  404.02   33.29
  -5  10  -4  378.37   32.73
   5 -10  -4  393.43   34.04
  -5 -10  -5   15.84   16.40
   5 -10   5   27.06   11.22
  -5  10   5   48.70   16.69
  -5  10   5   48.39   15.90
   5 -10   5   45.88   12.36
   5 -10  -5    5.73   12.19
   5 -10  -5   15.22   16.35
  -5 -10   5   43.74   13.17
  -5  10   6  147.30   24.56
  -5 -10  -6  134.20   25.20
   5 -10   6  155.53   18.79
   5 -10   6  162.44   21.45
   5 -10  -6  155.27   22.82
   5 -10  -6  121.15   21.27
  -5  10   7  334.23   35.41
  -5  10   7  363.10   35.41
   5 -10   7  309.39   30.73
  -5 -10  -7  284.89   35.29
   5 -10   7  353.73   28.71
  -5 -10   7  329.27   26.18
   5 -10  -7  326.76   32.87
   5 -10  -7  317.63   34.10
  -5  10  -7  295.45   30.15
   5 -10   8   -1.51   11.26
  -5  10   8   29.73   16.49
   5 -10   8   10.71   10.42
  -5 -10  -8   16.96   17.73
  -5  10   8   23.89   16.69
  -5  10  -8    2.71   12.41
  -5 -10   8   11.39    7.85
   5 -10  -8    4.99   14.28
   5  10   8    7.65   13.33
  -5  10   9  176.48   27.40
  -5  10   9  177.84   27.81
   5 -10   9  214.16   29.30
  -5 -10  -9  230.62   30.90
   5 -10   9  166.69   21.49
   5 -10  -9  204.04   25.48
   5  10   9  164.98   26.06
  -5 -10 -10   13.40   17.94
  -5  10  10   34.80   18.31
  -5  10  10   21.05   17.89
   5 -10  10   10.35   10.52
   5 -10  10    1.99   14.76
   5  10  10   25.04   15.55
   5 -10 -10   26.41   14.77
   6  10   0  912.50   59.32
  -6  10   0  860.31   64.28
   6 -10   0  912.94   62.74
   6 -10   0  930.66   61.99
  -6  10   0  912.53   65.28
  -6 -10   0  937.06   64.99
  -6  10   1  365.70   36.95
  -6  10   1  342.92   36.27
  -6 -10  -1  478.86   38.85
   6 -10   1  404.10   34.44
   6 -10   1  448.00   34.08
  -6 -10   1  377.72   35.90
  -6  10  -1  412.94   37.43
   6 -10  -1  439.94   34.88
  -6  10  -1  453.03   38.79
   6 -10   2  427.00   33.63
  -6  10   2  376.70   46.09
  -6  10   2  373.92   34.98
  -6 -10  -2  365.61   36.61
   6 -10   2  402.94   31.68
  -6 -10   2  379.43   34.13
  -6  10  -2  367.80   36.10
   6 -10  -2  316.60   31.60
   6 -10  -2  364.94   34.32
  -6  10  -2  420.79   35.93
   6 -10   3   81.67   16.22
  -6  10   3   70.82   18.71
  -6  10   3   78.84   18.75
   6 -10   3   83.87   15.44
  -6 -10  -3  138.61   22.06
   6 -10  -3  130.99   19.51
   6 -10  -3  132.17   19.52
  -6 -10   3   71.41   16.84
  -6  10   4  256.65   32.50
  -6  10   4  272.06   30.81
  -6 -10  -4  233.14   31.62
   6 -10   4  347.55   28.41
   6 -10   4  328.42   28.11
  -6 -10   4  256.11   27.66
  -6  10  -4  262.31   30.24
   6 -10  -4  258.65   28.65
   6 -10  -4  233.37   29.28
   6 -10   5  502.16   41.94
  -6 -10  -5  589.82   47.99
  -6  10   5  477.82   45.13
   6 -10   5  507.14   41.58
  -6  10   5  516.31   45.84
   6 -10  -5  594.39   45.41
  -6 -10   5  551.52   43.76
   6 -10  -5  626.04   48.07
   6 -10   6  380.65   30.61
  -6  10   6  320.10   36.20
  -6  10   6  344.24   36.55
  -6 -10  -6  353.42   39.53
   6 -10   6  383.26   33.60
  -6 -10   6  344.17   29.90
   6 -10  -6  350.33   34.39
  -6 -10   6  319.42   26.87
   6 -10   7  183.72   22.00
  -6  10   7  215.25   29.45
  -6  10   7  182.24   27.60
   6 -10   7  184.92   24.77
  -6 -10  -7  167.93   29.00
   6 -10  -7  169.98   26.15
   6 -10  -7  155.67   23.08
  -6 -10   7  200.29   20.16
  -6  10  -7  153.37   23.39
  -6  10   8   42.96   19.28
  -6  10   8   42.47   18.05
  -6 -10  -8   15.73   18.07
   6 -10   8   30.85   12.28
   6 -10   8   36.02   13.48
   6 -10  -8   45.18   16.67
  -6 -10   8   35.84    8.47
  -6 -10   8   33.00    9.59
  -6  10   9   69.25   23.45
  -6  10   9  107.14   21.27
  -6 -10  -9   55.91   22.33
   6 -10   9   99.88   21.27
   6 -10   9  105.16   16.85
   6 -10  -9  110.10   20.53
  -7  10   0   -1.81   12.78
   7 -10   0   -0.38   10.48
   7 -10   0   22.80   13.17
   7  10   0   17.07    8.55
  -7 -10   0   20.02   15.84
  -7  10   0   13.90   13.39
   7 -10   1  244.94   25.32
   7 -10   1  227.39   26.89
  -7  10   1  278.22   30.77
  -7 -10  -1  211.23   29.07
  -7  10   1  248.78   30.63
   7  10  -1  213.26   20.05
  -7  10  -1  207.19   28.43
   7 -10  -1  275.71   27.00
  -7 -10   1  236.90   28.95
   7 -10  -1  223.79   26.12
  -7  10  -1  245.15   29.83
   7  10   1  221.04   24.80
  -7  10   2  254.19   30.24
   7 -10   2  257.12   26.02
   7 -10   2  318.25   27.91
  -7  10   2  248.59   30.49
  -7 -10  -2  251.77   31.30
   7 -10  -2  215.42   26.98
  -7  10  -2  193.40   28.19
   7 -10  -2  262.10   28.63
  -7 -10   2  276.94   30.36
  -7  10  -2  268.81   31.39
  -7 -10  -3    0.79   15.51
  -7  10   3   20.10   21.72
  -7  10   3    4.51   11.63
   7 -10   3   14.87   10.73
   7 -10   3    8.35   12.09
  -7 -10   3   25.69   21.92
  -7  10  -3    9.06   14.54
   7 -10  -3    1.10   13.00
   7 -10  -3    9.79   11.06
  -7  10   4  103.32   22.42
  -7 -10  -4   53.27   20.71
  -7  10   4   68.96   20.01
   7 -10  -4  103.63   19.37
  -7  10  -4   94.84   19.89
   7 -10  -4  106.98   17.88
  -7 -10   4   52.40   15.64
  -7  10   5  334.25   37.74
  -7 -10  -5  389.20   40.53
   7 -10   5  327.87   31.54
   7 -10   5  336.23   34.07
  -7  10   5  320.06   36.72
  -7 -10   5  326.66   28.64
   7 -10  -5  408.10   34.96
  -7  10  -5  387.69   40.29
   7 -10  -5  473.67   61.77
  -7 -10   5  382.66   32.93
  -7  10   6   22.81   18.69
   7 -10   6   35.85   14.52
  -7 -10  -6   16.22   17.67
   7 -10   6   19.44   12.08
  -7  10   6    4.64   14.82
   7 -10  -6    7.10   14.17
   7 -10  -6    9.87   13.48
  -7 -10   6   20.15   13.15
  -7  10  -6   39.85   15.80
  -7 -10   6   36.27   10.76
   7 -10   7  140.96   19.13
   7 -10   7  167.74   23.68
  -7  10   7  128.12   25.68
  -7 -10  -7   89.07   24.94
  -7  10   7  182.53   29.04
   7 -10  -7  107.33   20.95
  -7 -10   7  133.99   17.55
   7 -10  -7  115.41   24.04
   7 -10   8  361.51   35.74
  -7 -10  -8  336.13   40.74
  -7  10   8  322.38   39.05
  -7  10   8  318.78   37.43
   7 -10   8  304.34   30.55
   7 -10  -8  353.22   33.66
  -7 -10   8  331.04   27.09
  -7 -10   8  319.79   24.93
   7 -10   9   71.76   16.07
  -7  10   9   89.10   23.14
   7 -10   9   95.37   20.81
  -7 -10  -9   37.49   24.21
  -7  10   9   78.02   22.88
   7 -10  -9   61.21   16.23
   8 -10   0   57.55   15.43
   8  10   0   57.65   12.50
   8 -10   0   50.10   13.92
  -8  10   0   41.97   16.20
  -8 -10   0   57.84   19.16
  -8  10   0   62.61   18.77
  -8  10   1  271.18   35.90
   8 -10   1  277.24   30.06
  -8  10   1  264.10   33.59
   8 -10   1  277.63   29.11
  -8 -10   1  277.75   35.99
   8 -10  -1  369.53   32.00
   8  10   1  252.92   28.19
  -8 -10  -2   48.91   18.28
  -8  10   2   34.43   18.05
   8 -10   2   56.55   15.85
   8 -10   2   47.32   14.41
  -8  10   2   27.44   14.79
   8 -10  -2   33.28   15.77
  -8 -10   2   26.13   15.52
  -8  10  -2   41.00   18.90
  -8  10  -2   39.15   17.51
   8 -10  -2   39.17   15.69
   8  10   2   59.21   15.55
  -8  10   3  286.14   32.67
  -8  10   3  267.57   34.31
   8 -10   3  309.81   31.12
  -8 -10  -3  288.28   36.52
   8 -10   3  270.64   31.62
  -8  10  -3  271.17   32.60
   8 -10  -3  322.70   32.39
  -8 -10   3  283.16   32.07
   8 -10  -3  309.41   32.33
  -8 -10   3  286.04   31.63
  -8  10   4  267.77   33.39
  -8 -10  -4  228.25   32.26
   8 -10   4  284.22   28.42
   8 -10   4  222.56   27.84
  -8  10   4  229.96   30.74
  -8 -10   4  264.93   28.51
   8 -10  -4  235.52   28.14
   8 -10  -4  202.81   34.71
  -8 -10   4  217.01   23.83
  -8 -10  -5  200.18   31.91
  -8  10   5  187.96   26.94
  -8  10   5  255.39   32.27
   8 -10   5  237.61   28.28
   8 -10   5  227.65   26.33
   8 -10  -5  230.30   27.94
   8 -10  -5  297.35   30.73
  -8  10  -5  274.81   32.72
  -8 -10   5  223.73   26.72
  -8 -10   5  198.73   22.45
   8 -10   6  147.87   20.88
  -8  10   6  159.22   27.66
  -8 -10  -6  154.59   28.91
   8 -10   6  150.98   23.67
  -8  10   6  134.60   25.21
  -8 -10   6  164.94   22.14
   8 -10  -6  162.11   35.88
  -8  10  -6  178.70   34.03
  -8 -10   6  138.26   17.73
   8 -10  -6  118.55   22.55
  -8 -10  -7  305.53   37.80
  -8  10   7  203.75   31.69
   8 -10   7  233.82   28.35
  -8  10   7  258.28   33.99
   8 -10   7  292.26   40.29
   8 -10  -7  296.93   31.59
  -8 -10   7  237.65   26.37
   8 -10   8  128.01   19.48
  -8  10   8  140.05   27.77
  -8  10   8  121.15   26.45
   8 -10   8  179.69   25.93
   8 -10  -8  118.43   21.60
  -8 -10   8  107.59   15.97
  -8 -10   8  108.17   14.47
  -9 -10   0    3.94   15.65
  -9 -10   0    1.55   11.76
  -9  10   0   -1.17   15.39
   9 -10   0    4.73   13.64
  -9  10   0   43.92   20.56
   9 -10   0   -5.24   11.61
   9  10   0   19.61   10.65
   9 -10   1  289.29   31.43
  -9  10   1  234.31   32.49
   9  10  -1  270.02   25.22
   9 -10   1  238.89   29.75
  -9  10   1  287.04   35.12
  -9 -10   1  279.90   34.57
  -9 -10   1  230.43   27.34
   9 -10  -1  297.53   32.04
   9  10   1  261.75   28.28
  -9  10  -1  283.67   34.74
   9 -10  -1  295.83   31.50
  -9  10   2  201.01   29.99
   9 -10   2  241.71   28.63
  -9  10   2  217.02   34.31
  -9 -10  -2  181.97   30.21
   9  10  -2  198.90   20.43
   9 -10   2  207.42   26.19
  -9 -10   2  214.98   25.50
  -9  10  -2  244.26   31.52
   9  10   2  189.64   26.07
   9 -10  -2  215.35   27.15
  -9 -10   2  186.96   26.77
   9 -10   3   50.64   17.63
  -9 -10  -3   21.04   20.26
  -9  10   3   35.45   18.11
   9 -10   3   35.28   15.63
  -9  10   3   58.75   19.61
  -9 -10   3   33.56   11.65
   9  10   3   37.21   17.24
  -9 -10   3   22.39   16.05
   9 -10  -3   20.03   14.00
   9 -10  -3   33.18   15.54
  -9  10   4   33.09   16.25
  -9 -10  -4   29.46   21.37
  -9  10   4   20.26   18.76
   9 -10   4   10.99   13.04
   9 -10   4   41.96   15.41
  -9 -10   4    8.74   14.51
  -9  10  -4   23.41   18.24
   9 -10  -4   47.72   16.63
  -9 -10   4   21.44   12.17
   9 -10  -4   27.01   17.11
  -9  10   5   88.12   25.94
  -9 -10  -5   87.57   26.72
   9 -10   5   67.55   17.58
  -9  10   5  109.47   24.58
   9 -10  -5   82.77   20.03
  -9 -10   5   73.25   15.14
  -9  10  -5   69.15   21.78
  -9 -10   5   69.21   17.89
   9 -10  -5  137.24   34.99
  -9  10   6   69.82   22.64
  -9 -10  -6   31.94   23.57
   9 -10   6   56.80   16.08
   9 -10   6   72.94   19.19
  -9  10   6   53.28   19.01
  -9 -10  -6   37.15   16.50
  -9 -10   6   53.69   12.51
   9 -10  -6   38.15   16.81
  -9 -10   6   30.58   16.27
  -9  10   7   81.90   22.60
   9 -10   7   97.31   21.52
  -9  10   7   68.57   23.64
  -9 -10  -7  133.06   29.45
   9 -10   7   69.22   18.39
  -9 -10  -7  128.45   26.68
  -9 -10   7  130.17   19.04
   9 -10  -7  118.32   21.22
  -9 -10   7   87.18   18.77
  10 -10   0   86.78   19.43
 -10 -10   0   79.98   17.84
 -10  10   0   71.01   22.50
 -10  10   0   58.93   23.22
  10 -10   0   65.56   18.24
  10  10   0   85.78   17.31
 -10 -10   0   76.20   23.09
 -10 -10  -1  155.41   28.55
  10 -10   1  209.01   26.08
 -10  10   1  182.42   28.41
 -10 -10  -1  197.49   26.07
  10 -10   1  206.14   26.56
 -10 -10   1  172.71   28.01
  10 -10  -1  157.69   26.31
 -10  10  -1  121.21   27.30
  10 -10  -1  152.11   27.12
 -10  10  -1  192.59   29.14
 -10  10   2   38.61   21.22
 -10 -10  -2   88.22   19.16
 -10  10   2   92.48   22.94
  10 -10   2   71.07   17.89
  10  10  -2   97.80   14.92
  10 -10   2   50.17   17.21
 -10 -10  -2  100.18   24.89
  10  10   2   99.40   20.27
 -10 -10   2   79.93   22.38
  10 -10  -2  109.60   20.07
  10 -10  -2   94.69   20.19
 -10 -10   2   92.32   18.02
  10 -10   3  179.20   28.73
 -10 -10  -3  180.52   25.17
 -10  10   3  163.10   28.33
  10 -10   3  174.86   24.75
 -10 -10  -3  130.85   29.32
 -10  10   3  175.08   30.26
  10 -10  -3  183.22   27.69
  10  10   3  170.83   27.22
 -10  10  -3  267.44   32.80
 -10 -10   3  169.47   22.45
  10 -10  -3  165.27   24.54
 -10 -10   3  151.82   26.44
 -10 -10  -4   28.01   16.84
  10 -10   4   -9.77   13.58
 -10  10   4   -5.54   14.50
  10 -10   4    6.31   13.26
 -10  10   4    4.47   19.15
 -10 -10   4   -0.31   15.56
  10  10   4   11.81   16.15
 -10  10  -4   -2.55   18.12
 -10 -10   4   -6.62    9.92
  10 -10  -4   16.33   16.26
 -10 -10  -5  222.89   28.89
 -10  10   5  242.40   34.01
  10 -10   5  164.87   23.85
 -10 -10  -5  149.42   30.39
  10 -10   5  180.75   27.23
 -10  10   5  176.69   31.08
  10 -10  -5  157.65   25.20
 -10 -10   5  173.20   25.83
  10  10   5  143.49   27.11
 -10 -10   5  163.85   21.19
 -10 -10  -6   49.08   18.03
 -10 -10  -6   51.99   23.00
  10 -10   6   31.89   15.91
 -10  10   6   68.92   25.38
 -10  10   6   29.78   17.22
 -10 -10   6   37.45   15.71
 -10 -10   6   23.56   13.13
  10 -10  -6   46.44   17.68
 -11  10   0  261.42   37.35
  11  10   0  287.08   30.93
 -11  10   0  356.85   41.10
  11 -10   0  293.76   35.21
 -11 -10   0  358.01   40.13
 -11 -10   0  284.49   34.02
 -11  10   1   18.17   21.82
 -11 -10  -1   35.29   16.46
  11 -10   1   15.05   15.32
 -11 -10  -1   36.65   20.95
 -11  10   1    8.74   20.31
  11  10  -1    9.32   11.68
  11 -10  -1   20.22   17.62
 -11  10  -1   31.09   19.36
 -11 -10   1   -1.95   14.21
 -11  10  -1   25.29   26.86
  11  10   1   11.91   13.76
 -11 -10   1   10.12   20.97
 -11 -10  -2   81.16   19.23
  11 -10   2    9.85   15.86
  11  10  -2   57.62   16.26
 -11  10   2   47.26   23.37
 -11 -10  -2   57.40   22.32
 -11  10   2   -4.01   20.56
 -11  10  -2   44.30   22.66
  11 -10  -2   61.62   20.23
 -11 -10   2   27.36   18.75
  11  10   2   23.46   15.11
 -11 -10   2   28.42   15.30
 -11  10   3   48.92   21.52
 -11 -10  -3   31.77   17.10
 -11 -10  -3   45.36   25.01
  11 -10   3   63.14   18.86
 -11  10   3   60.75   22.82
  11  10  -3   35.55   13.26
 -11 -10   3   32.61   19.41
 -11  10  -3   61.08   28.25
 -11 -10   3   21.60   14.07
  11  10   3   50.32   18.79
  11 -10  -3   78.44   20.12
 -11 -10  -4   93.46   27.11
  11 -10   4   87.25   19.57
 -11  10   4   90.30   28.66
 -11  10   4   76.56   24.85
  11  10   4   65.30   16.56
 -11 -10   4   80.97   17.07
 -11 -10   4   92.42   22.99
  11 -10  -4   64.15   20.47
 -11 -10  -5   30.79   25.07
  11 -10   5   44.86   16.56
 -11  10   5   40.44   24.45
 -11 -10  -5   25.28   17.42
 -11  10   5   53.27   25.50
  11 -10  -5    4.24   17.10
  11  10   5   77.25   22.38
 -11 -10   5   50.16   19.69
 -11 -10   5   36.82   14.30
 -12 -10   0   17.44   18.43
 -12  10   0   13.95   19.07
  12 -10   0    8.29   17.55
 -12  10   0    7.74   21.02
  12  10   0   20.90   14.41
 -12  10   1  110.67   26.75
  12 -10   1  164.53   26.17
 -12 -10  -1   92.80   22.51
 -12  10   1  175.94   32.14
  12  10  -1  137.72   21.21
 -12 -10   1  114.98   22.29
  12  10   1  145.03   23.98
  12 -10  -1  178.32   36.02
 -12  10  -1  155.57   30.53
 -12  10  -1  104.69   30.65
 -12  10   2  103.61   29.24
  12 -10   2   51.85   18.60
 -12  10   2   48.80   24.40
 -12 -10  -2   47.31   18.78
  12  10  -2   47.25   14.47
 -12 -10   2   56.40   17.47
  12 -10  -2   80.13   21.73
 -12 -10  -3  105.10   23.04
 -12 -10  -3   84.59   28.28
  12 -10   3   82.75   21.61
 -12  10   3  109.86   29.09
  12  10  -3   94.80   16.53
 -12  10   3  107.65   28.46
 -12 -10   3  114.48   20.69
  12  10   3  175.56   28.43
 -12 -10   3  106.40   26.31
  12 -10  -3  107.00   23.90
   0  11   0  734.96   49.81
   0  11   0  809.86   55.96
   0 -11   0  810.97   55.02
   0  11   1    4.53    6.96
   0  11   1  -19.20    9.70
   0 -11   1   -8.83   10.39
   0  11  -1   -5.27    9.69
   0 -11  -1  -16.59    9.05
   0 -11   2 1132.70   77.67
   0  11   2 1242.01   75.49
   0 -11   3   -1.06    9.83
   0  11   3   -2.19   11.95
   0 -11  -3    5.84   12.72
   0  11   3    5.10    8.23
   0  11  -3  -14.53    9.68
   0  11   4 1104.67   82.05
   0 -11  -4 1338.69   83.05
   0  11   4 1137.12   78.09
   0  11  -4 1356.76   79.43
   0 -11   4 1152.99   77.69
   0 -11  -5    1.33   13.52
   0 -11   5    1.90    9.73
   0  11   5   -7.51   12.12
   0  11   5    2.14    9.72
   0  11  -5    2.26    9.72
   0  11   6  267.54   26.54
   0 -11  -6  187.85   27.53
   0  11  -6  204.57   22.86
   0 -11   6  273.66   23.00
   0  11   6  218.70   27.96
   0 -11  -7   10.59   19.69
   0  11   7   -7.43   10.11
   0  11   7   -3.58   11.83
   0 -11   7    5.17    8.85
   0  11  -7    1.90   11.33
   0  11   8  472.49   40.42
   0 -11  -8  501.86   43.17
   0 -11   8  430.38   32.27
   0 -11  -9   12.24   16.48
   0 -11   9    0.93    6.50
   0  11   9  -17.28   10.84
   0 -11 -10  188.72   27.56
   0  11  10  129.61   24.37
   1  11   0   21.64   11.73
   1 -11   0   21.75   12.25
  -1  11   0   31.51   13.42
  -1  11   0   16.54    8.18
   1  11   0   34.88    7.56
  -1 -11   0   19.82   12.18
   1 -11   0   20.74    7.93
   1 -11   1 1580.47   93.03
  -1  11   1 1571.04   99.30
   1  11  -1 1428.31   97.40
   1 -11   1 1590.38   97.70
  -1 -11  -1 1495.26   98.38
  -1  11   1 1590.98   95.16
  -1  11  -1 1561.16   98.60
   1  11   1 1566.10   98.96
   1  11   1 1548.01   93.28
  -1  11  -1 1450.06   93.84
  -1 -11   1 1504.06   97.53
   1 -11  -1 1537.00   94.61
   1 -11  -1 1371.00   97.54
   1 -11   2  101.39   11.78
  -1 -11  -2   77.76   17.75
  -1  11   2  127.17   15.44
  -1  11   2  120.03   29.48
   1  11  -2  113.67   17.60
   1 -11   2   94.36   16.30
   1 -11  -2   79.16   17.38
  -1 -11   2  111.50   16.99
   1  11   2  102.40   13.48
   1  11   2   98.77   18.89
  -1  11  -2   91.60   15.86
  -1  11   3 1836.33  112.71
   1  11  -3 1781.30  113.59
  -1  11   3 1915.17  117.14
  -1 -11  -3 1790.09  116.57
   1 -11   3 1828.73  113.29
   1 -11  -3 1671.43  115.30
   1  11   3 1825.34  112.03
  -1 -11   3 1837.06  113.40
  -1  11  -3 1832.45  114.39
  -1 -11  -4  141.47   22.02
   1 -11   4  143.80   17.82
  -1  11   4  139.55   18.94
  -1  11   4   89.86   20.48
   1  11  -4  120.91   17.26
   1 -11  -4   91.47   18.99
  -1  11  -4  114.67   18.15
   1  11   4  100.08   20.31
  -1 -11   4  114.45   16.71
   1  11   4   99.18   14.75
   1  11  -5  634.42   47.49
   1 -11   5  732.19   47.87
  -1  11   5  742.85   50.29
  -1  11   5  761.39   54.17
  -1 -11  -5  610.45   52.39
  -1 -11   5  716.46   47.55
   1  11   5  720.45   49.43
  -1  11  -5  586.56   47.84
   1  11   5  745.65   54.12
   1 -11  -5  632.21   52.30
  -1 -11  -6   74.62   18.97
  -1  11   6   61.98   17.92
   1 -11   6   52.89   12.47
  -1  11   6   44.94   13.24
   1  11   6   74.58   15.82
  -1 -11   6   40.92   11.23
  -1  11  -6   68.24   13.73
   1 -11  -6   68.39   18.87
  -1  11   7  279.81   34.38
  -1  11   7  343.25   36.22
  -1 -11  -7  304.02   35.68
   1 -11   7  365.54   27.73
  -1 -11   7  366.09   27.36
   1  11   7  330.53   32.46
   1 -11  -7  323.06   34.21
  -1  11   8   33.94   15.41
   1 -11   8   13.17    9.00
  -1  11   8   38.65   17.45
  -1 -11  -8   19.64   17.23
   1 -11  -8    1.58   15.83
   1  11   8   24.73   13.43
  -1 -11   8   29.70    9.48
  -1 -11  -9  192.13   28.23
   1 -11   9  189.60   17.60
   1 -11   9  177.37   21.15
   1 -11   9  151.89   18.51
  -1  11   9  189.25   25.91
   1 -11  -9  226.95   27.88
   1  11   9  168.86   26.83
  -1  11  10    8.53   14.82
   1 -11  10   14.86   11.76
   1 -11  10    0.03    8.59
  -1 -11 -10   -8.68   17.15
   1 -11 -10   10.61   15.23
   1  11  10   11.56   14.46
   2 -11   0   23.90    8.85
   2  11   0   23.82   12.61
   2 -11   0   31.76   12.45
  -2  11   0   14.50    9.97
  -2 -11   0   38.41   13.66
  -2  11   0   27.94   13.04
  -2 -11  -1  137.80   20.82
   2 -11   1  168.82   15.60
   2 -11   1  154.77   19.42
   2  11  -1   87.62   17.32
  -2  11   1  120.90   15.99
  -2  11   1  109.66   19.65
   2 -11  -1  130.99   19.44
  -2  11  -1  143.83   17.99
   2  11   1  138.16   14.34
[truncated: 103,107 more chars]
