# Supplementary material for: A Molecular Machine Directs the Synthesis of a Rotaxane
Source: Angew Chem Int Ed Engl. 2025 Nov 10;65(1):e20085. doi: 10.1002/anie.202520085 (PMC12759215; doi:10.1002/anie.202520085)
Supplement: Supplementary file 2 — Supporting information [file ANIE-65-e20085-s002.zip › Bromo_Phenol_Motor_S10-2410147.cif]

data_krp_122a_c2c
_audit_creation_date               2024-12-13
_audit_creation_method
;
Olex2 1.5
(compiled 2024.02.16 svn.r378c4104 for OlexSys, GUI svn.r6928)
;
_shelx_SHELXL_version_number       '2018/3'
loop_
  _audit_author_name
  _audit_author_email
  _audit_author_address
 'Wachsmuth, T.' twachsmuth@web.de
;
HU Berlin
Department of Chemistry
Brook-Taylor-Str. 2
Berlin
12489
Germany
;

_audit_contact_author_address
;
HU Berlin
Department of Chemistry
Brook-Taylor-Str. 2
Berlin
12489
Germany
;
_audit_contact_author_email        twachsmuth@web.de
_audit_contact_author_name         'Wachsmuth, T.'
_audit_contact_author_phone        ''
_publ_contact_author_id_orcid      0000-0003-4805-7260
_publ_section_references
;
Dolomanov, O.V., Bourhis, L.J., Gildea, R.J, Howard, J.A.K. & Puschmann, H.
 (2009), J. Appl. Cryst. 42, 339-341.

Sheldrick, G.M. (2015). Acta Cryst. A71, 3-8.

Sheldrick, G.M. (2015). Acta Cryst. C71, 3-8.
;
_chemical_name_common              ?
_chemical_name_systematic         
 bis(5-bromo-6-hydroxy-2,4,7-trimethyl-indanylidene)
_chemical_formula_moiety           'C24 H26 Br2 O2'
_chemical_formula_sum              'C24 H26 Br2 O2'
_chemical_formula_weight           506.27
_chemical_melting_point            ?
loop_
  _atom_type_symbol
  _atom_type_description
  _atom_type_scat_dispersion_real
  _atom_type_scat_dispersion_imag
  _atom_type_scat_source
 'C' 'C' 0.0033 0.0016 'International Tables Vol C Tables 4.2.6.8 and 6.1.1.4'
 'H' 'H' 0.0000 0.0000 'International Tables Vol C Tables 4.2.6.8 and 6.1.1.4'
 'O' 'O' 0.0106 0.0060 'International Tables Vol C Tables 4.2.6.8 and 6.1.1.4'
 'Br' 'Br' -0.2901 2.4595
 'International Tables Vol C Tables 4.2.6.8 and 6.1.1.4'

_shelx_space_group_comment
;
The symmetry employed for this shelxl refinement is uniquely defined
by the following loop, which should always be used as a source of
symmetry information in preference to the above space-group names.
They are only intended as comments.
;
_space_group_crystal_system        'monoclinic'
_space_group_IT_number             15
_space_group_name_H-M_alt          'C 1 2/c 1'
_space_group_name_Hall             '-C 2yc'
loop_
  _space_group_symop_operation_xyz
 'x, y, z'
 '-x, y, -z+1/2'
 'x+1/2, y+1/2, z'
 '-x+1/2, y+1/2, -z+1/2'
 '-x, -y, -z'
 'x, -y, z-1/2'
 '-x+1/2, -y+1/2, -z'
 'x+1/2, -y+1/2, z-1/2'

_cell_length_a                     5.7774(4)
_cell_length_b                     16.5549(13)
_cell_length_c                     21.7553(11)
_cell_angle_alpha                  90
_cell_angle_beta                   93.240(2)
_cell_angle_gamma                  90
_cell_volume                       2077.4(2)
_cell_formula_units_Z              4
_cell_measurement_reflns_used      9953
_cell_measurement_temperature      100.00
_cell_measurement_theta_max        36.27
_cell_measurement_theta_min        2.46
_shelx_estimated_absorpt_T_max     0.587
_shelx_estimated_absorpt_T_min     0.153
_exptl_absorpt_coefficient_mu      3.920
_exptl_absorpt_correction_T_max    0.7471
_exptl_absorpt_correction_T_min    0.4422
_exptl_absorpt_correction_type     multi-scan
_exptl_absorpt_process_details
;
SADABS-2016/2 (Bruker,2016/2) was used for absorption correction.
wR2(int) was 0.1490 before and 0.0937 after correction.
The Ratio of minimum to maximum transmission is 0.5919.
The \l/2 correction factor is Not present.
;
_exptl_absorpt_special_details     ?
_exptl_crystal_colour              'clear colourless'
_exptl_crystal_colour_lustre       clear
_exptl_crystal_colour_modifier     .
_exptl_crystal_colour_primary      colourless
_exptl_crystal_density_diffrn      1.619
_exptl_crystal_density_meas        ?
_exptl_crystal_density_method      ?
_exptl_crystal_description         block
_exptl_crystal_F_000               1024
loop_
  _exptl_crystal_face_index_h
  _exptl_crystal_face_index_k
  _exptl_crystal_face_index_l
  _exptl_crystal_face_perp_dist
 0.00 0.00 1.00 0.1650
 0.00 0.00 -1.00 0.0730
 0.00 -2.00 0.00 0.0240
 0.00 2.00 0.00 0.0760
 -1.00 -1.00 0.00 0.3100
 1.00 1.00 1.00 0.3180

_exptl_crystal_preparation         'chemical synthesis'
_exptl_crystal_recrystallization_method  'evaporation from CDCl3'
_exptl_crystal_size_max            0.768
_exptl_crystal_size_mid            0.33
_exptl_crystal_size_min            0.152
_exptl_transmission_factor_max     ?
_exptl_transmission_factor_min     ?
_diffrn_reflns_av_R_equivalents    0.0910
_diffrn_reflns_av_unetI/netI       0.0300
_diffrn_reflns_Laue_measured_fraction_full  0.999
_diffrn_reflns_Laue_measured_fraction_max  0.996
_diffrn_reflns_limit_h_max         9
_diffrn_reflns_limit_h_min         -9
_diffrn_reflns_limit_k_max         27
_diffrn_reflns_limit_k_min         -27
_diffrn_reflns_limit_l_max         36
_diffrn_reflns_limit_l_min         -36
_diffrn_reflns_number              97344
_diffrn_reflns_point_group_measured_fraction_full  0.999
_diffrn_reflns_point_group_measured_fraction_max  0.996
_diffrn_reflns_theta_full          25.242
_diffrn_reflns_theta_max           36.496
_diffrn_reflns_theta_min           1.875
_diffrn_ambient_temperature        100.00
_diffrn_detector_area_resol_mean   ?
_diffrn_measured_fraction_theta_full  0.999
_diffrn_measured_fraction_theta_max  0.996
_diffrn_measurement_device_type    'Bruker APEX-II CCD'
_diffrn_measurement_method         '\f and \w scans'
_diffrn_radiation_type             MoK\a
_diffrn_radiation_wavelength       0.71073
_diffrn_source                     ?
_diffrn_source_current             1.0
_diffrn_source_power               0.05
_diffrn_source_voltage             50.0
_diffrn_standards_number           0
_reflns_Friedel_coverage           0.000
_reflns_Friedel_fraction_full      .
_reflns_Friedel_fraction_max       .
_reflns_number_gt                  4357
_reflns_number_total               5095
_reflns_special_details
;
 Reflections were merged by SHELXL according to the crystal
 class for the calculation of statistics and refinement.
 
 _reflns_Friedel_fraction is defined as the number of unique
 Friedel pairs measured divided by the number that would be
 possible theoretically, ignoring centric projections and
 systematic absences.
;
_reflns_threshold_expression       'I > 2\s(I)'
_computing_cell_refinement         'SAINT V8.40B (?, 2016)'
_computing_data_collection         ?
_computing_data_reduction          'SAINT V8.40B (?, 2016)'
_computing_molecular_graphics      'Olex2 1.5 (Dolomanov et al., 2009)'
_computing_publication_material    'Olex2 1.5 (Dolomanov et al., 2009)'
_computing_structure_refinement    'SHELXL 2018/3 (Sheldrick, 2015)'
_computing_structure_solution      'SHELXT 2018/2 (Sheldrick, 2018)'
_refine_diff_density_max           0.867
_refine_diff_density_min           -0.746
_refine_diff_density_rms           0.115
_refine_ls_extinction_coef         .
_refine_ls_extinction_method       none
_refine_ls_goodness_of_fit_ref     1.046
_refine_ls_hydrogen_treatment      constr
_refine_ls_matrix_type             full
_refine_ls_number_parameters       131
_refine_ls_number_reflns           5095
_refine_ls_number_restraints       0
_refine_ls_R_factor_all            0.0425
_refine_ls_R_factor_gt             0.0327
_refine_ls_restrained_S_all        1.046
_refine_ls_shift/su_max            0.002
_refine_ls_shift/su_mean           0.000
_refine_ls_structure_factor_coef   Fsqd
_refine_ls_weighting_details      
 'w=1/[\s^2^(Fo^2^)+(0.0491P)^2^+1.8386P] where P=(Fo^2^+2Fc^2^)/3'
_refine_ls_weighting_scheme        calc
_refine_ls_wR_factor_gt            0.0833
_refine_ls_wR_factor_ref           0.0885
_refine_special_details            ?
_olex2_refinement_description
;
1. Fixed Uiso
 At 1.2 times of:
  All C(H) groups, All C(H,H) groups
 At 1.5 times of:
  All C(H,H,H) groups, All O(H) groups
2.a Ternary CH refined with riding coordinates:
 C00B(H00D)
2.b Secondary CH2 refined with riding coordinates:
 C00D(H00H,H00I)
2.c Idealised Me refined as rotating group:
 C007(H00A,H00B,H00C), C00C(H00E,H00F,H00G), C00E(H00J,H00K,H00L)
2.d Idealised tetrahedral OH refined as rotating group:
 O002(H002)
;
_atom_sites_solution_hydrogens     geom
_atom_sites_solution_primary       dual
_atom_sites_solution_secondary     ?
loop_
  _atom_site_label
  _atom_site_type_symbol
  _atom_site_fract_x
  _atom_site_fract_y
  _atom_site_fract_z
  _atom_site_U_iso_or_equiv
  _atom_site_adp_type
  _atom_site_occupancy
  _atom_site_site_symmetry_order
  _atom_site_calc_flag
  _atom_site_refinement_flags_posn
  _atom_site_refinement_flags_adp
  _atom_site_refinement_flags_occupancy
  _atom_site_disorder_assembly
  _atom_site_disorder_group
 Br Br 0.19809(3) 0.42614(2) 0.48244(2) 0.01813(5) Uani 1 1 d . . . . .
 O002 O 0.57656(19) 0.45351(6) 0.39235(5) 0.01794(18) Uani 1 1 d . . . . .
 H002 H 0.520651 0.477486 0.422141 0.027 Uiso 1 1 calc R U . . .
 C003 C 0.4598(2) 0.38257(7) 0.38133(5) 0.01197(18) Uani 1 1 d . . . . .
 C004 C 0.2798(2) 0.35728(8) 0.41693(5) 0.01268(19) Uani 1 1 d . . . . .
 C005 C 0.5341(2) 0.33433(7) 0.33299(5) 0.01068(18) Uani 1 1 d . . . . .
 C006 C 0.1640(2) 0.28356(8) 0.40780(5) 0.01213(19) Uani 1 1 d . . . . .
 C007 C 0.7441(2) 0.36024(8) 0.30012(6) 0.0136(2) Uani 1 1 d . . . . .
 H00A H 0.697017 0.397913 0.266984 0.020 Uiso 1 1 calc R U . . .
 H00B H 0.817361 0.312736 0.282644 0.020 Uiso 1 1 calc R U . . .
 H00C H 0.854543 0.386923 0.329322 0.020 Uiso 1 1 calc R U . . .
 C008 C 0.4141(2) 0.26157(7) 0.32202(5) 0.00990(17) Uani 1 1 d . . . . .
 C009 C 0.4584(2) 0.19566(7) 0.27856(5) 0.01008(17) Uani 1 1 d . . . . .
 C00A C 0.2387(2) 0.23633(7) 0.36020(5) 0.01128(18) Uani 1 1 d . . . . .
 C00B C 0.3679(2) 0.11877(7) 0.30815(6) 0.01233(19) Uani 1 1 d . . . . .
 H00D H 0.313568 0.079287 0.275670 0.015 Uiso 1 1 calc R U . . .
 C00C C 0.5444(2) 0.07891(8) 0.35377(7) 0.0168(2) Uani 1 1 d . . . . .
 H00E H 0.680109 0.061814 0.332039 0.025 Uiso 1 1 calc R U . . .
 H00F H 0.473612 0.031736 0.372410 0.025 Uiso 1 1 calc R U . . .
 H00G H 0.592395 0.117693 0.386060 0.025 Uiso 1 1 calc R U . . .
 C00D C 0.1592(2) 0.15220(8) 0.34194(6) 0.0137(2) Uani 1 1 d . . . . .
 H00H H 0.017231 0.153924 0.314265 0.016 Uiso 1 1 calc R U . . .
 H00I H 0.128983 0.119168 0.378568 0.016 Uiso 1 1 calc R U . . .
 C00E C -0.0301(2) 0.25807(9) 0.44682(6) 0.0167(2) Uani 1 1 d . . . . .
 H00J H 0.026323 0.256271 0.490135 0.025 Uiso 1 1 calc R U . . .
 H00K H -0.085260 0.204391 0.433895 0.025 Uiso 1 1 calc R U . . .
 H00L H -0.157651 0.296953 0.441838 0.025 Uiso 1 1 calc R U . . .

loop_
  _atom_site_aniso_label
  _atom_site_aniso_U_11
  _atom_site_aniso_U_22
  _atom_site_aniso_U_33
  _atom_site_aniso_U_23
  _atom_site_aniso_U_13
  _atom_site_aniso_U_12
 Br 0.02460(8) 0.01844(7) 0.01163(7) -0.00361(4) 0.00354(5) 0.00683(5)
 O002 0.0242(5) 0.0124(4) 0.0174(4) -0.0053(3) 0.0026(4) -0.0037(3)
 C003 0.0151(5) 0.0107(4) 0.0100(4) -0.0012(3) -0.0002(4) 0.0003(4)
 C004 0.0154(5) 0.0142(5) 0.0085(4) -0.0013(4) 0.0013(4) 0.0034(4)
 C005 0.0121(4) 0.0113(4) 0.0086(4) -0.0002(3) 0.0006(3) -0.0004(3)
 C006 0.0123(4) 0.0155(5) 0.0087(4) 0.0012(4) 0.0017(3) 0.0020(4)
 C007 0.0131(5) 0.0151(5) 0.0127(5) 0.0003(4) 0.0018(4) -0.0029(4)
 C008 0.0107(4) 0.0112(4) 0.0079(4) 0.0003(3) 0.0010(3) -0.0006(3)
 C009 0.0117(4) 0.0097(4) 0.0089(4) 0.0002(3) 0.0011(3) -0.0007(3)
 C00A 0.0111(4) 0.0137(5) 0.0092(4) 0.0005(3) 0.0017(3) -0.0002(4)
 C00B 0.0147(5) 0.0109(4) 0.0115(4) 0.0007(4) 0.0015(4) -0.0020(4)
 C00C 0.0186(5) 0.0146(5) 0.0169(5) 0.0050(4) 0.0000(4) -0.0013(4)
 C00D 0.0135(5) 0.0144(5) 0.0133(5) 0.0014(4) 0.0027(4) -0.0034(4)
 C00E 0.0141(5) 0.0233(6) 0.0133(5) 0.0016(4) 0.0054(4) 0.0007(4)

_geom_special_details
;
 All esds (except the esd in the dihedral angle between two l.s. planes)
 are estimated using the full covariance matrix.  The cell esds are taken
 into account individually in the estimation of esds in distances, angles
 and torsion angles; correlations between esds in cell parameters are only
 used when they are defined by crystal symmetry.  An approximate (isotropic)
 treatment of cell esds is used for estimating esds involving l.s. planes.
;
loop_
  _geom_bond_atom_site_label_1
  _geom_bond_atom_site_label_2
  _geom_bond_distance
  _geom_bond_site_symmetry_2
  _geom_bond_publ_flag
 Br C004 1.9053(12) . ?
 O002 H002 0.8400 . ?
 O002 C003 1.3689(16) . ?
 C003 C004 1.3953(18) . ?
 C003 C005 1.4066(17) . ?
 C004 C006 1.4007(18) . ?
 C005 C007 1.5052(17) . ?
 C005 C008 1.4034(16) . ?
 C006 C00A 1.3858(17) . ?
 C006 C00E 1.5042(17) . ?
 C007 H00A 0.9800 . ?
 C007 H00B 0.9800 . ?
 C007 H00C 0.9800 . ?
 C008 C009 1.4755(16) . ?
 C008 C00A 1.4098(16) . ?
 C009 C009 1.358(2) 2_655 ?
 C009 C00B 1.5317(17) . ?
 C00A C00D 1.5126(17) . ?
 C00B H00D 1.0000 . ?
 C00B C00C 1.5317(19) . ?
 C00B C00D 1.5494(18) . ?
 C00C H00E 0.9800 . ?
 C00C H00F 0.9800 . ?
 C00C H00G 0.9800 . ?
 C00D H00H 0.9900 . ?
 C00D H00I 0.9900 . ?
 C00E H00J 0.9800 . ?
 C00E H00K 0.9800 . ?
 C00E H00L 0.9800 . ?

loop_
  _geom_angle_atom_site_label_1
  _geom_angle_atom_site_label_2
  _geom_angle_atom_site_label_3
  _geom_angle
  _geom_angle_site_symmetry_1
  _geom_angle_site_symmetry_3
  _geom_angle_publ_flag
 C003 O002 H002 109.5 . . ?
 O002 C003 C004 122.38(11) . . ?
 O002 C003 C005 116.73(11) . . ?
 C004 C003 C005 120.87(11) . . ?
 C003 C004 Br 117.37(9) . . ?
 C003 C004 C006 123.22(11) . . ?
 C006 C004 Br 119.39(9) . . ?
 C003 C005 C007 118.80(11) . . ?
 C008 C005 C003 116.48(11) . . ?
 C008 C005 C007 124.55(11) . . ?
 C004 C006 C00E 121.99(11) . . ?
 C00A C006 C004 115.53(11) . . ?
 C00A C006 C00E 122.47(12) . . ?
 C005 C007 H00A 109.5 . . ?
 C005 C007 H00B 109.5 . . ?
 C005 C007 H00C 109.5 . . ?
 H00A C007 H00B 109.5 . . ?
 H00A C007 H00C 109.5 . . ?
 H00B C007 H00C 109.5 . . ?
 C005 C008 C009 129.94(10) . . ?
 C005 C008 C00A 121.24(10) . . ?
 C00A C008 C009 108.35(10) . . ?
 C008 C009 C00B 105.64(9) . . ?
 C009 C009 C008 132.04(6) 2_655 . ?
 C009 C009 C00B 122.12(7) 2_655 . ?
 C006 C00A C008 122.53(11) . . ?
 C006 C00A C00D 127.81(11) . . ?
 C008 C00A C00D 109.62(10) . . ?
 C009 C00B H00D 110.3 . . ?
 C009 C00B C00D 101.29(9) . . ?
 C00C C00B C009 113.57(10) . . ?
 C00C C00B H00D 110.3 . . ?
 C00C C00B C00D 110.72(10) . . ?
 C00D C00B H00D 110.3 . . ?
 C00B C00C H00E 109.5 . . ?
 C00B C00C H00F 109.5 . . ?
 C00B C00C H00G 109.5 . . ?
 H00E C00C H00F 109.5 . . ?
 H00E C00C H00G 109.5 . . ?
 H00F C00C H00G 109.5 . . ?
 C00A C00D C00B 102.75(9) . . ?
 C00A C00D H00H 111.2 . . ?
 C00A C00D H00I 111.2 . . ?
 C00B C00D H00H 111.2 . . ?
 C00B C00D H00I 111.2 . . ?
 H00H C00D H00I 109.1 . . ?
 C006 C00E H00J 109.5 . . ?
 C006 C00E H00K 109.5 . . ?
 C006 C00E H00L 109.5 . . ?
 H00J C00E H00K 109.5 . . ?
 H00J C00E H00L 109.5 . . ?
 H00K C00E H00L 109.5 . . ?

loop_
  _geom_torsion_atom_site_label_1
  _geom_torsion_atom_site_label_2
  _geom_torsion_atom_site_label_3
  _geom_torsion_atom_site_label_4
  _geom_torsion
  _geom_torsion_site_symmetry_1
  _geom_torsion_site_symmetry_2
  _geom_torsion_site_symmetry_3
  _geom_torsion_site_symmetry_4
  _geom_torsion_publ_flag
 Br C004 C006 C00A -178.33(9) . . . . ?
 Br C004 C006 C00E 2.26(16) . . . . ?
 O002 C003 C004 Br 0.41(16) . . . . ?
 O002 C003 C004 C006 -177.59(12) . . . . ?
 O002 C003 C005 C007 4.34(17) . . . . ?
 O002 C003 C005 C008 179.82(11) . . . . ?
 C003 C004 C006 C00A -0.37(18) . . . . ?
 C003 C004 C006 C00E -179.78(12) . . . . ?
 C003 C005 C008 C009 -175.13(11) . . . . ?
 C003 C005 C008 C00A -3.91(17) . . . . ?
 C004 C003 C005 C007 -173.91(11) . . . . ?
 C004 C003 C005 C008 1.57(17) . . . . ?
 C004 C006 C00A C008 -2.02(17) . . . . ?
 C004 C006 C00A C00D 175.66(11) . . . . ?
 C005 C003 C004 Br 178.55(9) . . . . ?
 C005 C003 C004 C006 0.56(19) . . . . ?
 C005 C008 C009 C009 -34.1(2) . . . 2_655 ?
 C005 C008 C009 C00B 151.00(12) . . . . ?
 C005 C008 C00A C006 4.32(18) . . . . ?
 C005 C008 C00A C00D -173.74(11) . . . . ?
 C006 C00A C00D C00B -156.06(12) . . . . ?
 C007 C005 C008 C009 0.1(2) . . . . ?
 C007 C005 C008 C00A 171.29(11) . . . . ?
 C008 C009 C00B C00C -85.36(12) . . . . ?
 C008 C009 C00B C00D 33.38(12) . . . . ?
 C008 C00A C00D C00B 21.86(13) . . . . ?
 C009 C008 C00A C006 177.24(11) . . . . ?
 C009 C008 C00A C00D -0.81(13) . . . . ?
 C009 C009 C00B C00C 99.13(17) 2_655 . . . ?
 C009 C009 C00B C00D -142.13(15) 2_655 . . . ?
 C009 C00B C00D C00A -32.82(11) . . . . ?
 C00A C008 C009 C009 153.77(17) . . . 2_655 ?
 C00A C008 C009 C00B -21.11(13) . . . . ?
 C00C C00B C00D C00A 87.94(12) . . . . ?
 C00E C006 C00A C008 177.38(11) . . . . ?
 C00E C006 C00A C00D -4.9(2) . . . . ?

_shelx_res_file
;
TITL krp_122a_c2c_a.res in C2/c
    krp_122a_c2c.res
    created by SHELXL-2018/3 at 11:44:40 on 13-Dec-2024
REM Old TITL KRP_122a_C2c in C2/c
REM SHELXT solution in C2/c: R1 0.095, Rweak 0.005, Alpha 0.021
REM <I/s> 1.039 for 77 systematic absences, Orientation as input
REM Formula found by SHELXT: C12 O Br
CELL 0.71073 5.7774 16.5549 21.7553 90 93.24 90
ZERR 4 0.0004 0.0013 0.0011 0 0.002 0
LATT 7
SYMM -X,+Y,0.5-Z
SFAC C H O Br
UNIT 96 104 8 8

L.S. 10 0 0
PLAN  1
SIZE 0.152 0.33 0.768
TEMP -173.15
CONF
BOND
list 4
MORE -1
BOND $H
fmap 2 53
acta
OMIT 3 3 3
REM <olex2.extras>
REM <HklSrc "%.\\KRP_122a_C2c.hkl">
REM </olex2.extras>

WGHT    0.049100    1.838600
FVAR       0.25286
BR    4    0.198087    0.426139    0.482444    11.00000    0.02460    0.01844 =
         0.01163   -0.00361    0.00354    0.00683
O002  3    0.576559    0.453508    0.392350    11.00000    0.02418    0.01239 =
         0.01741   -0.00535    0.00263   -0.00371
AFIX 147
H002  2    0.520651    0.477486    0.422141    11.00000   -1.50000
AFIX   0
C003  1    0.459762    0.382567    0.381330    11.00000    0.01512    0.01066 =
         0.01002   -0.00120   -0.00024    0.00030
C004  1    0.279827    0.357279    0.416930    11.00000    0.01543    0.01417 =
         0.00851   -0.00126    0.00129    0.00344
C005  1    0.534052    0.334334    0.332995    11.00000    0.01208    0.01133 =
         0.00864   -0.00018    0.00063   -0.00035
C006  1    0.163975    0.283559    0.407804    11.00000    0.01227    0.01555 =
         0.00869    0.00124    0.00172    0.00199
C007  1    0.744063    0.360236    0.300118    11.00000    0.01313    0.01515 =
         0.01267    0.00030    0.00181   -0.00293
AFIX 137
H00A  2    0.697017    0.397913    0.266984    11.00000   -1.50000
H00B  2    0.817361    0.312736    0.282644    11.00000   -1.50000
H00C  2    0.854543    0.386923    0.329322    11.00000   -1.50000
AFIX   0
C008  1    0.414131    0.261568    0.322020    11.00000    0.01073    0.01115 =
         0.00787    0.00026    0.00103   -0.00056
C009  1    0.458368    0.195660    0.278559    11.00000    0.01172    0.00971 =
         0.00886    0.00023    0.00109   -0.00066
C00A  1    0.238659    0.236334    0.360203    11.00000    0.01107    0.01371 =
         0.00918    0.00054    0.00171   -0.00018
C00B  1    0.367887    0.118771    0.308150    11.00000    0.01471    0.01090 =
         0.01147    0.00074    0.00152   -0.00204
AFIX  13
H00D  2    0.313568    0.079287    0.275670    11.00000   -1.20000
AFIX   0
C00C  1    0.544394    0.078915    0.353773    11.00000    0.01863    0.01462 =
         0.01694    0.00498    0.00000   -0.00128
AFIX 137
H00E  2    0.680109    0.061814    0.332039    11.00000   -1.50000
H00F  2    0.473612    0.031736    0.372410    11.00000   -1.50000
H00G  2    0.592395    0.117693    0.386060    11.00000   -1.50000
AFIX   0
C00D  1    0.159183    0.152198    0.341941    11.00000    0.01348    0.01444 =
         0.01327    0.00144    0.00267   -0.00342
AFIX  23
H00H  2    0.017231    0.153924    0.314265    11.00000   -1.20000
H00I  2    0.128983    0.119168    0.378568    11.00000   -1.20000
AFIX   0
C00E  1   -0.030058    0.258073    0.446817    11.00000    0.01409    0.02332 =
         0.01329    0.00161    0.00545    0.00068
AFIX 137
H00J  2    0.026323    0.256271    0.490135    11.00000   -1.50000
H00K  2   -0.085260    0.204391    0.433895    11.00000   -1.50000
H00L  2   -0.157651    0.296953    0.441838    11.00000   -1.50000
AFIX   0
HKLF 4


REM  krp_122a_c2c_a.res in C2/c
REM wR2 = 0.0885, GooF = S = 1.046, Restrained GooF = 1.046 for all data
REM R1 = 0.0327 for 4357 Fo > 4sig(Fo) and 0.0425 for all 5095 data
REM 131 parameters refined using 0 restraints

END

WGHT      0.0491      1.8386

REM Highest difference peak  0.867,  deepest hole -0.746,  1-sigma level  0.115
Q1    1   0.0750  0.4236  0.5003  11.00000  0.05    0.87
;
_shelx_res_checksum                37149
_shelx_hkl_file
;
   1  -1   0   56.40    5.76
   1  -1   0   65.52    5.85
   1  -1   0   69.15    5.90
   1  -1   0   60.89    5.80
   1  -1   0   69.39    5.97
   1  -1   0   58.16    5.79
   1  -1   0   70.56    5.89
   1  -1   0   73.70    5.77
   1  -1   0   63.20    5.74
   1  -1   0   68.53    5.70
  -1   1   0   63.19    5.88
  -1   1   0   68.91    5.98
  -1   1   0   62.20    5.82
  -1   1   0   69.44    5.88
  -1   1   0   66.54    5.88
  -1   1   0   63.78    5.82
  -1   1   0   64.92    5.64
  -1   1   0   63.67    5.68
  -1   1   0   76.02    5.81
  -1   1   0   54.08    6.32
  -1   1   0   64.05    5.74
  -1   1   0   71.43    5.94
   2  -2   0  468.65   37.23
   2  -2   0  487.44   37.31
   2  -2   0  412.46   37.05
   2  -2   0  411.73   37.08
   2  -2   0  461.58   36.85
   2  -2   0  458.22   37.28
   2  -2   0  460.21   37.21
   2  -2   0  414.45   36.88
   2  -2   0  406.45   37.08
  -2   2   0  455.22   37.22
  -2   2   0  479.71   37.27
  -2   2   0  420.71   37.08
  -2   2   0  484.20   37.03
  -2   2   0  475.84   36.81
  -2   2   0  463.45   36.93
  -2   2   0  459.36   37.30
  -2   2   0  441.85   37.10
  -2   2   0  448.04   37.18
   3  -3   0   25.01    3.61
   3  -3   0   25.17    4.55
   3  -3   0   26.25    3.84
   3  -3   0   27.02    4.27
   3  -3   0   22.28    4.26
   3  -3   0   20.50    3.84
   3  -3   0   20.01    3.97
  -3   3   0   20.08    4.28
  -3   3   0   18.76    3.35
  -3   3   0   26.18    5.91
  -3   3   0   25.18    4.47
  -3   3   0   20.49    3.94
  -3   3   0   20.96    4.00
  -3   3   0   22.83    4.02
  -3   3   0   17.67    4.10
  -3   3   0   33.30    4.02
  -3   3   0   29.69    4.19
   4  -4   0    4.36    2.54
   4  -4   0    5.79    3.51
   4  -4   0    5.27    2.87
   4  -4   0    5.90    2.55
   4  -4   0    4.24    3.25
   4  -4   0    4.62    3.07
  -4   4   0   -0.81    3.33
  -4   4   0    5.17    3.61
  -4   4   0    7.98    3.55
  -4   4   0    4.92    3.73
  -4   4   0    2.83    2.77
  -4   4   0    4.23    2.09
   5  -5   0  163.48   14.67
   5  -5   0  170.85   16.23
   5  -5   0  161.97   15.70
   5  -5   0  190.21   17.08
   5  -5   0  155.17   14.06
  -5   5   0  137.19   15.83
  -5   5   0  121.91   15.45
  -5   5   0  143.93   15.85
  -5   5   0  160.66   15.86
   6  -6   0   12.80    5.09
   6  -6   0   13.03    5.00
   6  -6   0   16.08    4.22
   6  -6   0   14.44    6.99
   6  -6   0   21.84    6.41
  -6   6   0   15.89    5.99
  -6   6   0   14.54    6.78
  -6   6   0   18.97    7.29
  -6   6   0    6.73    6.02
   7  -7   0  108.39   11.85
   7  -7   0   94.17   11.27
   7  -7   0   91.45   12.76
   7  -7   0  102.34   13.48
   7  -7   0   63.24   11.94
  -7   7   0  100.36   14.20
  -7   7   0   94.71   14.15
  -7   7   0  107.07   14.49
  -7   7   0  150.15   15.66
   8  -8   0   87.54   14.12
   8  -8   0  120.31   13.66
   8  -8   0  143.69   16.67
   8  -8   0  133.68   14.20
   8  -8   0   88.46   16.20
  -8   8   0  143.03   18.55
  -8   8   0  143.12   18.28
  -8   8   0  125.76   16.63
   9  -9   0   28.42   10.72
   9  -9   0   16.91    9.58
   9  -9   0   12.33    7.40
  -9   9   0   17.02   10.99
  -9   9   0    4.69   10.73
  -9   9   0   22.88   12.41
  -8  10   0   -1.46    8.56
  -8  10   0    9.64    8.51
  -8  10   0   -3.58    7.75
  -8  10   0    0.66    9.00
   8 -10   0   10.47    8.14
   8 -10   0   -7.36    5.01
   8 -10   0    6.62    5.96
   8 -10   0    6.28    7.37
   8 -10   0   15.65    7.17
  -7   9   0  135.47   16.61
  -7   9   0   99.81   15.47
  -7   9   0  126.33   16.39
  -7   9   0  131.98   16.13
   7  -9   0  116.67   16.03
   7  -9   0  112.89   12.88
   7  -9   0  145.86   14.13
   7  -9   0  113.88   15.16
   7  -9   0  118.22   15.08
  -6   8   0   72.23   10.32
  -6   8   0   48.19    9.37
  -6   8   0   59.01   10.21
  -6   8   0   48.58    9.72
   6  -8   0   62.14    8.11
   6  -8   0   64.79    9.48
   6  -8   0   53.84    7.65
   6  -8   0   44.36    8.30
   6  -8   0   53.93    8.79
  -5   7   0 1230.53   91.85
  -5   7   0 1170.88   90.90
  -5   7   0 1150.68   90.90
   5  -7   0 1029.17   89.61
   5  -7   0  955.33   90.00
  -4   6   0   30.83    5.90
  -4   6   0   24.08    5.62
  -4   6   0   36.19    6.14
  -4   6   0   38.92    6.21
   4  -6   0   24.35    5.18
   4  -6   0   32.88    5.01
   4  -6   0   32.78    5.56
   4  -6   0   31.61    4.91
   4  -6   0   34.84    6.28
  -3   5   0  573.74   47.54
  -3   5   0  619.37   47.39
  -3   5   0  510.69   49.40
  -3   5   0  644.70   47.95
  -3   5   0  573.26   47.68
  -3   5   0  587.53   47.59
   3  -5   0  570.48   46.73
   3  -5   0  571.20   47.43
   3  -5   0  609.66   47.06
   3  -5   0  501.22   47.71
   3  -5   0  527.52   46.87
  -2   4   0  417.37   33.88
  -2   4   0  425.72   34.24
  -2   4   0  382.09   33.67
  -2   4   0  397.19   33.74
  -2   4   0  427.77   33.71
  -2   4   0  441.27   33.59
  -2   4   0  423.98   33.75
  -2   4   0  431.43   33.76
  -2   4   0  392.32   33.58
   2  -4   0  437.47   33.68
   2  -4   0  465.10   33.29
   2  -4   0  421.22   33.30
   2  -4   0  351.17   33.56
   2  -4   0  393.56   33.67
   2  -4   0  412.14   33.34
   2  -4   0  379.19   33.66
   2  -4   0  352.00   33.34
   2  -4   0  366.29   33.24
   2  -4   0  404.67   33.56
  -1   3   0   13.85    2.08
  -1   3   0   13.26    2.03
  -1   3   0   19.85    2.42
  -1   3   0   23.48    2.58
  -1   3   0   18.85    2.32
  -1   3   0   17.21    2.38
  -1   3   0   20.60    2.39
  -1   3   0   19.02    2.23
   1  -3   0   20.42    2.34
   1  -3   0   20.88    2.19
   1  -3   0   17.74    2.40
   1  -3   0   21.63    2.39
   1  -3   0   22.33    2.67
   1  -3   0   20.38    2.46
   1  -3   0   17.51    2.26
   1  -3   0   18.31    2.15
   1  -3   0   15.69    2.05
   1  -3   0   17.58    2.32
   0   2   0   35.46    3.41
   0   2   0   29.78    3.05
   0   2   0   35.58    2.93
   0   2   0   31.11    2.90
   0   2   0   35.66    3.15
   0   2   0   36.89    3.03
   0  -2   0   37.10    3.12
   0  -2   0   37.67    3.11
   0  -2   0   27.01    2.86
   0  -2   0   31.05    2.92
   0  -2   0   34.25    2.95
   0  -2   0   27.91    2.83
   0  -2   0   34.28    2.97
   0  -2   0   27.28    2.88
   1   1   0   62.35    5.69
   1   1   0   64.31    5.79
   1   1   0   64.09    5.54
   1   1   0   62.73    5.66
   1   1   0   60.48    5.68
   1   1   0   68.42    6.07
   1   1   0   72.65    5.70
   1   1   0   63.99    5.69
   1   1   0   64.47    6.59
   1   1   0   63.47    5.70
   1   1   0   63.12    5.73
  -1  -1   0   61.74    5.69
  -1  -1   0   65.82    5.79
  -1  -1   0   63.81    5.72
  -1  -1   0   57.45    5.73
  -1  -1   0   62.40    6.46
  -1  -1   0   59.18    5.65
  -1  -1   0   63.21    5.97
  -1  -1   0   65.67    5.65
  -1  -1   0   63.58    5.73
  -1  -1   0   64.60    5.56
  -1  -1   0   64.74    5.66
   2   0   0  660.31   60.50
   2   0   0  721.78   60.42
   2   0   0  770.54   60.39
   2   0   0  699.08   60.57
   2   0   0  728.30   60.66
   2   0   0  734.78   60.69
   2   0   0  797.13   61.29
   2   0   0  826.37   60.39
   2   0   0  700.47   62.21
   2   0   0  739.77   60.80
   2   0   0  712.56   60.64
  -2   0   0  825.33   60.54
  -2   0   0  786.09   61.27
  -2   0   0  713.16   60.62
  -2   0   0  777.53   60.51
  -2   0   0  783.88   60.40
  -2   0   0  727.31   60.66
  -2   0   0  716.49   60.68
  -2   0   0  719.90   60.74
  -2   0   0  804.85   60.93
  -2   0   0  702.63   62.07
  -2   0   0  743.35   60.67
   3  -1   0 1102.38   94.08
   3  -1   0 1095.10   94.08
   3  -1   0 1203.33   93.71
   3  -1   0 1041.76   93.93
   3  -1   0 1120.79   93.80
   3  -1   0 1056.94   94.65
   3  -1   0 1196.44   94.86
   3  -1   0 1201.20   94.26
   3  -1   0 1143.41   94.19
   3  -1   0 1197.55   94.36
  -3   1   0 1181.09   95.10
  -3   1   0 1127.47   94.13
  -3   1   0 1201.96   93.98
  -3   1   0 1157.27   94.30
  -3   1   0 1103.52   94.12
  -3   1   0 1262.98   93.91
  -3   1   0 1210.92   93.93
  -3   1   0 1174.19   94.23
  -3   1   0 1194.61   93.81
  -3   1   0 1152.01   96.39
   4  -2   0    1.02    2.18
   4  -2   0   -1.01    2.49
   4  -2   0    1.74    2.40
   4  -2   0   -2.78    2.31
   4  -2   0   -0.42    2.42
   4  -2   0    2.02    2.36
   4  -2   0   -0.33    2.91
  -4   2   0   -0.61    2.26
  -4   2   0    0.75    3.74
  -4   2   0    0.49    3.07
  -4   2   0    0.58    3.30
  -4   2   0   -1.28    2.74
   5  -3   0  112.57   13.00
   5  -3   0  116.52   12.35
   5  -3   0  119.86   12.88
   5  -3   0  118.96   11.57
   5  -3   0  115.55   12.86
   5  -3   0  119.47   11.55
  -5   3   0   96.02   12.25
  -5   3   0  111.60   13.88
  -5   3   0  115.38   12.85
  -5   3   0  116.82   13.36
  -5   3   0  114.89   11.46
  -5   3   0  134.86   12.87
   6  -4   0   48.04    8.59
   6  -4   0   47.57    7.06
   6  -4   0   40.43    5.97
   6  -4   0   32.45    9.03
   6  -4   0   26.41    7.18
   6  -4   0   47.17    6.59
  -6   4   0   43.36    8.77
  -6   4   0   53.47    9.99
  -6   4   0   34.40    8.22
  -6   4   0   36.99    7.73
   7  -5   0   48.35    7.76
   7  -5   0   43.26    8.87
   7  -5   0   60.73   11.58
  -7   5   0   23.56    9.13
  -7   5   0   56.67   11.34
  -7   5   0   51.49   10.82
  -7   5   0   46.58    9.17
   8  -6   0   80.18   10.44
   8  -6   0   70.14   12.41
   8  -6   0   63.39   11.00
   8  -6   0   83.47   10.60
  -8   6   0   79.78   13.10
  -8   6   0   76.48   14.56
  -8   6   0  101.46   14.83
  -8   6   0   74.58   15.13
   9  -7   0    7.70    6.93
   9  -7   0   12.82    8.36
   9  -7   0   13.16    9.03
  -9   7   0   -0.61   11.48
  -9   7   0    4.42    9.17
  -9   7   0   -1.79    8.75
  -9   7   0   12.43   10.29
  -8  12   0   34.76   11.67
  -8  12   0   53.65   11.88
  -8  12   0   41.04   12.03
   8 -12   0   35.16    9.31
   8 -12   0   35.16   11.48
   8 -12   0   35.23   10.79
   8 -12   0   37.57    8.72
   8 -12   0   36.47    9.90
  -7  11   0  103.68   16.64
  -7  11   0   90.28   13.25
  -7  11   0   98.35   14.23
   7 -11   0   88.28   12.61
   7 -11   0   72.42   12.22
   7 -11   0   84.57   14.45
   7 -11   0   86.10   11.44
  -6  10   0   64.45   11.10
  -6  10   0   68.82   10.60
  -6  10   0   67.84   11.03
  -6  10   0   66.23   10.68
   6 -10   0   50.54    8.26
   6 -10   0   63.10    9.68
   6 -10   0   69.21    8.51
   6 -10   0   43.78    9.40
   6 -10   0   57.33    9.60
  -5   9   0  133.74   14.73
  -5   9   0  138.13   15.71
  -5   9   0  144.88   15.38
  -5   9   0  135.10   15.06
   5  -9   0  128.03   14.10
   5  -9   0  125.59   14.06
   5  -9   0  144.42   13.54
   5  -9   0  134.76   14.10
   5  -9   0  151.12   13.80
  -4   8   0   41.76    6.29
  -4   8   0   36.47    6.65
  -4   8   0   26.96    6.09
  -4   8   0   26.65    5.79
  -4   8   0   35.19    6.31
   4  -8   0   30.33    4.92
   4  -8   0   37.00    6.16
   4  -8   0   28.88    5.61
   4  -8   0   26.23    5.32
   4  -8   0   30.08    4.93
  -3   7   0  987.08   77.99
  -3   7   0  991.49   77.83
  -3   7   0  999.41   77.96
  -3   7   0 1003.82   77.98
   3  -7   0  916.40   77.34
   3  -7   0  846.58   77.52
   3  -7   0  900.08   77.24
   3  -7   0  965.29   77.42
   3  -7   0  968.38   77.72
  -2   6   0  795.22   58.13
  -2   6   0  655.39   58.12
  -2   6   0  685.27   58.29
  -2   6   0  731.20   58.04
  -2   6   0  693.29   58.04
  -2   6   0  791.84   58.50
  -2   6   0  717.60   57.97
  -2   6   0  737.17   58.03
  -2   6   0  759.99   58.39
   2  -6   0  736.67   57.71
   2  -6   0  663.25   57.79
   2  -6   0  631.21   58.06
   2  -6   0  658.15   58.08
   2  -6   0  617.23   58.07
   2  -6   0  689.17   58.08
   2  -6   0  788.29   57.84
   2  -6   0  661.23   58.10
   2  -6   0  766.24   57.93
  -1   5   0  137.04   12.15
  -1   5   0  149.35   12.23
  -1   5   0  136.61   12.12
  -1   5   0  124.89   12.03
  -1   5   0  150.47   12.06
  -1   5   0  149.82   12.10
  -1   5   0  143.80   12.01
  -1   5   0  125.36   11.99
   1  -5   0  143.09   11.89
   1  -5   0  135.99   12.20
   1  -5   0  132.09   12.18
   1  -5   0  150.22   12.23
   1  -5   0  150.45   11.97
   1  -5   0  134.49   11.89
   1  -5   0  152.40   12.01
   1  -5   0  129.27   11.86
   0   4   0 1021.97   79.40
   0   4   0  856.13   79.29
   0   4   0 1087.89   79.46
   0   4   0 1016.79   79.53
   0   4   0  879.56   79.28
   0   4   0  949.30   80.21
   0   4   0  976.67   79.38
   0  -4   0 1018.30   79.33
   0  -4   0  910.25   79.34
   0  -4   0  988.55   79.41
   0  -4   0 1041.30   79.48
   0  -4   0  980.94   79.29
   0  -4   0 1096.47   79.67
   1   3   0   20.07    2.83
   1   3   0   19.88    2.34
   1   3   0   19.40    2.21
   1   3   0   20.60    2.20
   1   3   0   21.72    1.98
   1   3   0   21.28    2.49
   1   3   0   14.05    2.23
   1   3   0   19.30    2.45
   1   3   0   16.33    2.40
   1   3   0   18.67    3.72
   1   3   0   17.77    2.63
  -1  -3   0   15.95    2.31
  -1  -3   0   20.70    2.89
  -1  -3   0   16.26    3.17
  -1  -3   0   17.03    2.33
  -1  -3   0   20.16    2.20
  -1  -3   0   19.26    2.51
  -1  -3   0   21.44    2.84
  -1  -3   0   20.11    2.32
  -1  -3   0   17.37    2.39
  -1  -3   0   15.41    2.02
   2   2   0  456.53   37.57
   2   2   0  468.02   36.77
   2   2   0  430.15   36.77
   2   2   0  465.13   37.17
   2   2   0  466.42   36.97
   2   2   0  459.10   36.58
   2   2   0  411.00   36.84
   2   2   0  431.45   36.83
   2   2   0  437.56   36.90
   2   2   0  425.71   36.73
   2   2   0  437.40   38.71
  -2  -2   0  438.33   36.80
  -2  -2   0  459.24   36.64
  -2  -2   0  471.05   38.58
  -2  -2   0  446.88   36.79
  -2  -2   0  472.36   37.16
  -2  -2   0  464.38   37.07
  -2  -2   0  420.64   36.88
  -2  -2   0  438.22   37.01
   3   1   0 1050.88   93.63
   3   1   0 1093.10   96.42
   3   1   0 1120.29   94.40
   3   1   0 1164.55   93.96
   3   1   0 1239.48   94.91
   3   1   0 1067.82   93.61
   3   1   0 1132.91   93.43
   3   1   0 1231.84   93.43
   3   1   0 1286.86   93.33
   3   1   0 1077.27   93.72
   3   1   0 1143.44   94.10
   3   1   0 1156.94   93.95
  -3  -1   0 1081.78   95.93
  -3  -1   0 1147.08   94.10
  -3  -1   0 1156.90   94.02
  -3  -1   0 1240.91   93.59
  -3  -1   0 1181.92   93.58
  -3  -1   0 1127.79   93.93
  -3  -1   0 1224.78   94.79
  -3  -1   0 1124.91   93.75
   4   0   0  362.10   29.91
   4   0   0  333.74   28.89
   4   0   0  374.34   30.10
   4   0   0  349.60   29.85
   4   0   0  325.35   29.77
   4   0   0  365.11   31.00
   4   0   0  336.93   33.14
  -4   0   0  329.31   29.97
  -4   0   0  299.77   29.01
  -4   0   0  337.90   29.29
  -4   0   0  321.27   29.75
  -4   0   0  326.22   29.78
  -4   0   0  390.18   29.69
   5  -1   0  490.68   46.52
   5  -1   0  559.98   47.52
   5  -1   0  555.87   46.82
   5  -1   0  554.79   45.55
   5  -1   0  557.81   46.84
   5  -1   0  532.03   46.33
  -5   1   0  505.99   46.78
  -5   1   0  543.55   47.08
  -5   1   0  543.72   46.81
  -5   1   0  609.20   46.36
  -5   1   0  541.96   46.09
   6  -2   0   12.43    4.32
   6  -2   0   15.25    4.45
   6  -2   0   11.30    6.24
   6  -2   0    0.55    8.05
   6  -2   0   14.53    5.38
   6  -2   0    3.40    4.60
  -6   2   0   10.95    7.40
  -6   2   0   13.28    4.35
  -6   2   0   12.26    5.36
  -6   2   0   10.89    6.84
  -6   2   0    8.03    6.22
  -6   2   0    7.70    5.28
   7  -3   0   28.42    8.93
   7  -3   0   19.91    4.68
   7  -3   0   10.29    7.48
   7  -3   0   16.70    5.41
   7  -3   0    9.85    6.09
   7  -3   0   17.04    5.19
  -7   3   0   18.81    6.92
  -7   3   0   16.27    7.71
  -7   3   0   15.71    7.75
  -7   3   0   13.01    7.06
   8  -4   0    5.10    4.87
   8  -4   0   11.53    9.12
   8  -4   0   -0.58    6.37
  -8   4   0    2.10    7.89
  -8   4   0   -5.38    8.95
  -8   4   0    3.91    7.82
  -8   4   0   -1.63    8.44
   9  -5   0   -4.24    9.80
   9  -5   0   -5.63    6.33
   9  -5   0    4.98    8.14
  -9   5   0   -1.12   11.62
  -9   5   0   10.09    8.56
  -9   5   0   18.22   11.28
  -9   5   0   -3.34    9.93
  -8  14   0   45.61   11.91
  -8  14   0   28.23   11.33
  -8  14   0   57.78   12.67
  -8  14   0   64.65   13.26
   8 -14   0   43.24   10.37
   8 -14   0   13.91    9.31
   8 -14   0   36.98    8.85
   8 -14   0   37.43   12.14
  -7  13   0   88.37   14.86
  -7  13   0   94.91   14.35
  -7  13   0   94.94   13.99
  -7  13   0   83.43   13.21
   7 -13   0   77.16   12.25
   7 -13   0   86.41   12.51
   7 -13   0   85.69   14.03
   7 -13   0   82.63   10.20
   7 -13   0   59.83   11.67
  -6  12   0   37.44    9.34
  -6  12   0   49.59    9.56
  -6  12   0   47.02   10.08
  -6  12   0   42.30    9.69
   6 -12   0   46.97    8.26
   6 -12   0   44.54    7.57
   6 -12   0   56.30    7.49
   6 -12   0   34.47    7.91
   6 -12   0   33.73    7.99
  -5  11   0   39.81    8.60
  -5  11   0   47.86    8.83
  -5  11   0   57.29    9.00
  -5  11   0   69.59    9.58
   5 -11   0   49.08    7.25
   5 -11   0   47.63    7.71
   5 -11   0   26.92    7.75
   5 -11   0   47.55    6.72
   5 -11   0   50.36    7.85
  -4  10   0   67.57    9.13
  -4  10   0   50.69    8.15
  -4  10   0   60.96    8.73
  -4  10   0   77.49    9.16
  -4  10   0   61.43    8.78
   4 -10   0   60.16    8.15
   4 -10   0   40.65    7.46
   4 -10   0   64.86    7.40
   4 -10   0   68.82    8.58
   4 -10   0   64.16    7.74
   4 -10   0   50.76    6.45
  -3   9   0   71.90    8.24
  -3   9   0   61.08    8.40
  -3   9   0   74.86    8.20
  -3   9   0   73.81    9.00
  -3   9   0   80.38    8.20
   3  -9   0   74.77    8.50
   3  -9   0   69.91    7.36
   3  -9   0   57.84    7.53
   3  -9   0   77.16    7.58
   3  -9   0   57.58    7.40
   3  -9   0   64.45    7.83
  -2   8   0  342.36   27.37
  -2   8   0  347.28   27.11
  -2   8   0  354.69   27.25
  -2   8   0  337.12   27.63
   2  -8   0  304.54   26.77
   2  -8   0  324.61   26.79
   2  -8   0  290.08   27.85
   2  -8   0  319.41   26.84
   2  -8   0  271.45   27.25
   2  -8   0  314.12   26.84
  -1   7   0 1254.06   98.77
  -1   7   0 1091.66   98.54
  -1   7   0 1118.47   98.64
  -1   7   0 1295.11   99.26
  -1   7   0 1120.80   98.61
  -1   7   0 1348.50   98.44
  -1   7   0 1200.96   98.64
   1  -7   0 1238.30   98.68
   1  -7   0 1217.49   98.54
   1  -7   0 1305.36   98.76
   1  -7   0 1311.42   98.28
   1  -7   0 1066.72   98.65
   1  -7   0 1322.47   98.26
   1  -7   0 1187.06   98.78
   1  -7   0 1296.70   98.40
   1  -7   0 1110.80   98.45
   0   6   0 4030.44  342.50
   0   6   0 4258.06  342.57
   0   6   0 4515.41  342.67
   0   6   0 4468.80  342.85
   0   6   0 3750.99  343.73
   0   6   0 4482.96  342.64
   0   6   0 4339.45  342.61
   0  -6   0 4117.30  342.68
   0  -6   0 4401.38  342.86
   0  -6   0 3930.81  342.54
   0  -6   0 4450.37  342.87
   0  -6   0 4309.69  342.66
   0  -6   0 4486.59  342.49
   1   5   0  142.68   12.56
   1   5   0  166.08   12.69
   1   5   0  150.13   12.22
   1   5   0  129.06   14.15
   1   5   0  137.74   12.22
   1   5   0  152.46   12.36
   1   5   0  140.34   12.51
   1   5   0  151.65   12.26
   1   5   0  154.10   12.30
   1   5   0  147.25   13.20
   1   5   0  148.66   12.84
  -1  -5   0  147.15   12.32
  -1  -5   0  152.40   12.36
  -1  -5   0  150.95   13.60
  -1  -5   0  132.20   12.41
  -1  -5   0  137.37   12.59
  -1  -5   0  139.36   12.73
  -1  -5   0  136.87   12.46
  -1  -5   0  124.86   11.87
  -1  -5   0  149.58   13.07
  -1  -5   0  152.45   12.30
  -1  -5   0  144.15   12.58
   2   4   0  383.44   33.91
   2   4   0  357.46   35.83
   2   4   0  412.82   33.92
   2   4   0  421.18   33.82
   2   4   0  424.24   34.24
   2   4   0  394.77   33.97
   2   4   0  423.20   34.72
   2   4   0  426.46   34.36
   2   4   0  447.94   33.58
  -2  -4   0  413.65   35.65
  -2  -4   0  364.70   34.23
  -2  -4   0  399.56   33.96
  -2  -4   0  401.37   33.61
  -2  -4   0  438.95   33.94
  -2  -4   0  405.75   34.10
  -2  -4   0  437.19   34.34
  -2  -4   0  392.59   34.00
   3   3   0   22.05    4.83
   3   3   0   22.59    6.08
   3   3   0   19.86    3.37
   3   3   0   16.05    3.49
   3   3   0   14.24    3.79
   3   3   0   19.51    3.99
   3   3   0   22.07    3.82
   3   3   0   25.24    3.77
   3   3   0   30.04    4.31
   3   3   0   27.86    4.68
  -3  -3   0   16.48    4.14
  -3  -3   0   25.25    4.74
  -3  -3   0   27.43    4.21
  -3  -3   0   19.44    4.07
  -3  -3   0   20.30    4.22
   4   2   0    1.97    2.32
   4   2   0    1.72    2.91
   4   2   0    1.87    3.05
   4   2   0    4.71    5.17
   4   2   0    0.15    1.75
   4   2   0    1.41    3.46
   4   2   0    1.55    2.62
  -4  -2   0    3.71    3.49
  -4  -2   0   -0.01    2.37
  -4  -2   0   -2.35    3.16
  -4  -2   0    0.84    3.43
   5   1   0  540.84   48.09
   5   1   0  572.67   47.88
   5   1   0  579.61   49.54
   5   1   0  525.90   47.78
   5   1   0  571.83   47.93
   5   1   0  599.19   49.54
   5   1   0  578.51   52.87
   5   1   0  556.33   46.61
  -5  -1   0  510.64   47.75
  -5  -1   0  572.86   47.11
  -5  -1   0  587.14   47.70
  -5  -1   0  515.57   47.98
  -5  -1   0  553.20   48.05
   6   0   0   23.42    6.54
   6   0   0   28.48    7.22
   6   0   0   21.45    6.30
   6   0   0   19.65    6.79
   6   0   0   28.83    5.10
   6   0   0   24.46    6.95
  -6   0   0   19.70    7.04
  -6   0   0   22.21    8.09
  -6   0   0   23.72    8.15
  -6   0   0   28.78    6.84
   7  -1   0   48.86    8.61
   7  -1   0   64.18   11.06
   7  -1   0   59.03   10.62
   7  -1   0   47.40   10.36
  -7   1   0   47.93   10.68
  -7   1   0   43.28    8.74
  -7   1   0   64.72   10.67
  -7   1   0   63.95   12.35
  -7   1   0   34.90    9.48
   8  -2   0   53.74   11.56
   8  -2   0   36.73   15.62
   8  -2   0   49.57    7.87
   8  -2   0   39.44   11.00
  -8   2   0   53.68   12.07
  -8   2   0   41.18   11.64
  -8   2   0   45.66   11.52
  -8   2   0   47.12    9.29
   9  -3   0    7.43    9.37
   9  -3   0    0.73    5.49
   9  -3   0    9.85    9.02
  -9   3   0    4.53   10.77
  -9   3   0   -2.49    9.97
  -9   3   0    8.84    8.45
  -7  15   0   86.38   13.74
  -7  15   0   77.54   15.20
  -7  15   0   67.48   13.55
  -7  15   0   88.77   13.56
   7 -15   0   66.19   11.37
   7 -15   0   58.25   13.24
   7 -15   0   74.31   12.81
   7 -15   0   61.60   11.59
   7 -15   0   77.60   11.20
   7 -15   0   91.07   10.79
  -6  14   0   57.75   11.02
  -6  14   0   48.72   11.82
  -6  14   0   52.79    9.97
  -6  14   0   77.47   11.90
   6 -14   0   50.68    8.75
   6 -14   0   41.91    9.09
   6 -14   0   52.78    8.52
   6 -14   0   50.01   11.02
   6 -14   0   51.74    8.32
   6 -14   0   44.80    9.32
  -5  13   0  394.87   32.92
  -5  13   0  341.64   33.19
  -5  13   0  389.65   32.76
  -5  13   0  302.33   32.60
  -5  13   0  385.91   32.43
   5 -13   0  364.20   31.63
   5 -13   0  326.94   30.83
   5 -13   0  339.32   32.92
   5 -13   0  377.25   31.71
   5 -13   0  370.92   32.04
   5 -13   0  369.93   32.18
  -4  12   0   66.41    9.22
  -4  12   0   68.79   10.39
  -4  12   0   78.99    9.95
  -4  12   0   60.95    9.76
  -4  12   0   53.95    9.47
   4 -12   0   59.25    8.56
   4 -12   0   70.35    8.94
   4 -12   0   72.74    8.71
   4 -12   0   60.07    8.77
   4 -12   0   61.71    8.05
   4 -12   0   70.91    9.45
  -3  11   0  138.65   12.81
  -3  11   0  132.78   12.76
  -3  11   0  141.53   12.76
  -3  11   0  123.50   13.94
  -3  11   0  111.60   12.88
   3 -11   0  122.97   12.22
   3 -11   0  124.00   11.94
   3 -11   0  136.27   12.14
   3 -11   0  127.17   12.57
   3 -11   0  125.45   12.30
   3 -11   0  111.07   12.88
   3 -11   0  103.74   13.34
  -2  10   0   75.20    9.07
  -2  10   0   70.38    7.65
  -2  10   0   81.87    7.92
  -2  10   0   78.98    8.14
   2 -10   0   72.28    7.40
   2 -10   0   68.88    7.65
   2 -10   0   60.98    7.74
   2 -10   0   60.86    7.59
   2 -10   0   77.95    7.54
   2 -10   0   67.20    7.47
  -1   9   0   45.72    5.59
  -1   9   0   56.23    5.75
  -1   9   0   49.89    6.51
  -1   9   0   54.19    6.15
  -1   9   0   54.30    7.10
  -1   9   0   49.21    6.65
   1  -9   0   49.18    5.33
   1  -9   0   52.37    5.47
   1  -9   0   44.58    5.58
   1  -9   0   58.12    5.89
   1  -9   0   45.35    5.47
   1  -9   0   46.05    6.53
   0   8   0  670.96   52.98
   0   8   0  697.85   53.03
   0   8   0  609.62   53.54
   0   8   0  650.57   52.98
   0   8   0  556.38   54.60
   0   8   0  658.71   53.27
   0   8   0  655.83   52.49
   0   8   0  588.67   53.21
   0   8   0  654.22   52.93
   0  -8   0  652.85   53.07
   0  -8   0  660.93   53.01
   0  -8   0  670.28   53.28
   0  -8   0  587.44   53.03
   0  -8   0  696.86   52.85
   0  -8   0  698.02   53.83
   0  -8   0  644.59   53.17
   1   7   0 1122.45  101.90
   1   7   0 1324.03   99.18
   1   7   0 1351.81   99.06
   1   7   0 1227.98   99.73
   1   7   0 1290.91   99.74
   1   7   0 1371.49   99.61
   1   7   0 1373.12   99.04
   1   7   0 1142.78  100.10
  -1  -7   0 1134.54   99.66
  -1  -7   0 1231.68  100.52
  -1  -7   0 1298.47   99.21
  -1  -7   0 1173.31   99.46
  -1  -7   0 1143.77   99.45
  -1  -7   0 1144.54   98.65
  -1  -7   0 1153.96   99.72
  -1  -7   0 1321.64   99.14
  -1  -7   0 1153.17   99.46
  -1  -7   0 1073.35   99.39
  -1  -7   0 1278.91   99.51
   2   6   0  660.44   58.77
   2   6   0  705.33   61.77
   2   6   0  728.12   59.44
   2   6   0  676.41   58.82
   2   6   0  735.15   58.39
   2   6   0  757.38   59.83
   2   6   0  777.39   58.73
   2   6   0  793.57   58.67
   2   6   0  656.27   58.68
  -2  -6   0  679.93   58.79
  -2  -6   0  670.50   58.27
  -2  -6   0  694.29   59.04
  -2  -6   0  792.13   58.68
  -2  -6   0  751.56   58.99
  -2  -6   0  691.09   59.50
  -2  -6   0  688.76   58.85
  -2  -6   0  730.83   60.58
  -2  -6   0  747.00   59.37
   3   5   0  588.58   47.20
   3   5   0  559.33   50.86
   3   5   0  568.34   47.47
   3   5   0  536.31   47.41
   3   5   0  591.52   47.58
   3   5   0  527.57   47.72
   3   5   0  568.93   48.47
   3   5   0  616.63   46.88
  -3  -5   0  559.93   47.61
  -3  -5   0  579.04   46.98
  -3  -5   0  540.10   47.60
  -3  -5   0  584.58   47.29
   4   4   0    5.81    2.63
   4   4   0    0.81    4.21
   4   4   0    6.01    3.02
   4   4   0    3.14    3.19
   4   4   0    0.40    2.76
   4   4   0    7.07    3.79
   4   4   0    9.73    4.56
   4   4   0    7.93    2.70
  -4  -4   0   -0.10    3.61
  -4  -4   0    5.13    2.83
  -4  -4   0    1.76    3.35
  -4  -4   0    6.76    3.41
   5   3   0  112.02   14.22
   5   3   0  120.30   12.89
   5   3   0  106.03   17.96
   5   3   0  127.08   11.65
   5   3   0   97.73   12.69
   5   3   0  111.53   12.70
  -5  -3   0  106.28   13.04
  -5  -3   0  108.17   13.60
  -5  -3   0  114.66   13.15
  -5  -3   0  119.29   12.36
   6   2   0   10.83    5.91
   6   2   0   10.14    4.93
   6   2   0    7.90    5.75
   6   2   0    6.83    3.59
   6   2   0    5.17    5.00
  -6  -2   0    6.73    6.19
  -6  -2   0    5.21    5.62
  -6  -2   0    4.48    6.11
  -6  -2   0   12.67    5.81
  -6  -2   0   13.27    5.04
   7   1   0   51.26   10.12
   7   1   0   38.15    9.19
   7   1   0   54.74   11.38
   7   1   0   50.29   10.62
   7   1   0   53.10    7.83
  -7  -1   0   39.09   11.06
  -7  -1   0   51.84    9.25
  -7  -1   0   76.90   11.29
  -7  -1   0   64.18   11.67
  -7  -1   0   54.20   11.16
   8   0   0   85.77   14.11
   8   0   0  112.37   11.67
   8   0   0   97.46   15.89
   8   0   0   97.53   15.76
   8   0   0   97.23   14.06
  -8   0   0   95.88   17.85
  -8   0   0   82.98   12.91
  -8   0   0   92.07   16.24
  -8   0   0   77.08   14.42
   9  -1   0   -1.40    7.98
   9  -1   0  -10.87    8.15
   9  -1   0   -3.96    5.49
   9  -1   0   -9.37   10.57
  -9   1   0   14.14   10.19
  -9   1   0    1.17   10.49
  -9   1   0    0.65    7.34
  -9   1   0    1.41    9.34
  -7  17   0  -10.80   10.04
  -7  17   0    1.53    9.76
  -7  17   0   -1.59    9.55
  -7  17   0    2.47    9.14
   7 -17   0    2.94    7.24
   7 -17   0   -3.37    8.41
   7 -17   0    2.46    7.60
   7 -17   0   -7.19    9.35
   7 -17   0    0.86    7.86
  -6  16   0   27.88    8.88
  -6  16   0   20.03   11.48
  -6  16   0   13.63    9.52
  -6  16   0   28.49    9.46
   6 -16   0    7.25   10.80
   6 -16   0   21.61    6.04
   6 -16   0   22.88    8.97
   6 -16   0   28.61    9.60
   6 -16   0   25.46    8.77
   6 -16   0   16.35    7.07
  -5  15   0  157.10   16.39
  -5  15   0  178.36   20.30
  -5  15   0  141.34   15.80
  -5  15   0  122.71   15.69
  -5  15   0  110.97   16.69
   5 -15   0  109.51   13.99
   5 -15   0  149.47   15.05
   5 -15   0  131.47   13.84
   5 -15   0  138.49   15.60
   5 -15   0  113.42   15.91
   5 -15   0  134.14   15.51
  -4  14   0   97.19   13.37
  -4  14   0   42.86   10.63
  -4  14   0   86.86   10.03
  -4  14   0   66.95    9.72
  -4  14   0   70.26    9.99
  -4  14   0   52.08   10.44
   4 -14   0   67.15    9.13
   4 -14   0   64.21    9.89
   4 -14   0   81.65    9.76
   4 -14   0   59.72    8.83
   4 -14   0   64.34    8.38
   4 -14   0   52.26    8.60
   4 -14   0   47.15    9.92
  -3  13   0  270.76   22.21
  -3  13   0  212.57   23.71
  -3  13   0  249.19   22.54
  -3  13   0  223.05   23.04
   3 -13   0  258.89   21.66
   3 -13   0  238.05   21.45
   3 -13   0  247.92   21.91
   3 -13   0  262.87   21.83
   3 -13   0  216.00   21.67
  -2  12   0  302.61   22.93
  -2  12   0  210.56   23.35
  -2  12   0  264.07   23.16
  -2  12   0  272.06   22.74
   2 -12   0  265.81   22.41
   2 -12   0  247.64   22.62
   2 -12   0  258.25   22.39
   2 -12   0  270.57   22.65
   2 -12   0  248.35   22.96
   2 -12   0  247.81   22.28
  -1  11   0  212.35   21.57
  -1  11   0  233.43   21.66
  -1  11   0  209.08   22.37
  -1  11   0  227.57   22.16
  -1  11   0  252.06   21.35
  -1  11   0  261.11   23.50
   1 -11   0  232.70   21.24
   1 -11   0  287.00   21.98
   1 -11   0  294.59   22.07
   1 -11   0  270.43   21.50
   1 -11   0  257.97   21.22
   1 -11   0  258.15   21.82
   0  10   0  548.07   53.49
   0  10   0  652.08   50.46
   0  10   0  615.50   51.15
   0  10   0  658.81   51.66
   0  10   0  542.56   52.80
   0 -10   0  622.19   51.26
   0 -10   0  695.13   51.13
   0 -10   0  675.38   51.47
   0 -10   0  570.44   51.35
   0 -10   0  606.22   51.67
   1   9   0   42.96    6.14
   1   9   0   43.89    9.14
   1   9   0   25.91    6.14
   1   9   0   42.96    5.84
   1   9   0   51.48    4.49
   1   9   0   35.97    6.19
  -1  -9   0   39.66    6.54
  -1  -9   0   42.77    3.99
  -1  -9   0   29.20    5.14
  -1  -9   0   42.92    5.23
  -1  -9   0   41.33    5.15
  -1  -9   0   30.15    5.38
  -1  -9   0   37.06    4.42
  -1  -9   0   45.38    5.99
  -1  -9   0   34.85    5.29
  -1  -9   0   34.87    5.68
   2   8   0  293.33   30.39
   2   8   0  296.92   26.88
   2   8   0  334.33   27.91
   2   8   0  334.66   26.21
   2   8   0  298.57   26.79
   2   8   0  311.50   26.25
   2   8   0  318.27   28.08
  -2  -8   0  294.85   26.79
  -2  -8   0  315.43   27.93
  -2  -8   0  307.97   26.22
  -2  -8   0  299.33   27.09
  -2  -8   0  328.05   25.74
  -2  -8   0  330.56   26.43
  -2  -8   0  302.88   26.92
   3   7   0  872.23   71.85
   3   7   0  799.88   70.58
   3   7   0  823.17   70.58
   3   7   0  818.40   70.61
   3   7   0  889.07   75.15
   3   7   0  875.45   71.30
  -3  -7   0  864.28   70.76
  -3  -7   0  850.12   70.69
  -3  -7   0  895.00   70.15
  -3  -7   0  915.25   71.16
  -3  -7   0  846.45   71.57
   4   6   0   33.18    5.66
   4   6   0   30.96    9.48
   4   6   0   32.86    6.15
   4   6   0   29.46    6.89
   4   6   0   24.39    5.41
   4   6   0   32.25    6.13
   4   6   0   37.45    4.85
  -4  -6   0   28.97    6.57
  -4  -6   0   24.13    5.67
  -4  -6   0   34.30    6.20
  -4  -6   0   23.12    5.85
  -4  -6   0   22.67    4.81
   5   5   0  137.42   21.67
   5   5   0  144.29   14.20
   5   5   0  139.37   16.56
   5   5   0  127.40   14.88
   5   5   0  154.77   15.21
   5   5   0  144.97   13.73
   5   5   0  150.85   14.97
   5   5   0  135.01   13.14
  -5  -5   0  135.78   15.21
  -5  -5   0  135.37   15.37
  -5  -5   0  157.67   14.57
  -5  -5   0  125.78   15.37
   6   4   0   40.80    6.38
   6   4   0   32.27    7.85
   6   4   0   54.11   14.84
   6   4   0   43.47    9.35
   6   4   0   39.97    8.78
   6   4   0   41.85    8.65
   6   4   0   29.72    9.27
   6   4   0   44.10   10.02
  -6  -4   0   29.24    8.58
  -6  -4   0   33.41    8.22
  -6  -4   0   39.25    8.67
  -6  -4   0   36.52    6.72
   7   3   0   26.15    8.83
   7   3   0   14.40    5.08
   7   3   0   28.69    8.14
   7   3   0   11.11    8.07
   7   3   0   18.85    7.49
   7   3   0    5.34    5.71
  -7  -3   0   19.11    7.83
  -7  -3   0   21.10    7.96
  -7  -3   0   15.26    7.89
  -7  -3   0    3.36    6.93
  -7  -3   0   16.86    6.70
   8   2   0   47.37   11.26
   8   2   0   42.27   10.98
   8   2   0   41.96   11.26
   8   2   0   40.76   10.47
   8   2   0   35.31    7.06
   8   2   0   51.46   10.25
  -8  -2   0   40.80   12.22
  -8  -2   0   36.72    9.37
  -8  -2   0   45.06    9.92
  -8  -2   0   32.12   10.58
  -8  -2   0   46.08   11.30
   9   1   0   -3.43    5.42
   9   1   0   -4.19   10.89
   9   1   0    0.26    9.57
   9   1   0   -8.33    7.63
  -9  -1   0    3.35    7.70
  -9  -1   0    1.41   12.21
  -9  -1   0    5.20    9.54
  -9  -1   0   -2.63   10.15
  -7  19   0   -9.13   11.22
  -6  18   0   -0.23    7.67
  -6  18   0   -1.48    8.35
  -6  18   0    4.07    8.86
  -6  18   0   10.84   10.18
  -6  18   0   11.30   10.87
   6 -18   0    0.25    6.42
   6 -18   0    6.55    5.50
   6 -18   0    6.08    8.85
   6 -18   0   -2.70    7.98
   6 -18   0   11.04    7.31
   6 -18   0  -12.89    6.52
  -5  17   0   17.91    7.28
  -5  17   0   10.61    6.87
  -5  17   0   -5.15    7.00
  -5  17   0   15.98    9.19
  -5  17   0    4.23    6.97
   5 -17   0   -0.38    4.47
   5 -17   0    2.15    6.66
   5 -17   0    9.07    5.70
   5 -17   0    3.99    5.84
   5 -17   0    3.28    6.85
   5 -17   0   -2.78    5.36
  -4  16   0   26.70   11.34
  -4  16   0   37.99    9.97
  -4  16   0   53.13    9.43
  -4  16   0   59.10   12.59
  -4  16   0   58.47    9.28
   4 -16   0   52.46    9.80
   4 -16   0   62.54    8.22
   4 -16   0   38.20    7.85
   4 -16   0   46.51    7.92
   4 -16   0   58.69    9.05
   4 -16   0   46.24    8.33
  -3  15   0  128.43   16.92
  -3  15   0  154.75   17.14
  -3  15   0  167.64   14.34
  -3  15   0  168.93   17.06
  -3  15   0  121.31   14.24
   3 -15   0  127.26   13.61
   3 -15   0  119.86   13.48
   3 -15   0  117.04   14.19
   3 -15   0  123.62   14.41
   3 -15   0  117.16   13.60
   3 -15   0  138.81   13.47
  -2  14   0 1086.62   91.80
  -2  14   0 1090.82   92.02
  -2  14   0 1095.93   92.80
  -2  14   0 1197.55   92.24
  -2  14   0 1062.84   93.20
  -2  14   0 1278.54   94.17
   2 -14   0 1000.09   91.53
   2 -14   0 1266.68   92.24
   2 -14   0 1183.36   92.42
   2 -14   0 1066.49   91.66
   2 -14   0 1036.35   91.38
   2 -14   0 1155.04   92.20
  -1  13   0   87.43   13.20
  -1  13   0  126.97   12.20
  -1  13   0  108.14   12.16
  -1  13   0  122.80   14.53
  -1  13   0  120.80   14.63
  -1  13   0   92.08   12.32
  -1  13   0  104.39   11.18
   1 -13   0  139.33   12.29
   1 -13   0  140.90   11.71
   1 -13   0  138.02   12.32
   1 -13   0  121.74   11.64
   1 -13   0  139.10   11.46
   1 -13   0  127.33   12.41
   0  12   0  647.71   49.44
   0  12   0  540.37   50.07
   0  12   0  528.24   50.74
   0  12   0  611.75   49.42
   0  12   0  603.31   47.60
   0  12   0  521.56   51.64
   0 -12   0  597.88   48.89
   0 -12   0  632.17   48.60
   0 -12   0  627.05   48.75
   0 -12   0  580.14   49.42
   0 -12   0  504.34   48.79
   0 -12   0  614.35   49.01
   1  11   0  119.46   14.70
   1  11   0  132.02   13.52
   1  11   0  157.51   14.40
   1  11   0  120.37   12.85
  -1 -11   0  127.57   12.88
  -1 -11   0  108.04   12.46
  -1 -11   0  127.19   12.55
  -1 -11   0  147.91   13.39
   2  10   0   67.42    9.66
   2  10   0   70.61    6.69
   2  10   0   64.19    7.95
   2  10   0   63.33   12.84
   2  10   0   69.39    8.84
   2  10   0   72.39   10.50
  -2 -10   0   67.81    7.36
  -2 -10   0   63.76    6.12
  -2 -10   0   66.03    9.07
  -2 -10   0   62.07    8.50
  -2 -10   0   57.34    8.39
   3   9   0   57.83    8.79
   3   9   0   68.58    9.97
   3   9   0   66.94    7.16
   3   9   0   71.16   13.24
   3   9   0   62.01    8.08
   3   9   0   44.42    7.43
  -3  -9   0   61.65    9.68
  -3  -9   0   57.02    7.96
  -3  -9   0   56.37    8.33
  -3  -9   0   55.75    8.24
  -3  -9   0   65.18    7.29
   4   8   0   25.65    6.13
   4   8   0   41.47    6.84
   4   8   0   25.88    5.45
   4   8   0   34.02    4.05
   4   8   0   20.31    8.99
   4   8   0   42.07    7.98
   4   8   0   34.00    6.20
  -4  -8   0   38.58    6.64
  -4  -8   0   24.85    6.11
  -4  -8   0   40.09    8.35
  -4  -8   0   21.23    4.80
  -4  -8   0   23.00    5.82
   5   7   0 1085.41   89.25
   5   7   0 1084.11   87.97
   5   7   0 1028.22   87.83
   5   7   0 1080.55   89.20
   5   7   0 1078.01   90.69
  -5  -7   0 1038.13   89.26
  -5  -7   0 1148.26   88.39
  -5  -7   0 1034.35   89.13
   6   6   0   14.41    9.61
   6   6   0   23.47    6.17
   6   6   0   11.93    3.82
   6   6   0   22.03    7.52
   6   6   0   12.25    5.97
   6   6   0    9.02    5.41
  -6  -6   0   14.03    6.74
  -6  -6   0   17.09    7.24
  -6  -6   0   15.72    7.57
  -6  -6   0   16.17    5.63
   7   5   0   58.37   11.24
   7   5   0   52.71   12.60
   7   5   0   47.46   15.45
   7   5   0   51.08   11.76
   7   5   0   41.62   10.06
   7   5   0   61.25   10.82
   7   5   0   52.60   11.52
  -7  -5   0   39.79    8.96
  -7  -5   0   38.86   10.25
  -7  -5   0   31.07    9.54
  -7  -5   0   31.99   10.06
  -7  -5   0   34.50   10.15
   8   4   0   -9.21    4.65
   8   4   0   -7.30    7.48
   8   4   0   -2.31    6.41
   8   4   0   -5.83    6.75
   8   4   0   10.13    9.97
   8   4   0   10.73    8.52
  -8  -4   0   -3.47    9.16
  -8  -4   0    6.01    8.83
  -8  -4   0    0.89    7.37
  -8  -4   0   -2.20    6.30
  -8  -4   0    1.61    8.02
   9   3   0   11.73   10.30
   9   3   0   17.06    9.54
   9   3   0   -1.37    6.56
   9   3   0   -3.05   10.84
  -9  -3   0   10.90   10.52
  -9  -3   0   19.07   11.19
  -9  -3   0   -6.60    7.66
  -6  20   0   34.94    9.95
  -6  20   0   20.36   10.81
  -6  20   0   29.01   18.02
  -6  20   0   32.70   11.00
  -6  20   0   14.66   17.54
  -6  20   0   25.08   13.27
   6 -20   0   49.49    9.95
   6 -20   0   44.18   10.55
   6 -20   0   32.26    9.84
   6 -20   0   22.44   10.22
   6 -20   0   31.34    8.23
   6 -20   0   19.63    9.73
  -5  19   0  101.40   15.67
  -5  19   0  124.31   17.47
  -5  19   0  141.92   18.86
  -5  19   0  117.19   18.84
  -5  19   0  160.36   16.70
  -5  19   0  137.37   16.11
   5 -19   0  107.40   14.48
   5 -19   0  134.55   15.62
   5 -19   0  126.06   15.98
   5 -19   0  123.70   14.73
   5 -19   0  117.07   14.92
  -4  18   0   29.50    9.48
  -4  18   0   42.23    9.16
  -4  18   0   26.36    7.96
  -4  18   0   32.30    8.96
  -4  18   0   40.90    9.04
  -4  18   0   29.63   10.15
  -4  18   0   28.09   15.78
   4 -18   0   38.86    8.26
   4 -18   0   32.98    7.60
   4 -18   0   27.72    7.06
   4 -18   0   25.86    7.96
   4 -18   0   32.53    8.39
   4 -18   0   41.57    7.52
  -3  17   0   16.61    7.12
  -3  17   0   17.51    5.36
  -3  17   0    8.60    6.87
  -3  17   0    8.48    5.28
  -3  17   0    1.93    9.07
  -3  17   0   14.14    7.27
  -3  17   0   15.72    5.85
   3 -17   0   12.14    5.80
   3 -17   0   13.10    5.30
   3 -17   0   15.14    5.48
   3 -17   0   13.23    5.55
   3 -17   0   16.05    5.61
  -2  16   0   22.29    6.64
  -2  16   0   23.86    4.73
  -2  16   0   25.74    5.70
  -2  16   0   12.69   10.54
  -2  16   0   18.72    7.84
  -2  16   0   21.01    5.81
   2 -16   0   20.91    5.77
   2 -16   0   23.12    5.08
   2 -16   0   21.33    5.29
   2 -16   0   38.98    6.64
   2 -16   0   38.69    6.55
   2 -16   0   26.21    5.24
  -1  15   0  268.86   22.99
  -1  15   0  238.54   21.27
  -1  15   0  270.26   25.53
  -1  15   0  251.94   22.66
  -1  15   0  214.07   23.53
  -1  15   0  220.45   25.21
   1 -15   0  251.70   22.76
   1 -15   0  254.51   21.72
   1 -15   0  243.19   22.43
   1 -15   0  259.77   23.10
   1 -15   0  251.81   22.26
   1 -15   0  276.48   22.03
   0  14   0  993.76   84.32
   0  14   0 1178.78   86.66
   0  14   0 1089.12   88.68
   0  14   0  953.20   89.43
   0  14   0  949.40   87.24
   0  14   0 1105.85   86.74
   0 -14   0  988.55   86.15
   0 -14   0 1050.17   85.59
   0 -14   0 1114.95   86.21
   0 -14   0 1050.29   86.69
   0 -14   0  995.22   85.87
   0 -14   0 1109.31   85.79
   1  13   0   70.44   12.79
   1  13   0   98.81   15.94
   1  13   0   61.52   10.23
   1  13   0   56.18   10.68
  -1 -13   0   99.66    9.93
  -1 -13   0   89.07   11.14
  -1 -13   0   88.75    9.75
  -1 -13   0   98.33   11.51
  -1 -13   0   70.74   10.03
  -1 -13   0   84.76   10.74
   2  12   0  197.16   24.76
   2  12   0  196.22   21.77
   2  12   0  228.54   20.35
   2  12   0  212.29   20.01
  -2 -12   0  226.09   17.60
  -2 -12   0  230.71   19.30
  -2 -12   0  167.29   20.54
  -2 -12   0  176.51   19.95
  -2 -12   0  194.36   19.68
  -2 -12   0  209.88   19.72
   3  11   0  103.75   12.57
   3  11   0  108.05   19.34
   3  11   0  126.28   14.92
   3  11   0  122.89   12.69
   3  11   0  130.98   11.36
   3  11   0  115.21   13.57
  -3 -11   0  119.92   12.74
  -3 -11   0  113.06   10.89
  -3 -11   0  105.29   12.59
  -3 -11   0  111.60   15.35
  -3 -11   0  105.63   13.30
   4  10   0   41.53    7.87
   4  10   0   48.68   13.13
   4  10   0   47.60    9.07
   4  10   0   47.17    9.20
   4  10   0   71.85   10.28
   4  10   0   55.08    8.49
  -4 -10   0   56.99    9.16
  -4 -10   0   45.17    8.35
  -4 -10   0   44.59    8.21
  -4 -10   0   49.95   10.10
  -4 -10   0   47.15    7.32
   5   9   0  114.16   21.77
   5   9   0  119.34   14.30
   5   9   0  117.68   13.50
   5   9   0  144.96   19.02
   5   9   0  125.06   14.56
   5   9   0  127.71   14.26
  -5  -9   0  123.01   13.49
  -5  -9   0  130.54   14.57
  -5  -9   0  128.06   15.99
   6   8   0   51.12    7.39
   6   8   0   40.35    6.36
   6   8   0   37.30    9.55
   6   8   0   53.07    9.62
   6   8   0   50.01   10.06
   6   8   0   62.81   16.21
   6   8   0   46.39    8.98
  -6  -8   0   60.37    8.61
  -6  -8   0   55.45   10.45
  -6  -8   0   33.48    9.03
  -6  -8   0   39.15    9.16
   7   7   0   83.13   13.39
   7   7   0   90.23   13.96
   7   7   0   61.57   14.39
   7   7   0   91.95   11.10
   7   7   0  103.27   16.14
   7   7   0  104.95   21.84
  -7  -7   0   83.70   14.02
  -7  -7   0   83.62   12.00
  -7  -7   0   88.23   14.44
  -7  -7   0   96.53   14.71
   8   6   0   65.20   13.35
   8   6   0   87.77   10.77
   8   6   0   59.25   12.75
   8   6   0   54.50   15.98
   8   6   0   56.76   12.73
   8   6   0   65.72   14.57
  -8  -6   0   94.64   13.14
  -8  -6   0   73.78   14.71
  -8  -6   0   96.02   14.99
  -8  -6   0   86.08   16.96
  -8  -6   0   78.55   14.15
   9   5   0    9.32   10.41
   9   5   0   -3.70   11.62
   9   5   0    3.91    8.58
   9   5   0    8.08    9.17
  -9  -5   0   14.11   11.38
  -9  -5   0   -2.39    8.38
  -9  -5   0    0.74   11.73
  -9  -5   0    9.10   11.08
  -5  21   0   36.13   10.89
  -5  21   0   58.53   11.17
  -5  21   0   42.34   11.64
  -5  21   0   71.31   13.99
  -5  21   0   50.71   13.39
  -5  21   0   44.47   10.86
   5 -21   0   60.97   10.55
   5 -21   0   48.17   11.85
   5 -21   0   55.42    9.66
   5 -21   0   58.13    9.75
   5 -21   0   44.12   10.33
   5 -21   0   36.26    9.81
  -4  20   0   -2.31    5.91
  -4  20   0   -1.87    7.93
  -4  20   0   16.16    8.80
  -4  20   0   15.18    6.76
  -4  20   0    4.95    6.79
  -4  20   0   -5.17   11.27
   4 -20   0   11.11    7.27
   4 -20   0    3.71    6.85
   4 -20   0    6.69    5.90
   4 -20   0    7.20    5.96
   4 -20   0    4.06    6.52
   4 -20   0   12.90    7.51
  -3  19   0   61.90   12.48
  -3  19   0   49.21   11.20
  -3  19   0   47.00    9.76
  -3  19   0   75.57   14.31
  -3  19   0   44.33    9.13
  -3  19   0   48.67    8.04
  -3  19   0   40.67    8.62
   3 -19   0   59.02    8.91
   3 -19   0   38.76    8.72
   3 -19   0   66.84    9.89
   3 -19   0   55.99    8.04
   3 -19   0   59.06   10.01
   3 -19   0   72.18    9.35
  -2  18   0   80.85   13.46
  -2  18   0   97.58   11.71
  -2  18   0   95.62   12.19
  -2  18   0   95.72   15.57
  -2  18   0   82.31   13.14
  -2  18   0   81.27   10.08
  -2  18   0   81.23   14.63
   2 -18   0   87.20   12.00
   2 -18   0  118.78   11.92
   2 -18   0  112.25   11.20
   2 -18   0  107.10   12.50
   2 -18   0  100.70   12.11
   2 -18   0  123.41   11.94
  -1  17   0   20.98    8.63
  -1  17   0   36.68    6.95
  -1  17   0   44.29    7.56
  -1  17   0   36.01    4.38
  -1  17   0   29.28    7.89
  -1  17   0   32.00    9.36
   1 -17   0   35.35    6.46
   1 -17   0   37.66    7.11
   1 -17   0   35.09    6.57
   1 -17   0   35.01    5.64
   1 -17   0   36.43    8.30
   0  16   0  176.97   24.02
   0  16   0  213.40   23.08
   0  16   0  244.48   20.86
   0  16   0  237.96   20.95
   0 -16   0  201.34   19.98
   0 -16   0  211.33   19.68
   0 -16   0  227.65   19.73
   0 -16   0  193.92   20.17
   0 -16   0  203.25   21.18
   1  15   0  167.86   19.80
   1  15   0  172.06   19.25
   1  15   0  170.34   23.24
   1  15   0  167.07   18.77
   1  15   0  168.64   23.24
  -1 -15   0  188.63   18.76
  -1 -15   0  200.64   18.56
  -1 -15   0  201.04   18.44
  -1 -15   0  181.65   19.73
  -1 -15   0  192.97   18.38
  -1 -15   0  203.64   18.24
   2  14   0  704.16   56.20
   2  14   0  796.86   63.91
   2  14   0  642.53   55.62
   2  14   0  596.39   58.08
   2  14   0  653.58   56.66
  -2 -14   0  582.16   54.86
  -2 -14   0  602.36   55.10
   3  13   0  218.44   21.20
   3  13   0  176.54   21.71
   3  13   0  235.90   21.33
   3  13   0  187.48   26.78
   3  13   0  199.37   23.20
  -3 -13   0  212.80   21.61
  -3 -13   0  208.84   21.16
  -3 -13   0  212.24   18.81
  -3 -13   0  222.69   20.97
   4  12   0   50.63   10.16
   4  12   0   68.86    9.84
   4  12   0   51.89   15.78
   4  12   0   69.34   11.95
   4  12   0   53.99    9.56
  -4 -12   0   56.01    9.98
  -4 -12   0   60.96   10.44
  -4 -12   0   65.96    8.98
  -4 -12   0   57.34   11.60
  -4 -12   0   52.69    9.42
   5  11   0   39.31    7.81
   5  11   0   25.95    8.01
   5  11   0   43.43   10.25
   5  11   0   36.71   13.46
   5  11   0   28.95    8.12
   5  11   0   42.68    8.20
  -5 -11   0   36.88    8.26
  -5 -11   0   39.64    8.72
  -5 -11   0   39.52    7.40
  -5 -11   0   34.77    9.84
  -5 -11   0   48.08   11.00
   6  10   0   60.61    8.38
   6  10   0   58.27   17.42
   6  10   0   53.56   10.32
   6  10   0   53.86    8.20
   6  10   0   57.04   10.64
   6  10   0   53.84   11.30
   6  10   0   72.51   11.01
  -6 -10   0   52.72   11.50
  -6 -10   0   52.82   10.09
  -6 -10   0   58.76   11.45
  -6 -10   0   50.15   11.83
   7   9   0  114.45   18.01
   7   9   0   98.45   15.11
   7   9   0   87.86   13.33
   7   9   0  102.49   23.98
   7   9   0  100.20   15.44
   7   9   0  110.58   16.27
  -7  -9   0   98.47   15.42
  -7  -9   0  107.40   16.07
  -7  -9   0  120.42   14.37
  -7  -9   0  106.68   15.56
   8   8   0  130.90   26.41
   8   8   0   79.51   19.50
   8   8   0   88.66   17.73
   8   8   0  100.73   16.02
   8   8   0  125.31   13.85
   8   8   0  104.84   16.21
   8   8   0  112.73   17.12
  -8  -8   0  122.43   15.17
  -8  -8   0  111.52   18.74
  -8  -8   0   98.67   17.61
  -8  -8   0  125.82   16.94
  -8  -8   0   73.40   15.19
   9   7   0   12.73    9.41
   9   7   0   35.02   13.00
   9   7   0  -16.51   12.81
   9   7   0    1.09    9.94
  -9  -7   0    2.89   12.24
  -9  -7   0    5.98    8.78
  -9  -7   0    5.53   11.25
  -9  -7   0   12.09   11.29
  -5  23   0   39.23   12.98
  -5  23   0   -2.81   12.42
  -5  23   0   21.36    9.55
  -5  23   0   21.37   12.80
  -5  23   0   -0.73    8.60
   5 -23   0    2.03    9.13
   5 -23   0   14.44   10.75
   5 -23   0    3.55    7.99
   5 -23   0    2.31    8.64
   5 -23   0   13.46    8.27
  -4  22   0   15.20   10.34
  -4  22   0    7.33    8.24
  -4  22   0   10.37    9.74
  -4  22   0   10.39   11.90
  -4  22   0    2.76    8.15
  -4  22   0    5.35    7.82
   4 -22   0    1.80   10.19
   4 -22   0    4.72    7.65
   4 -22   0   -4.89    6.73
   4 -22   0   -2.03    6.62
   4 -22   0   -4.44    7.48
   4 -22   0    3.35    6.56
  -3  21   0  456.17   44.51
  -3  21   0  392.20   39.06
  -3  21   0  486.80   41.27
  -3  21   0  463.58   41.18
   3 -21   0  458.04   40.43
   3 -21   0  457.67   41.26
   3 -21   0  510.33   40.22
   3 -21   0  483.29   41.30
   3 -21   0  466.81   39.56
  -2  20   0  158.97   21.33
  -2  20   0  161.21   17.32
  -2  20   0  134.56   18.64
  -2  20   0  166.33   21.31
  -2  20   0  169.10   17.45
   2 -20   0  180.99   16.99
   2 -20   0  181.24   16.41
   2 -20   0  144.28   17.97
   2 -20   0  157.27   17.31
   2 -20   0  151.37   17.68
   2 -20   0  163.77   16.79
  -1  19   0  133.60   11.36
  -1  19   0  134.53   20.51
  -1  19   0  121.55   18.41
  -1  19   0  158.28   15.35
  -1  19   0  107.80   16.07
  -1  19   0  166.52   15.48
   1 -19   0  131.41   14.98
   1 -19   0  143.25   13.70
   1 -19   0  128.12   15.72
   1 -19   0  127.38   13.84
   1 -19   0  128.07   14.17
   1 -19   0  129.30   14.52
   0  18   0  213.62   19.61
   0  18   0  163.39   20.22
   0  18   0  228.15   23.46
   0  18   0  207.73   19.21
   0  18   0  198.62   25.75
   0 -18   0  161.67   19.38
   0 -18   0  183.27   18.48
   0 -18   0  160.56   18.66
   0 -18   0  177.95   18.32
   0 -18   0  186.02   17.72
   0 -18   0  184.95   18.43
   1  17   0   40.11    9.39
   1  17   0   15.89    9.02
   1  17   0   24.06    7.68
   1  17   0   33.16    7.91
   1  17   0   16.32    9.93
  -1 -17   0   30.08    6.66
  -1 -17   0   34.08    9.33
  -1 -17   0   33.85    7.26
  -1 -17   0   36.36    6.92
  -1 -17   0   36.37    7.55
   2  16   0   -8.12    7.70
   2  16   0   18.36    7.37
   2  16   0   45.24   22.98
   2  16   0   12.26    7.92
  -2 -16   0    7.63    6.63
  -2 -16   0   13.41    6.37
  -2 -16   0    4.81    5.40
  -2 -16   0   17.13    7.69
  -2 -16   0   12.82    5.51
   3  15   0  139.26   11.11
   3  15   0  139.20   26.20
   3  15   0  140.55   20.03
   3  15   0   98.05   14.66
   3  15   0  102.11   17.18
   3  15   0  126.89   16.15
  -3 -15   0   75.30   15.92
  -3 -15   0  102.51   11.86
  -3 -15   0   96.59   14.32
  -3 -15   0   94.04   16.19
  -3 -15   0  126.97   10.95
  -3 -15   0   80.61   14.58
   4  14   0   51.28    9.98
   4  14   0   33.81   14.49
   4  14   0   41.89   11.00
   4  14   0   53.46    9.97
   4  14   0   71.79   12.34
  -4 -14   0   57.12    8.86
  -4 -14   0   37.21   11.43
  -4 -14   0   57.17   11.07
  -4 -14   0   57.29   11.88
  -4 -14   0   44.51   10.31
   5  13   0  236.34   27.98
   5  13   0  277.53   27.76
   5  13   0  313.44   29.75
   5  13   0  285.96   30.52
   5  13   0  316.31   29.47
   5  13   0  274.88   37.16
  -5 -13   0  288.71   26.67
  -5 -13   0  279.40   28.21
  -5 -13   0  268.63   30.48
  -5 -13   0  305.92   29.33
  -5 -13   0  302.53   28.47
   6  12   0   45.43   16.77
   6  12   0   39.62    7.59
   6  12   0   24.04    9.54
   6  12   0   23.78    7.26
   6  12   0   22.82    9.64
   6  12   0   39.91    9.33
  -6 -12   0   35.92    9.47
  -6 -12   0   31.52    8.23
  -6 -12   0   42.01   10.91
  -6 -12   0   36.11    9.32
   7  11   0   65.76   13.80
   7  11   0   65.66   12.24
   7  11   0   81.03   10.47
   7  11   0   78.29   12.90
   7  11   0  102.91   28.18
  -7 -11   0   61.70   12.69
  -7 -11   0   80.18   12.21
  -7 -11   0   70.15   13.72
  -7 -11   0   56.98   18.59
   8  10   0   -0.52    8.51
   8  10   0    5.33   16.51
   8  10   0   -3.90    8.41
   8  10   0  -25.53   15.57
   8  10   0    1.86    8.30
   8  10   0  -22.89   11.16
   8  10   0    0.10    7.88
   8  10   0    4.53    6.08
  -8 -10   0    0.59    7.82
  -8 -10   0    6.70    9.67
  -8 -10   0   -1.28    9.08
  -8 -10   0    2.66    9.37
   9   9   0    9.12   10.27
   9   9   0   37.27   15.99
  -9  -9   0    7.17   12.04
  -9  -9   0   -7.41    9.97
  -9  -9   0   42.20   13.07
  -9  -9   0   24.93   15.65
  -4  24   0   11.17    9.55
  -4  24   0    1.18   10.10
  -4  24   0    9.73    9.69
  -4  24   0   21.54   12.95
  -4  24   0   60.78   23.54
   4 -24   0   21.42    8.71
   4 -24   0   14.40    8.93
   4 -24   0    8.74    8.00
   4 -24   0   22.52    8.92
   4 -24   0   10.08    8.95
  -3  23   0    9.70    7.97
  -3  23   0   16.35   11.02
  -3  23   0   10.37   10.67
  -3  23   0    3.08    9.58
  -3  23   0   14.62    9.11
   3 -23   0   14.02    7.60
   3 -23   0   -5.62    6.61
   3 -23   0    6.00    7.67
   3 -23   0   20.90    7.51
   3 -23   0   13.96    7.68
   3 -23   0   16.34    8.50
  -2  22   0   16.81    7.49
  -2  22   0   28.69   11.02
  -2  22   0   21.22    7.36
   2 -22   0   21.10    7.50
   2 -22   0   16.53    5.96
   2 -22   0   16.62    7.11
   2 -22   0    6.93    6.60
   2 -22   0   10.90    7.51
  -1  21   0   41.03   12.92
  -1  21   0   53.13    9.56
  -1  21   0   43.87   10.12
  -1  21   0   52.52    9.24
  -1  21   0   61.25   12.89
   1 -21   0   37.99    7.42
   1 -21   0   37.79    8.16
   1 -21   0   28.33    8.85
   1 -21   0   43.54    9.47
   0  20   0  294.08   28.92
   0  20   0  315.08   27.52
   0  20   0  231.86   31.37
   0  20   0  309.28   30.88
   0 -20   0  246.77   26.23
   0 -20   0  292.80   26.52
   0 -20   0  276.87   25.42
   0 -20   0  273.96   27.64
   0 -20   0  285.60   25.80
   0 -20   0  263.18   25.80
   1  19   0  171.72   17.09
   1  19   0  111.77   16.32
   1  19   0  126.34   18.15
   1  19   0  155.77   21.85
   1  19   0  129.78   22.57
  -1 -19   0  123.92   15.44
  -1 -19   0  121.71   14.28
  -1 -19   0  133.50   15.85
  -1 -19   0  141.62   14.78
  -1 -19   0  114.55   16.70
  -1 -19   0  112.78   14.78
   2  18   0   68.11   12.82
   2  18   0   56.79   17.15
   2  18   0   51.37   12.35
   2  18   0   55.73   15.17
  -2 -18   0   94.21   14.55
  -2 -18   0   71.38   12.12
  -2 -18   0   87.46   11.86
  -2 -18   0   79.30   12.38
  -2 -18   0   66.70   10.84
   3  17   0    2.06   10.38
   3  17   0   -6.28    6.24
   3  17   0   -8.88    8.24
   3  17   0    1.21    7.48
   3  17   0   -2.92    6.04
  -3 -17   0   12.56    8.64
  -3 -17   0   -0.13    6.47
  -3 -17   0   18.03    5.45
  -3 -17   0    6.40    7.98
  -3 -17   0   -1.79    6.31
   4  16   0   26.56   14.79
   4  16   0   49.62   11.02
   4  16   0   35.27   10.56
   4  16   0   46.54   12.09
   4  16   0   59.42   13.93
  -4 -16   0   37.26   10.17
  -4 -16   0   29.67   11.52
  -4 -16   0   41.29    8.34
  -4 -16   0   44.91   10.88
  -4 -16   0   40.38   11.27
   5  15   0   74.34   13.74
   5  15   0  109.51   17.64
   5  15   0  154.72   19.62
   5  15   0  114.47   25.77
   5  15   0  113.10   17.50
  -5 -15   0   78.29   16.95
  -5 -15   0  126.35   16.57
  -5 -15   0   77.95   15.61
  -5 -15   0   93.32   15.32
   6  14   0   23.01   16.11
   6  14   0   36.89   10.77
   6  14   0   51.25   11.46
   6  14   0   56.83   14.64
   6  14   0   50.77   10.24
   6  14   0   27.45   10.30
  -6 -14   0   40.86   13.01
  -6 -14   0   39.24   10.10
  -6 -14   0   35.09   10.80
  -6 -14   0   43.95    9.12
  -6 -14   0   27.60   11.00
   7  13   0   46.45   12.94
   7  13   0   66.08   21.99
   7  13   0   68.00   10.53
   7  13   0   62.87   15.06
   7  13   0   53.75   13.05
  -7 -13   0   58.58   13.48
  -7 -13   0   52.61   13.46
  -7 -13   0   82.64   12.01
  -7 -13   0   54.20   13.95
   8  12   0   26.85   11.44
   8  12   0   37.05   21.94
   8  12   0   46.58   11.51
   8  12   0   78.60   20.82
   8  12   0   18.74    9.73
   8  12   0    4.11   12.92
   8  12   0   38.58   13.19
   8  12   0   32.26   24.86
  -8 -12   0   33.71   11.79
  -8 -12   0   32.54   10.21
  -8 -12   0   27.40   11.13
  -8 -12   0   19.58   12.73
  -3  25   0   10.84   12.49
  -3  25   0   27.43   10.69
  -3  25   0   27.06   11.19
  -3  25   0   36.37   15.98
  -3  25   0   55.98   11.73
   3 -25   0   31.08    9.53
   3 -25   0   30.68   10.25
   3 -25   0   33.62    9.55
   3 -25   0   40.59   10.04
   3 -25   0   19.35   10.07
   3 -25   0   13.68    9.07
  -2  24   0   38.44   13.58
  -2  24   0   65.88   15.19
  -2  24   0   51.23   10.75
  -2  24   0   48.39   11.24
  -2  24   0   37.93   12.15
   2 -24   0   40.41    8.95
   2 -24   0   44.30   11.22
   2 -24   0   46.21   10.80
   2 -24   0   42.31    9.80
   2 -24   0   46.45    9.41
   2 -24   0   34.41    8.27
  -1  23   0    2.51    6.71
  -1  23   0   -1.01   10.48
  -1  23   0   -0.39    6.78
  -1  23   0    6.81    8.91
  -1  23   0   15.52    8.85
   1 -23   0    0.58    5.70
   1 -23   0   -2.81    5.85
   1 -23   0   -2.42    6.35
   1 -23   0    2.03    7.06
   1 -23   0    7.28    5.81
   1 -23   0    5.67    4.99
   0  22   0  163.11   24.47
   0  22   0  172.61   17.44
   0  22   0  166.26   21.94
   0  22   0  173.18   18.03
   0  22   0  153.16   20.01
   0 -22   0  129.20   15.95
   0 -22   0  152.31   16.27
   0 -22   0  125.28   18.15
   0 -22   0  139.61   16.04
   0 -22   0  121.93   15.87
   0 -22   0  125.42   16.83
   1  21   0   38.06    8.80
   1  21   0   26.81    9.51
   1  21   0   35.44    9.65
   1  21   0   19.77   11.28
   1  21   0   13.09   11.93
  -1 -21   0   49.49    9.67
  -1 -21   0   31.99    7.29
  -1 -21   0   36.17   12.33
  -1 -21   0   47.96   11.18
  -1 -21   0   32.39    8.29
  -1 -21   0   39.07    9.32
   2  20   0   93.77   16.99
   2  20   0  105.58   17.00
   2  20   0  141.33   26.31
   2  20   0  115.75   22.18
  -2 -20   0  154.90   19.01
  -2 -20   0  121.78   17.17
  -2 -20   0  149.61   16.23
  -2 -20   0  176.70   21.15
   3  19   0   23.68   11.33
   3  19   0   37.70   11.26
   3  19   0   11.61    8.97
   3  19   0   33.98   17.71
   3  19   0   16.60   12.69
  -3 -19   0   36.84   12.10
  -3 -19   0   45.94   10.47
  -3 -19   0   25.30    8.73
   4  18   0   15.88   10.68
   4  18   0   19.14    9.42
   4  18   0   21.23   10.90
   4  18   0    5.81   13.71
   4  18   0   32.20   13.58
  -4 -18   0   16.83    9.00
  -4 -18   0   15.78   10.19
  -4 -18   0   16.20   11.16
  -4 -18   0   21.79   11.25
  -4 -18   0    9.41    6.46
   5  17   0    6.11   11.65
   5  17   0   -5.79    8.49
   5  17   0    3.97    7.69
   5  17   0  -11.06    9.12
   5  17   0   12.51    9.66
   5  17   0    8.88   15.99
  -5 -17   0    9.72    9.71
  -5 -17   0    4.27    5.85
  -5 -17   0  -15.39    8.52
  -5 -17   0  -11.87    7.67
  -5 -17   0   -8.72   10.34
   6  16   0   23.38   11.16
   6  16   0    7.84    9.81
   6  16   0   29.82   11.09
   6  16   0   29.78   19.17
   6  16   0   29.89   10.66
  -6 -16   0   29.37   12.08
  -6 -16   0   21.48    7.90
  -6 -16   0    0.18    8.69
  -6 -16   0   22.89   12.81
  -6 -16   0   20.70   12.17
   7  15   0   51.40   23.18
   7  15   0   78.20   16.16
   7  15   0   54.75   15.34
   7  15   0   93.55   16.79
   7  15   0   55.04   10.83
   7  15   0   69.15   14.27
  -7 -15   0   57.75   16.02
  -7 -15   0   53.15   14.55
  -7 -15   0   89.74   15.69
  -7 -15   0   38.19   11.06
   8  14   0   51.13   25.58
   8  14   0   30.12   14.37
   8  14   0   74.76   14.46
   8  14   0   24.52   13.97
  -8 -14   0   22.65   11.93
  -8 -14   0   46.12   15.77
  -8 -14   0   34.31   13.61
  -8 -14   0   50.15   11.78
  -2  26   0   28.94   14.48
  -2  26   0   33.06    9.96
  -2  26   0   15.65   10.83
  -2  26   0   10.40   11.82
  -2  26   0   12.62   10.00
   2 -26   0    1.47    8.03
   2 -26   0    5.37    8.61
   2 -26   0    2.09    8.15
   2 -26   0   22.73    8.64
   2 -26   0   15.65    9.98
   2 -26   0    7.11    9.43
   2 -26   0   26.14    8.87
  -1  25   0    9.11   13.56
  -1  25   0   17.18    9.58
  -1  25   0   11.52    8.32
  -1  25   0    5.00    9.56
  -1  25   0   -0.83    8.46
   1 -25   0   -5.07    6.26
   1 -25   0   -1.95    8.41
   1 -25   0    4.93    8.42
   1 -25   0   -3.22    6.93
   1 -25   0    5.12    7.37
   1 -25   0   10.83    7.19
   0  24   0   17.27   13.40
   0  24   0   30.16   12.93
   0  24   0   21.52    8.28
   0  24   0   25.62    9.12
   0  24   0    9.97    8.72
   0 -24   0   29.57    8.57
   0 -24   0    9.35    9.04
   0 -24   0    6.03    6.88
   0 -24   0   11.61    7.08
   1  23   0    7.07    8.31
   1  23   0   -2.48   10.68
   1  23   0    8.01    8.70
   1  23   0   -6.81    6.97
   1  23   0    5.97   12.28
  -1 -23   0   -4.81    6.85
  -1 -23   0   -1.51    5.38
  -1 -23   0    6.65    6.11
  -1 -23   0    2.86    6.76
  -1 -23   0    5.50    7.26
   2  22   0   15.02   13.00
   2  22   0   28.13   15.80
   2  22   0   -4.87    8.05
   2  22   0   17.69   10.07
  -2 -22   0   13.05   10.90
  -2 -22   0   12.79    7.32
  -2 -22   0   11.90    8.90
  -2 -22   0   17.29   13.62
  -2 -22   0   14.14    7.92
   3  21   0  334.58   41.94
   3  21   0  254.60   45.75
   3  21   0  244.37   31.68
   3  21   0  220.64   30.18
   3  21   0  306.30   39.13
  -3 -21   0  306.82   34.08
  -3 -21   0  317.57   30.87
  -3 -21   0  353.51   31.60
   4  20   0    4.89   10.10
   4  20   0   -6.61    9.17
   4  20   0  -10.30   10.48
   4  20   0    9.20   19.65
   4  20   0    3.23   12.61
  -4 -20   0   -5.59   10.02
  -4 -20   0    4.99    9.13
  -4 -20   0    3.35    9.50
  -4 -20   0    8.86    6.42
  -4 -20   0  -17.20    8.67
   5  19   0   72.29   15.34
   5  19   0   72.64   24.08
   5  19   0   68.98   16.67
   5  19   0   79.60   18.92
   5  19   0   78.47   20.56
  -5 -19   0   58.00   16.09
  -5 -19   0   70.68   11.95
  -5 -19   0   44.25   14.24
  -5 -19   0   38.92   15.41
   6  18   0   11.44   17.68
   6  18   0   -7.16   11.19
   6  18   0    9.76   13.25
   6  18   0    7.96   10.28
   6  18   0  -17.11    9.68
   6  18   0   16.56   13.98
  -6 -18   0   13.89   11.67
  -6 -18   0   15.69   11.86
  -6 -18   0   10.93   12.51
  -6 -18   0    0.84    8.00
  -6 -18   0   25.20   12.98
   7  17   0    9.46   12.59
   7  17   0    4.00   22.71
   7  17   0   -5.30    9.48
   7  17   0    4.33    9.54
   7  17   0    5.74   11.99
   7  17   0    8.15   11.56
  -7 -17   0  -12.04   11.79
  -7 -17   0   -5.95    9.32
  -7 -17   0   -1.30   10.47
  -7 -17   0    6.04   22.86
  -1  27   0   -1.17   10.54
  -1  27   0   18.73    9.71
  -1  27   0    8.25   15.94
  -1  27   0   25.68   16.64
  -1  27   0   -4.86   18.49
   1 -27   0    3.01    9.19
   1 -27   0   24.10    9.27
   1 -27   0    4.65    8.44
   1 -27   0   24.68   10.93
   0  26   0  202.85   29.66
   0  26   0  226.08   28.97
   0  26   0  265.39   25.39
   0  26   0  184.08   31.01
   0  26   0  291.40   27.29
   0 -26   0  186.32   23.48
   0 -26   0  206.28   23.15
   0 -26   0  234.41   23.37
   0 -26   0  195.86   25.69
   0 -26   0  168.40   22.43
   1  25   0   -2.21    8.66
   1  25   0   -2.56   14.28
   1  25   0  -16.40    8.65
   1  25   0   -0.28    8.67
   1  25   0    7.96   13.38
  -1 -25   0   -2.18    7.05
  -1 -25   0   -4.86    9.07
  -1 -25   0   11.30    7.99
  -1 -25   0   10.49    7.64
  -1 -25   0   -2.01    7.48
   2  24   0   67.28   15.75
   2  24   0   30.78   10.69
   2  24   0   57.38   18.55
   2  24   0   40.18   11.50
   2  24   0   26.47   14.67
  -2 -24   0   53.46   12.00
  -2 -24   0   40.99    9.94
  -2 -24   0   12.80   10.16
  -2 -24   0   31.61   10.75
   3  23   0   14.46   12.16
   3  23   0    8.70   14.81
   3  23   0    5.42   10.20
   3  23   0   -1.84   10.39
   3  23   0   -1.00   16.03
  -3 -23   0   17.14   11.21
  -3 -23   0    8.29   10.84
  -3 -23   0    9.63    9.58
  -3 -23   0   10.29   11.63
   4  22   0   19.88   16.49
   4  22   0   -4.05    9.50
   4  22   0    3.99   11.34
   4  22   0    4.57   13.18
   4  22   0   -8.70   14.79
  -4 -22   0  -16.29   10.17
  -4 -22   0   13.60    8.02
  -4 -22   0    2.57   10.07
  -4 -22   0  -19.86   11.08
  -4 -22   0  -17.02    8.65
   5  21   0   19.59   15.61
   5  21   0   35.32   15.40
   5  21   0   20.54   22.13
   5  21   0   38.47   20.79
   5  21   0    9.40   14.52
   5  21   0   19.71   13.73
  -5 -21   0   17.39    9.98
  -5 -21   0   35.34   14.20
  -5 -21   0    6.18   12.31
  -5 -21   0   25.55   14.98
   6  20   0   19.77   12.72
   6  20   0   44.20   17.92
   6  20   0   17.48   24.48
   6  20   0   10.66   14.09
   6  20   0   42.62   16.71
  -6 -20   0  -22.95   13.50
  -6 -20   0   13.56   16.30
  -6 -20   0   24.72   10.76
  -6 -20   0  -14.14   13.07
  -6 -20   0    5.00   13.98
  -7 -19   0    2.50   17.50
   1  27   0   19.65   11.27
   1  27   0   47.18   17.05
   1  27   0   36.46   12.60
   1  27   0   43.38   19.19
  -1 -27   0   11.89   16.81
  -1 -27   0   12.97    9.02
  -1 -27   0    7.36    9.61
  -1 -27   0   16.39   11.91
   2  26   0    1.13   10.07
   2  26   0    6.10   13.90
   2  26   0    6.58   11.68
   2  26   0   21.80   13.64
   2  26   0   22.90   18.40
  -2 -26   0    5.93    9.56
  -2 -26   0    7.80    8.97
  -2 -26   0    3.55   10.78
  -2 -26   0    1.58   11.02
   3  25   0   47.28   19.69
   3  25   0  -10.19   12.01
   3  25   0   27.01   20.93
   3  25   0   40.02   13.04
  -3 -25   0   39.12   12.27
  -3 -25   0   34.60   12.82
  -3 -25   0   45.49   12.53
  -3 -25   0   25.74   11.52
   4  24   0  -17.00   16.16
   4  24   0   -5.11   10.64
   4  24   0   -8.22   12.99
   4  24   0    7.97   19.05
  -4 -24   0   -0.20   10.97
  -4 -24   0  -11.52   10.37
  -4 -24   0    8.72   12.00
  -4 -24   0   14.41   13.50
  -4 -24   0  -10.51   12.70
   5  23   0    0.41   11.98
   5  23   0  -11.34   23.02
   5  23   0    6.63   17.92
   5  23   0  -20.87   21.17
   5  23   0   18.83   16.70
   5  23   0   13.40   18.19
  -5 -23   0  -21.72   12.29
  -5 -23   0   -7.54   13.56
  -5 -23   0   20.10   14.30
  -5 -23   0   12.15   16.90
  -5 -23  -1   -5.23   14.10
  -5 -23  -1   -1.74   14.34
  -5 -23  -1    0.31   14.94
  -5 -23  -1   21.37   16.16
   5  23   1   20.92   16.42
   5  23   1   -8.45   18.58
   5  23   1  -21.37   13.56
   5  23   1   29.85   34.17
   5  23   1   21.27   23.64
   5  23   1   -5.34   22.76
  -4 -24  -1   90.03   17.02
  -4 -24  -1   79.90   18.34
  -4 -24  -1   65.13   18.47
   4  24   1   35.02   22.15
   4  24   1   91.59   23.88
   4  24   1   99.93   18.81
   4  24   1   56.26   26.53
   4  24   1   94.57   27.30
   4  24   1   72.36   17.83
  -3 -25  -1   -1.05   10.51
  -3 -25  -1   -6.39   10.50
  -3 -25  -1   13.37    9.65
   3  25   1   14.11   12.72
   3  25   1    4.00   12.26
   3  25   1    7.47   11.10
   3  25   1   11.30   18.11
   3  25   1   21.20   18.61
  -2 -26  -1   41.35   12.58
  -2 -26  -1   50.17   11.44
  -2 -26  -1   20.71    9.75
   2  26   1   22.14   19.78
   2  26   1   36.22   15.10
   2  26   1   43.80   14.02
   2  26   1   -1.15   15.01
  -1 -27  -1   41.07   12.44
  -1 -27  -1   17.23    8.22
  -1 -27  -1   -2.42    9.67
  -1 -27  -1   11.62   11.03
   1  27   1   30.23   16.26
   1  27   1   16.36   16.87
   1  27   1   44.94   11.66
   1  27   1   11.96   16.75
   1  27   1   33.01   13.93
  -7 -19  -1  -13.83   15.30
  -6 -20  -1  -16.02    9.76
  -6 -20  -1  -13.86   13.29
  -6 -20  -1   -6.40   12.45
  -6 -20  -1   -0.06   12.31
  -6 -20  -1   -3.24   11.98
   6  20   1   10.97   22.03
   6  20   1  -13.47   16.63
   6  20   1    4.57   12.42
   6  20   1    0.07   12.66
   6  20   1  -36.83   16.34
   6  20   1   -1.80   14.71
  -5 -21  -1  -23.85   12.45
  -5 -21  -1   -8.05   12.55
  -5 -21  -1   20.14   12.07
  -5 -21  -1    5.72    8.44
  -5 -21  -1   -4.67   11.24
   5  21   1   -3.36   18.62
   5  21   1   -2.99   14.81
   5  21   1   -7.70   10.68
   5  21   1   -8.80   18.84
   5  21   1   -4.34   12.09
   5  21   1   -0.29   15.34
  -4 -22  -1  113.36   18.78
  -4 -22  -1  113.01   15.02
  -4 -22  -1  130.89   20.19
  -4 -22  -1  128.51   19.99
  -4 -22  -1  105.09   20.42
   4  22   1   61.63   17.47
   4  22   1  147.62   31.67
   4  22   1  101.46   22.22
   4  22   1   63.02   20.19
   4  22   1   90.33   19.95
  -3 -23  -1   -2.56   10.46
  -3 -23  -1    0.21    8.30
  -3 -23  -1    1.53    9.48
  -3 -23  -1    6.26    8.92
   3  23   1    4.01   14.14
   3  23   1   -5.68   14.88
   3  23   1   -2.68   10.73
   3  23   1    0.01    9.28
   3  23   1    1.62    9.57
  -2 -24  -1    5.55    7.94
  -2 -24  -1    4.40    7.47
  -2 -24  -1    5.72    8.66
  -2 -24  -1  -13.06    9.35
   2  24   1    6.40    9.64
   2  24   1   -3.04   10.45
   2  24   1   15.58   10.95
   2  24   1   18.90   13.67
   2  24   1    4.02   13.82
  -1 -25  -1   90.60   14.13
  -1 -25  -1  107.75   15.79
  -1 -25  -1  101.53   15.26
  -1 -25  -1   89.61   16.37
  -1 -25  -1  109.07   15.54
   1  25   1  116.67   18.83
   1  25   1  100.70   21.18
   1  25   1   90.52   16.10
   1  25   1  113.82   25.04
   1  25   1  154.74   20.15
   0 -26  -1  -11.14    7.15
   0 -26  -1   14.75    8.42
   0 -26  -1   -2.00    8.35
   0 -26  -1   -5.88    6.61
   0 -26  -1   -6.66    8.37
   0  26   1    2.62    9.78
   0  26   1  -14.60   11.48
   0  26   1  -15.02    9.26
   0  26   1   -5.57    6.96
   0  26   1   23.39   14.84
   1 -27  -1   40.52   11.85
   1 -27  -1   22.56    8.50
   1 -27  -1   35.65    9.69
   1 -27  -1   15.94    9.33
   1 -27  -1   29.59   10.50
  -1  27   1   37.18   18.85
  -1  27   1   25.06   13.76
  -1  27   1   47.29   11.44
  -1  27   1   52.67   22.99
  -1  27   1   29.77   12.51
  -7 -17  -1   42.22   17.87
  -7 -17  -1   11.00   10.10
  -7 -17  -1    6.37   12.86
  -7 -17  -1   29.64   14.34
   7  17   1   18.06   15.36
   7  17   1   22.89   14.83
   7  17   1   17.45   12.42
   7  17   1   26.19   15.47
   7  17   1   25.21   22.47
   7  17   1   14.85   13.25
  -6 -18  -1   47.64   13.36
  -6 -18  -1   12.56    9.08
  -6 -18  -1    3.97   12.56
  -6 -18  -1   -4.75   11.28
  -6 -18  -1   11.01   12.70
   6  18   1   20.83   12.47
   6  18   1   44.93   15.62
   6  18   1   20.76   14.19
   6  18   1   33.80   13.36
   6  18   1   23.06   11.47
   6  18   1   29.03   22.08
  -5 -19  -1    2.26    7.44
  -5 -19  -1    4.98   10.93
  -5 -19  -1  -12.44   10.86
  -5 -19  -1  -14.81    9.54
  -5 -19  -1    7.34   10.52
   5  19   1   -2.34   16.57
   5  19   1   11.86   12.06
   5  19   1   -8.65   10.59
   5  19   1   10.94   11.32
   5  19   1   -4.81   13.63
   5  19   1  -13.94    7.98
  -4 -20  -1    2.30    8.40
  -4 -20  -1   17.58   10.61
  -4 -20  -1    2.90    9.91
  -4 -20  -1   24.41    7.83
  -4 -20  -1   18.49   12.14
   4  20   1   25.50   10.36
   4  20   1    2.31    8.95
   4  20   1   20.27   10.45
   4  20   1   33.18   19.48
  -3 -21  -1    5.26    8.43
  -3 -21  -1  -13.70    8.52
   3  21   1   -0.55   12.85
   3  21   1  -12.08   10.95
   3  21   1    8.59    9.55
   3  21   1   -7.65   13.77
   3  21   1   -5.34    8.98
  -2 -22  -1   89.57   14.89
  -2 -22  -1  120.12   14.98
  -2 -22  -1  111.76   15.91
   2  22   1  114.96   17.47
   2  22   1  115.15   24.45
   2  22   1   79.12   21.68
   2  22   1  114.15   17.77
  -1 -23  -1  196.90   32.72
  -1 -23  -1  210.38   22.91
  -1 -23  -1  253.35   29.85
  -1 -23  -1  198.92   21.24
  -1 -23  -1  224.55   23.46
  -1 -23  -1  212.23   23.66
   1  23   1  251.25   33.25
   1  23   1  244.03   26.57
   1  23   1  239.97   25.67
   1  23   1  234.99   25.53
   1  23   1  278.61   31.85
   0 -24  -1   25.60    8.33
   0 -24  -1    9.08    6.13
   0 -24  -1   10.97    9.50
   0 -24  -1   14.88    8.43
   0 -24  -1   14.39    7.07
   0 -24  -1   13.55    7.71
   0  24   1   20.85    8.73
   0  24   1   28.33   11.81
   0  24   1   32.31    9.47
   0  24   1    5.87   12.27
   0  24   1   22.95    9.90
   1 -25  -1  106.44   16.29
   1 -25  -1  113.84   15.20
   1 -25  -1  124.34   15.74
   1 -25  -1  115.58   14.97
   1 -25  -1  137.42   15.23
   1 -25  -1  112.02   17.30
  -1  25   1  164.54   19.06
  -1  25   1   90.20   21.65
  -1  25   1  127.48   18.37
  -1  25   1  146.07   21.04
   2 -26  -1   20.08    7.37
   2 -26  -1    7.39    7.97
   2 -26  -1    9.35    9.20
   2 -26  -1   24.93    8.70
   2 -26  -1   14.43    8.62
   2 -26  -1    7.13    7.74
  -2  26   1   19.21   11.65
  -2  26   1   15.10   11.34
  -2  26   1   11.13    9.69
  -2  26   1   46.42   16.06
  -2  26   1   22.74   11.09
  -8 -14  -1   27.85   14.41
  -8 -14  -1   12.51   10.20
  -8 -14  -1  -16.19   10.18
  -8 -14  -1   29.33   13.16
   8  14   1    6.28   10.35
   8  14   1    5.76   11.97
   8  14   1   11.41   19.41
   8  14   1   12.41   12.45
   8  14   1    8.22   20.15
  -7 -15  -1   25.36   12.27
  -7 -15  -1   11.96   10.15
  -7 -15  -1   26.69    9.82
  -7 -15  -1   17.99   11.15
   7  15   1   39.73   12.41
   7  15   1    7.97    9.89
   7  15   1   24.40    8.62
   7  15   1   36.64   12.77
   7  15   1   20.93   19.25
   7  15   1   34.58   11.78
  -6 -16  -1   51.17   15.95
  -6 -16  -1  103.49   17.53
  -6 -16  -1   66.36   14.88
  -6 -16  -1   64.96   11.61
   6  16   1   75.10   25.86
   6  16   1  111.64   20.36
   6  16   1   88.00   15.44
   6  16   1  108.36   16.85
   6  16   1   95.14   17.45
  -5 -17  -1   -2.30    6.05
  -5 -17  -1  -11.31    9.20
  -5 -17  -1    2.95    8.25
  -5 -17  -1    1.57    7.68
  -5 -17  -1    0.75   10.84
   5  17   1    0.87   11.26
   5  17   1  -10.72    8.66
   5  17   1   33.70   17.17
   5  17   1    5.99    9.84
   5  17   1   -3.25    8.14
   5  17   1   13.00    8.54
  -4 -18  -1  106.61   19.54
  -4 -18  -1  149.01   22.43
  -4 -18  -1  123.07   18.89
  -4 -18  -1  151.97   20.35
  -4 -18  -1  152.65   17.71
   4  18   1  135.95   30.10
   4  18   1  223.95   24.54
   4  18   1  190.27   24.69
   4  18   1  124.79   21.20
   4  18   1  221.49   28.49
  -3 -19  -1   -9.97    7.33
  -3 -19  -1   21.60    5.21
  -3 -19  -1    0.27    9.07
  -3 -19  -1    5.20    8.11
  -3 -19  -1   13.85    9.38
   3  19   1   10.70    8.89
   3  19   1   -1.74   10.47
   3  19   1    4.73    7.82
   3  19   1   -1.04   13.95
   3  19   1   20.15   14.60
  -2 -20  -1   -2.83    6.11
  -2 -20  -1    7.68    9.34
  -2 -20  -1   -5.90    5.84
  -2 -20  -1    2.08    5.75
  -2 -20  -1   -3.14    5.88
   2  20   1   -6.12    8.75
   2  20   1   -4.53    7.76
   2  20   1   13.75   12.10
   2  20   1    8.34    9.86
  -1 -21  -1   13.56    8.79
  -1 -21  -1   21.47    7.82
  -1 -21  -1   16.61    6.48
  -1 -21  -1   33.45    8.22
  -1 -21  -1   19.87    5.61
  -1 -21  -1   12.49    6.80
   1  21   1    6.60   10.75
   1  21   1   12.45    8.57
   1  21   1   17.52    7.57
   1  21   1   11.49    8.47
   1  21   1   15.52   11.21
   0 -22  -1    7.04    5.33
   0 -22  -1   11.61    6.89
   0 -22  -1    5.00    8.02
   0 -22  -1    2.06    5.62
   0 -22  -1   11.74    6.38
   0 -22  -1    3.84    5.52
   0  22   1    7.04   10.37
   0  22   1    7.54    9.99
   0  22   1    5.99    7.46
   0  22   1    9.65    6.60
   0  22   1   19.56    9.04
   1 -23  -1   64.39   12.21
   1 -23  -1   44.39    8.98
   1 -23  -1   76.15   10.73
   1 -23  -1   46.19   10.85
   1 -23  -1   81.87   11.24
   1 -23  -1   71.32   10.73
  -1  23   1   70.20   14.72
  -1  23   1   78.98   13.29
  -1  23   1   92.14   12.36
  -1  23   1   61.73   11.66
  -1  23   1   67.55   16.99
   2 -24  -1   30.97    8.81
   2 -24  -1   30.80    8.70
   2 -24  -1   30.57    8.83
   2 -24  -1   32.13    9.62
   2 -24  -1   33.21    9.16
   2 -24  -1   31.54    8.22
  -2  24   1   43.25   10.74
  -2  24   1   28.69    9.73
  -2  24   1   31.58   12.68
  -2  24   1   24.17   10.07
  -2  24   1   31.24   13.60
   3 -25  -1   58.99   11.64
   3 -25  -1   61.67   11.30
   3 -25  -1   29.27   10.41
   3 -25  -1   53.24   10.11
   3 -25  -1   52.55   10.94
  -3  25   1   46.43   11.20
  -3  25   1   41.30   23.08
  -3  25   1   25.98   13.52
  -3  25   1   30.71   11.97
  -8 -12  -1    0.36   12.20
  -8 -12  -1   28.91   11.33
  -8 -12  -1   19.76   17.44
   8  12   1   20.31   12.38
   8  12   1   18.64   10.48
   8  12   1   -5.24   10.24
   8  12   1    3.74   15.67
   8  12   1   10.25   19.00
   8  12   1    1.81    9.73
  -7 -13  -1   25.76    8.14
  -7 -13  -1   10.02    9.69
  -7 -13  -1   10.01    8.89
  -7 -13  -1    6.68   10.85
   7  13   1   -0.20    8.30
   7  13   1   21.02    9.69
   7  13   1    9.55    8.84
   7  13   1    0.23    5.79
   7  13   1   16.93   10.24
   7  13   1   20.72   21.18
  -6 -14  -1   -7.49    8.81
  -6 -14  -1    3.84    9.40
  -6 -14  -1    9.65    7.65
  -6 -14  -1    4.49    8.29
  -6 -14  -1    1.98    5.83
   6  14   1    8.69    6.78
   6  14   1    1.17    7.12
   6  14   1   -7.89    7.26
   6  14   1    0.85    9.15
   6  14   1    1.70   11.96
   6  14   1   12.25    8.07
  -5 -15  -1    4.45    8.99
  -5 -15  -1   -1.05    9.09
  -5 -15  -1   19.20    8.21
  -5 -15  -1   22.58    8.47
  -5 -15  -1   20.16    7.06
   5  15   1   15.56    8.07
   5  15   1    5.93    8.41
   5  15   1   17.74   13.24
   5  15   1    9.62    6.62
   5  15   1   11.31    9.70
   5  15   1   17.44    8.57
  -4 -16  -1  268.76   28.24
  -4 -16  -1  265.58   25.75
  -4 -16  -1  251.72   28.55
  -4 -16  -1  280.92   28.21
   4  16   1  294.60   28.22
   4  16   1  331.43   32.85
   4  16   1  248.58   27.02
   4  16   1  264.96   29.82
   4  16   1  204.26   36.97
  -3 -17  -1   45.07   11.54
  -3 -17  -1   47.13   11.18
  -3 -17  -1   43.48   10.38
  -3 -17  -1   64.14   13.74
   3  17   1   88.87   21.02
   3  17   1   67.77   12.01
   3  17   1   37.71   13.27
   3  17   1   67.79   14.27
   3  17   1   74.14   13.47
  -2 -18  -1   24.59    6.59
  -2 -18  -1   39.08    8.42
  -2 -18  -1   27.45    8.37
  -2 -18  -1   27.67    8.59
  -2 -18  -1   23.60    9.13
   2  18   1   13.53   10.12
   2  18   1   35.28   13.47
   2  18   1   10.75    7.98
   2  18   1   27.18    8.55
  -1 -19  -1  159.84   17.03
  -1 -19  -1  166.50   16.47
  -1 -19  -1  141.44   16.66
  -1 -19  -1  134.88   15.58
  -1 -19  -1  148.38   18.53
  -1 -19  -1  147.27   16.33
   1  19   1  187.17   24.66
   1  19   1  135.35   19.26
   1  19   1  133.66   23.50
   1  19   1  159.36   18.58
   1  19   1  185.90   18.66
   0 -20  -1   -1.61    4.38
   0 -20  -1   -5.60    4.61
   0 -20  -1    5.86    4.68
   0 -20  -1   -9.67    5.17
   0 -20  -1    1.02    6.16
   0 -20  -1    2.94    5.35
   0  20   1    7.84    6.12
   0  20   1   -1.65    7.96
   0  20   1    5.55    6.10
   0  20   1    0.05    8.25
   0  20   1   -1.88    5.74
   1 -21  -1   15.29    6.57
   1 -21  -1   22.00    6.83
   1 -21  -1   15.41    6.96
   1 -21  -1   18.57    5.44
   1 -21  -1    9.07    5.93
   1 -21  -1   16.07    7.37
  -1  21   1   25.28    9.94
  -1  21   1   14.48    7.69
  -1  21   1   27.77    8.53
  -1  21   1   19.64    9.73
  -1  21   1   22.14    7.03
   2 -22  -1  106.26   13.46
   2 -22  -1  110.89   14.68
   2 -22  -1  102.85   14.92
   2 -22  -1  130.25   14.03
   2 -22  -1  107.13   18.66
  -2  22   1  100.77   18.79
  -2  22   1  155.54   16.29
  -2  22   1  131.92   15.26
   3 -23  -1   64.09   10.69
   3 -23  -1   39.13    9.98
   3 -23  -1   55.16    9.98
   3 -23  -1   62.70   11.12
   3 -23  -1   36.07   10.07
   3 -23  -1   51.40    9.70
  -3  23   1   62.54   11.34
  -3  23   1   52.18   14.03
  -3  23   1   48.43   11.39
  -3  23   1   67.95   15.11
  -3  23   1   46.73   12.21
   4 -24  -1  120.10   16.22
   4 -24  -1  104.34   16.50
   4 -24  -1   95.95   15.23
   4 -24  -1  133.14   16.10
   4 -24  -1  151.43   16.72
   4 -24  -1  108.12   16.54
  -4  24   1  121.75   17.02
  -4  24   1  100.52   17.78
  -4  24   1  133.99   21.91
  -4  24   1  152.96   22.23
  -4  24   1  157.28   18.39
  -9  -9  -1   46.26   13.00
  -9  -9  -1   85.02   15.12
  -9  -9  -1   51.06   12.80
  -9  -9  -1   44.95   16.55
   9   9   1   52.78   14.26
   9   9   1   49.68   17.42
  -8 -10  -1   37.93   12.68
  -8 -10  -1   62.24   13.35
  -8 -10  -1   61.36   10.77
  -8 -10  -1   68.25   13.00
   8  10   1   31.93    8.91
   8  10   1   72.37   22.28
   8  10   1   46.67   12.30
   8  10   1   72.29   18.57
   8  10   1   64.37   13.22
   8  10   1   51.60   12.87
   8  10   1   41.20   13.20
  -7 -11  -1    2.32    7.45
  -7 -11  -1   10.31    7.52
  -7 -11  -1    9.93    7.79
  -7 -11  -1    4.77   10.82
   7  11   1    4.81    9.03
   7  11   1   -0.79   14.52
   7  11   1    6.70    5.48
   7  11   1    1.51    7.70
   7  11   1    2.19    6.68
  -6 -12  -1   98.02   15.99
  -6 -12  -1  107.49   17.18
  -6 -12  -1   83.83   14.75
  -6 -12  -1  128.01   14.65
   6  12   1  112.10   25.37
   6  12   1  105.67   17.16
   6  12   1  111.76   15.16
   6  12   1  112.24   12.63
   6  12   1  117.26   15.70
   6  12   1  102.56   15.83
   6  12   1   97.02   13.86
  -5 -13  -1    0.89    6.86
  -5 -13  -1    4.29    5.15
  -5 -13  -1    1.93    7.87
  -5 -13  -1   11.29    7.14
  -5 -13  -1    5.27    7.74
   5  13   1    5.47    5.92
   5  13   1    7.12    7.67
   5  13   1    5.56   10.63
   5  13   1    2.65    6.25
   5  13   1    5.18    7.20
   5  13   1    0.60    4.38
  -4 -14  -1   24.65    6.28
  -4 -14  -1   20.99    8.59
  -4 -14  -1   21.83    7.53
  -4 -14  -1   13.44    7.05
  -4 -14  -1    6.20    8.62
   4  14   1   17.50   11.12
   4  14   1   13.20    7.39
   4  14   1   21.63    9.50
   4  14   1   24.70    7.72
   4  14   1   21.61    6.60
   4  14   1   25.88    9.35
   4  14   1   32.00    8.18
  -3 -15  -1   -8.00    4.94
  -3 -15  -1   -4.28    4.90
  -3 -15  -1  -14.73    6.06
  -3 -15  -1   -3.79    5.92
  -3 -15  -1    1.09    3.06
   3  15   1    0.92    5.51
   3  15   1    6.94    8.98
   3  15   1    5.28    7.69
   3  15   1    3.03    5.94
   3  15   1    2.00    2.42
  -2 -16  -1  432.77   35.32
  -2 -16  -1  419.44   35.78
  -2 -16  -1  350.96   36.27
  -2 -16  -1  359.86   35.10
   2  16   1  329.36   36.30
   2  16   1  459.25   36.79
   2  16   1  334.63   38.66
  -1 -17  -1  601.09   47.83
  -1 -17  -1  499.00   45.32
  -1 -17  -1  565.51   46.54
  -1 -17  -1  538.62   46.06
  -1 -17  -1  498.93   45.63
  -1 -17  -1  575.77   45.91
   1  17   1  568.23   53.21
   1  17   1  495.00   47.75
   1  17   1  482.65   49.52
   1  17   1  483.82   48.20
   1  17   1  536.28   47.02
   0 -18  -1   -4.31    3.77
   0 -18  -1   -3.19    3.86
   0 -18  -1    4.25    4.41
   0 -18  -1   -4.59    5.35
   0 -18  -1    1.45    4.78
   0 -18  -1    1.88    3.79
   0  18   1   -7.76    5.12
   0  18   1   -7.89    7.47
   0  18   1    4.01    5.34
   0  18   1   -7.66    5.83
   0  18   1   -0.27    6.35
   1 -19  -1  138.20   14.55
   1 -19  -1  129.08   14.09
   1 -19  -1  138.88   13.66
   1 -19  -1  118.41   15.71
   1 -19  -1  144.53   14.59
   1 -19  -1  118.11   15.14
  -1  19   1  173.75   15.95
  -1  19   1  143.44   15.17
  -1  19   1  123.06   18.26
  -1  19   1  129.69   17.26
  -1  19   1  130.29   11.69
   2 -20  -1   18.76    6.99
   2 -20  -1   43.86    8.38
   2 -20  -1   33.68    6.86
   2 -20  -1   32.86    7.44
   2 -20  -1   34.55    7.01
  -2  20   1   24.13    9.66
  -2  20   1   25.56    8.49
  -2  20   1   31.71    7.65
  -2  20   1   47.64    8.61
  -2  20   1   28.24    4.80
  -2  20   1   19.83    9.73
   3 -21  -1    2.74    5.24
   3 -21  -1    5.96    6.85
   3 -21  -1    5.23    6.26
   3 -21  -1    5.44    6.61
   3 -21  -1    9.57    6.37
  -3  21   1    0.79    8.31
  -3  21   1    1.21    7.22
  -3  21   1   -0.90    3.90
  -3  21   1   -4.65    5.57
   4 -22  -1   81.52   11.77
   4 -22  -1   66.26   11.19
   4 -22  -1   80.48   12.12
   4 -22  -1   87.86   12.88
   4 -22  -1   88.91   13.13
  -4  22   1   50.84   13.42
  -4  22   1   63.20   15.54
  -4  22   1   96.85   13.35
  -4  22   1   88.50   15.93
  -4  22   1   69.66   12.78
  -4  22   1   66.47   10.70
   5 -23  -1    3.00    8.98
   5 -23  -1   -1.42    9.33
   5 -23  -1   -0.45    8.15
   5 -23  -1   -4.71    7.75
   5 -23  -1   16.92    8.09
  -5  23   1    9.82   10.79
  -5  23   1   -7.31    9.66
  -5  23   1   12.03   14.34
  -5  23   1    0.00    8.03
  -9  -7  -1    4.59    8.97
  -9  -7  -1    4.97   10.86
  -9  -7  -1   10.12   10.73
  -9  -7  -1   -2.07    9.76
   9   7   1  -12.60    8.38
   9   7   1    1.02   11.79
   9   7   1  -14.71    8.90
  -8  -8  -1   -2.70    8.89
  -8  -8  -1   -1.38    7.79
  -8  -8  -1    9.02    7.30
  -8  -8  -1   -8.04    8.89
  -8  -8  -1   -1.42    9.05
   8   8   1  -10.17   10.92
   8   8   1    7.26   13.67
   8   8   1    8.10   10.18
   8   8   1    1.54    8.08
   8   8   1    2.25    5.89
   8   8   1    8.61    9.98
   8   8   1   -7.71    5.28
  -7  -9  -1  162.29   17.63
  -7  -9  -1  122.11   18.44
  -7  -9  -1  148.62   20.51
  -7  -9  -1  128.25   18.39
   7   9   1  142.30   20.46
   7   9   1  107.80   17.28
   7   9   1  156.10   21.65
   7   9   1  141.41   18.73
   7   9   1  160.96   28.82
   7   9   1  157.03   15.14
  -6 -10  -1  244.71   26.56
  -6 -10  -1  260.31   25.04
  -6 -10  -1  256.65   26.13
  -6 -10  -1  287.13   26.75
   6  10   1  237.44   25.53
   6  10   1  243.68   24.18
   6  10   1  291.48   28.68
   6  10   1  256.95   23.85
   6  10   1  274.03   27.02
   6  10   1  286.75   35.69
   6  10   1  267.79   26.41
  -5 -11  -1   41.00    8.26
  -5 -11  -1   31.03    8.78
  -5 -11  -1   17.53    7.95
  -5 -11  -1   18.50    7.25
  -5 -11  -1   34.36    7.04
   5  11   1   21.69    6.66
   5  11   1   27.76    8.61
   5  11   1   22.26    6.59
   5  11   1   19.41    6.35
   5  11   1   30.47   12.61
   5  11   1   36.16    9.44
  -4 -12  -1  196.07   18.74
  -4 -12  -1  214.76   20.03
  -4 -12  -1  182.46   22.18
  -4 -12  -1  204.05   23.86
  -4 -12  -1  190.68   20.26
   4  12   1  174.53   21.43
   4  12   1  206.22   20.13
   4  12   1  160.12   18.94
   4  12   1  218.71   20.91
   4  12   1  171.09   28.24
   4  12   1  186.66   21.82
  -3 -13  -1   32.37    7.81
  -3 -13  -1   16.07    8.04
  -3 -13  -1   37.96    8.39
  -3 -13  -1   32.39    7.76
  -3 -13  -1   43.38    5.12
   3  13   1   45.64    5.40
   3  13   1   27.03   11.26
   3  13   1   38.20    9.91
   3  13   1   33.48    7.89
   3  13   1   37.76    9.22
   3  13   1   49.77    8.86
  -2 -14  -1   -1.48    4.55
  -2 -14  -1    3.08    4.78
  -2 -14  -1   11.70    4.23
  -2 -14  -1   -0.73    5.80
  -2 -14  -1   13.43    5.41
   2  14   1    7.29    7.60
   2  14   1   13.15    5.57
   2  14   1    2.44    4.86
   2  14   1   16.93    9.41
  -1 -15  -1  134.39   15.16
  -1 -15  -1  143.34   13.94
  -1 -15  -1  124.10   14.16
  -1 -15  -1  153.89   13.96
  -1 -15  -1  137.93   13.46
  -1 -15  -1  141.81   14.27
  -1 -15  -1  116.58   13.58
   1  15   1  107.34   19.53
   1  15   1   81.52   15.93
   1  15   1  109.47   16.03
   1  15   1   98.86   14.27
   1  15   1  116.68   14.33
   0 -16  -1   12.57    5.66
   0 -16  -1   18.06    5.25
   0 -16  -1   14.70    5.26
   0 -16  -1   16.43    5.09
   0 -16  -1   16.56    4.15
   0  16   1   13.58    2.28
   0  16   1   12.45    6.96
   0  16   1   14.95    5.58
   0  16   1   18.77    5.29
   0  16   1   10.92    7.52
   1 -17  -1  544.76   45.16
   1 -17  -1  452.51   45.11
   1 -17  -1  528.16   44.99
   1 -17  -1  582.14   50.16
   1 -17  -1  534.77   44.50
   1 -17  -1  561.96   45.35
  -1  17   1  490.78   47.80
  -1  17   1  525.40   43.69
  -1  17   1  523.72   46.97
  -1  17   1  595.60   46.47
  -1  17   1  571.93   45.77
  -1  17   1  490.41   48.42
   2 -18  -1   79.45    8.81
   2 -18  -1   75.79    9.67
   2 -18  -1   77.15   10.31
   2 -18  -1   79.54    9.41
   2 -18  -1   74.04   10.53
   2 -18  -1   66.62    9.81
  -2  18   1   60.86   11.29
  -2  18   1   64.34    8.43
  -2  18   1   69.04   13.26
  -2  18   1   78.28   10.76
  -2  18   1   69.32    9.75
  -2  18   1   56.51   12.26
   3 -19  -1   16.83    6.70
   3 -19  -1   19.33    6.88
   3 -19  -1   23.74    6.32
   3 -19  -1   14.67    6.44
   3 -19  -1   18.30    7.14
  -3  19   1   25.59    5.82
  -3  19   1   13.21    6.33
  -3  19   1    5.12    5.71
  -3  19   1   11.69    6.68
  -3  19   1   15.96    8.38
  -3  19   1   18.03    8.63
  -3  19   1   14.90    8.46
   4 -20  -1   -5.75    7.02
   4 -20  -1    4.26    6.31
   4 -20  -1    1.45    5.45
   4 -20  -1  -10.51    5.48
   4 -20  -1    2.42    7.06
   4 -20  -1   -0.54    7.14
  -4  20   1   -1.57    5.56
  -4  20   1   -3.11    7.14
  -4  20   1    2.11    7.23
  -4  20   1   -6.11    6.42
  -4  20   1  -12.83    5.69
   5 -21  -1   12.56    7.87
   5 -21  -1   17.57    7.21
   5 -21  -1   18.26    7.58
   5 -21  -1   18.08    8.00
   5 -21  -1   15.99    8.78
   5 -21  -1    5.51    7.69
  -5  21   1    7.77    8.87
  -5  21   1   32.43   10.91
  -5  21   1   13.21    8.17
  -5  21   1    6.18    9.49
  -5  21   1   11.22   10.98
  -5  21   1    6.21    7.44
  -9  -5  -1   56.27   15.37
  -9  -5  -1   43.98   14.32
  -9  -5  -1   59.80   11.80
  -9  -5  -1   62.76   14.52
   9   5   1   64.51   13.82
   9   5   1   50.19   15.51
   9   5   1   69.02   14.66
   9   5   1   55.07   15.76
  -8  -6  -1   -6.36    8.28
  -8  -6  -1    5.06    9.19
  -8  -6  -1    7.34    8.89
  -8  -6  -1   -4.66    7.50
  -8  -6  -1   11.62    7.51
   8   6   1    1.50    7.22
   8   6   1   -9.68    4.15
   8   6   1   -1.59    7.62
   8   6   1    3.99    9.21
   8   6   1    0.44    7.73
   8   6   1    6.20   11.30
  -7  -7  -1   -0.24    7.36
  -7  -7  -1   -5.73    5.61
  -7  -7  -1   -3.32    6.97
  -7  -7  -1    3.22    6.11
   7   7   1   -4.37    6.67
   7   7   1    1.43    5.10
   7   7   1   17.79   10.76
   7   7   1   10.03    4.54
   7   7   1    1.13    6.22
   7   7   1    5.73    7.54
   7   7   1   -1.59    5.63
   7   7   1   11.93   11.00
  -6  -8  -1   -4.86    5.97
  -6  -8  -1   -0.49    6.39
  -6  -8  -1    1.21    5.64
  -6  -8  -1   10.13    6.13
   6   8   1    1.04    2.85
   6   8   1    8.38   10.50
   6   8   1   -2.79    5.79
   6   8   1   -4.85    4.63
   6   8   1    0.73    4.31
   6   8   1    7.68    6.98
   6   8   1    2.00    3.14
  -5  -9  -1    0.88    4.42
  -5  -9  -1    1.71    5.82
  -5  -9  -1    0.70    4.42
  -5  -9  -1    2.76    3.83
  -5  -9  -1   -1.50    5.63
   5   9   1    2.85    3.69
   5   9   1   -2.33    3.82
   5   9   1    6.01    4.08
   5   9   1    1.77    8.20
   5   9   1    0.63    4.60
   5   9   1    6.17    5.75
  -4 -10  -1  410.97   38.32
  -4 -10  -1  465.73   37.66
  -4 -10  -1  411.20   39.84
  -4 -10  -1  451.83   39.12
  -4 -10  -1  423.56   38.37
   4  10   1  420.39   38.39
   4  10   1  438.99   39.72
   4  10   1  456.08   38.49
   4  10   1  435.48   39.16
   4  10   1  445.23   40.41
   4  10   1  470.23   45.57
  -3 -11  -1  373.74   32.32
  -3 -11  -1  353.75   31.56
  -3 -11  -1  343.03   31.65
   3  11   1  356.32   31.62
   3  11   1  395.13   33.96
   3  11   1  363.46   32.78
   3  11   1  339.20   37.24
   3  11   1  330.58   31.49
  -2 -12  -1   72.07   10.24
  -2 -12  -1   84.18   11.06
  -2 -12  -1   83.86    7.88
  -2 -12  -1   74.91   10.79
  -2 -12  -1   66.06   11.33
  -2 -12  -1   93.88    9.25
   2  12   1   82.97   10.23
   2  12   1   89.05   11.41
   2  12   1   81.29   16.32
   2  12   1   93.04   13.86
  -1 -13  -1   82.94    8.60
  -1 -13  -1   58.42    8.37
  -1 -13  -1   69.18    8.98
  -1 -13  -1   63.79    8.86
  -1 -13  -1   78.29   10.37
  -1 -13  -1   62.88    8.85
   1  13   1   64.43   11.63
   1  13   1   44.67    9.14
   1  13   1   44.67    8.92
   1  13   1   46.18    8.54
   1  13   1   68.98   13.64
   0 -14  -1    3.87    3.84
   0 -14  -1    0.85    3.98
   0 -14  -1    3.75    3.41
   0 -14  -1    6.11    3.47
   0 -14  -1    4.88    3.12
   0 -14  -1    7.18    3.84
   0  14   1   -2.01    5.90
   0  14   1    3.01    1.58
   0  14   1    6.51    3.87
   0  14   1    3.09    4.90
   0  14   1    2.98    3.90
   0  14   1    4.91    6.28
   1 -15  -1  861.60   70.54
   1 -15  -1  961.71   70.43
   1 -15  -1  820.20   70.83
   1 -15  -1  909.17   71.27
   1 -15  -1  886.20   70.17
   1 -15  -1  849.81   70.67
  -1  15   1  887.23   71.22
  -1  15   1  761.13   72.79
  -1  15   1  751.22   71.75
  -1  15   1  783.98   73.32
  -1  15   1  927.21   71.16
  -1  15   1  853.70   70.00
   2 -16  -1   19.48    5.17
   2 -16  -1   20.24    4.76
   2 -16  -1   13.94    5.37
   2 -16  -1   17.57    4.52
   2 -16  -1   21.38    5.51
  -2  16   1   20.74    7.15
  -2  16   1   24.10    7.51
  -2  16   1   15.87    4.48
  -2  16   1   11.97    6.50
  -2  16   1   13.70    4.78
  -2  16   1   20.68    6.60
   3 -17  -1   95.86   11.01
   3 -17  -1   98.33   10.93
   3 -17  -1   94.64   11.48
   3 -17  -1   96.05   11.82
   3 -17  -1  104.08   12.12
   3 -17  -1   77.90   10.58
  -3  17   1  107.91   14.45
  -3  17   1   74.30   11.53
  -3  17   1   70.62   13.15
  -3  17   1   91.60   11.29
  -3  17   1   82.37   11.01
  -3  17   1   86.45   12.46
   4 -18  -1  356.77   33.75
   4 -18  -1  350.68   32.68
   4 -18  -1  367.33   33.29
   4 -18  -1  356.95   32.80
   4 -18  -1  344.26   32.50
   4 -18  -1  415.88   33.04
  -4  18   1  359.75   34.17
  -4  18   1  313.50   42.04
  -4  18   1  351.66   33.09
  -4  18   1  335.83   35.54
  -4  18   1  436.83   34.00
  -4  18   1  392.11   35.43
  -4  18   1  362.22   33.61
   5 -19  -1   10.47    6.84
   5 -19  -1   10.72    6.39
   5 -19  -1   16.17    6.19
   5 -19  -1   13.09    7.24
   5 -19  -1    9.74    9.09
  -5  19   1   10.05    9.43
  -5  19   1    6.84    8.17
  -5  19   1   17.96    9.30
  -5  19   1   13.46    7.72
  -5  19   1   19.12    8.63
  -5  19   1    2.25    8.32
   6 -20  -1   49.98    9.12
   6 -20  -1   22.07    9.57
   6 -20  -1   45.61    9.21
   6 -20  -1   26.26   10.11
   6 -20  -1   31.55   11.00
   6 -20  -1   24.64    9.85
  -6  20   1   45.13   12.09
  -6  20   1   40.99   10.90
  -6  20   1   63.91   14.33
  -6  20   1   62.59   13.13
  -6  20   1   42.16   11.88
  -9  -3  -1   30.45   11.24
  -9  -3  -1   32.66   12.40
  -9  -3  -1   32.32   12.81
  -9  -3  -1   18.38    9.95
   9   3   1   28.00   10.44
   9   3   1    4.70   10.05
   9   3   1   18.53   13.32
  -8  -4  -1   44.50    9.85
  -8  -4  -1   38.44   10.94
  -8  -4  -1   70.43   12.05
  -8  -4  -1   26.23   10.70
   8   4   1   48.82   10.82
   8   4   1   47.65   11.71
   8   4   1   41.03   10.06
   8   4   1   52.70    8.00
   8   4   1   33.46   10.48
  -7  -5  -1    9.25    6.24
  -7  -5  -1    4.91    6.57
  -7  -5  -1    7.77    7.36
  -7  -5  -1   11.57    8.07
   7   5   1   10.08    5.89
   7   5   1    8.01    8.65
   7   5   1    9.97    9.00
   7   5   1   10.96    6.97
   7   5   1    1.63    6.93
   7   5   1    2.52    3.64
   7   5   1    6.58    7.60
   7   5   1   10.78    6.48
  -6  -6  -1   33.83    8.82
  -6  -6  -1   36.43    8.51
  -6  -6  -1   36.18    9.81
   6   6   1   40.80    8.19
   6   6   1   35.70    8.50
   6   6   1   38.78    8.08
   6   6   1   50.58   10.57
   6   6   1   46.78    6.76
   6   6   1   43.90    5.90
   6   6   1   35.93   13.22
  -5  -7  -1    1.74    4.52
  -5  -7  -1   18.76    5.91
  -5  -7  -1   12.56    4.52
   5   7   1   12.30    4.85
   5   7   1   14.07    6.45
   5   7   1   11.75    5.53
   5   7   1   24.64   16.16
   5   7   1    9.32    4.29
   5   7   1    7.78    3.01
   5   7   1    4.40    2.93
  -4  -8  -1  275.34   25.79
  -4  -8  -1  313.17   25.15
  -4  -8  -1  297.95   26.36
  -4  -8  -1  275.62   25.61
  -4  -8  -1  260.33   26.55
   4   8   1  265.78   25.49
   4   8   1  286.45   26.03
   4   8   1  299.90   27.46
   4   8   1  278.58   26.21
   4   8   1  274.55   25.45
   4   8   1  284.99   31.00
  -3  -9  -1   23.06    6.57
  -3  -9  -1   28.63    5.47
  -3  -9  -1   30.23    6.43
  -3  -9  -1   28.26    5.50
   3   9   1   18.67    4.71
   3   9   1   26.68    5.49
   3   9   1   28.77    6.49
   3   9   1   33.61    6.40
   3   9   1   19.18    8.19
  -2 -10  -1  747.83   63.56
  -2 -10  -1  801.36   62.66
  -2 -10  -1  726.33   63.80
  -2 -10  -1  705.56   63.36
  -2 -10  -1  778.60   62.05
   2  10   1  717.68   67.86
   2  10   1  803.98   64.93
   2  10   1  825.14   65.52
   2  10   1  778.80   63.66
   2  10   1  765.57   63.73
  -1 -11  -1  484.12   42.21
  -1 -11  -1  476.53   42.45
  -1 -11  -1  568.30   42.69
   1  11   1  527.38   43.77
   1  11   1  437.92   42.41
   1  11   1  502.82   44.55
   1  11   1  536.45   43.07
   0 -12  -1  105.13   10.90
   0 -12  -1  109.98   10.97
   0 -12  -1   97.83   10.91
   0 -12  -1  118.83   10.63
   0 -12  -1  106.82   10.79
   0 -12  -1  116.26   11.86
   0  12   1  119.23   11.88
   0  12   1  119.19    9.78
   0  12   1   82.67   13.37
   0  12   1  122.34   11.66
   0  12   1  105.06   12.22
   0  12   1   83.28   14.10
   1 -13  -1  126.17   12.35
   1 -13  -1  134.17   11.87
   1 -13  -1  134.73   12.75
   1 -13  -1  131.00   11.93
   1 -13  -1  126.55   12.14
   1 -13  -1  139.39   11.69
  -1  13   1  116.02   14.80
  -1  13   1  103.78   12.30
  -1  13   1  107.96   13.20
  -1  13   1  116.76   12.25
  -1  13   1  126.11   11.81
  -1  13   1  123.44   14.63
   2 -14  -1   46.79    6.75
   2 -14  -1   42.91    6.70
   2 -14  -1   39.48    6.20
   2 -14  -1   45.77    6.40
   2 -14  -1   40.43    5.88
   2 -14  -1   51.06    7.04
  -2  14   1   44.86    6.57
  -2  14   1   44.33    6.63
  -2  14   1   48.08    9.02
  -2  14   1   56.39    9.56
  -2  14   1   38.14    6.84
  -2  14   1   40.66    7.16
   3 -15  -1  146.88   15.61
   3 -15  -1  143.86   15.68
   3 -15  -1  171.91   15.88
   3 -15  -1  165.08   15.55
   3 -15  -1  138.69   16.14
   3 -15  -1  143.72   16.57
  -3  15   1  194.59   18.24
  -3  15   1  167.99   16.78
  -3  15   1  183.19   16.28
  -3  15   1  141.12   17.81
  -3  15   1  179.82   16.56
   4 -16  -1  218.64   23.13
   4 -16  -1  251.58   22.93
   4 -16  -1  252.45   23.37
   4 -16  -1  264.77   23.29
   4 -16  -1  232.10   24.00
  -4  16   1  259.95   23.65
  -4  16   1  279.78   24.19
  -4  16   1  247.90   24.55
  -4  16   1  224.12   27.27
  -4  16   1  246.93   25.80
   5 -17  -1   11.48    7.66
   5 -17  -1   -1.70    5.91
   5 -17  -1    2.55    6.10
   5 -17  -1    4.52    5.70
   5 -17  -1   11.40    5.57
   5 -17  -1    7.37    7.52
  -5  17   1   12.01    8.42
  -5  17   1    9.02    6.93
  -5  17   1    4.77    7.65
  -5  17   1   -2.22    7.07
  -5  17   1   -0.86    7.66
   6 -18  -1   60.98    9.79
   6 -18  -1   55.27   11.24
   6 -18  -1   66.12   11.68
   6 -18  -1   72.04   11.63
   6 -18  -1   57.13   11.26
   6 -18  -1   69.65   13.33
  -6  18   1   66.21   12.97
  -6  18   1   61.85   14.79
  -6  18   1   95.39   15.28
  -6  18   1   85.39   13.07
  -6  18   1   80.40   12.63
  -7  19   1  -34.21   10.39
  -7  19   1   -2.70    9.16
  -7  19   1   -6.91    9.57
  -9  -1  -1   24.52   11.05
  -9  -1  -1   14.50   11.31
  -9  -1  -1    0.18   10.25
  -9  -1  -1   -1.59    7.26
   9   1   1    4.91    6.27
   9   1   1    7.31    9.96
   9   1   1   23.49   13.32
   9   1   1    8.25    9.19
  -8  -2  -1   15.04    7.54
  -8  -2  -1    8.31    9.42
  -8  -2  -1   20.59   10.57
  -8  -2  -1    6.50    7.17
  -8  -2  -1   17.45    9.34
   8   2   1   12.21    9.19
   8   2   1    4.35    8.32
   8   2   1   -1.49    9.11
   8   2   1   11.96    7.48
   8   2   1    6.30    4.60
  -7  -3  -1  164.31   20.73
  -7  -3  -1  204.66   21.81
  -7  -3  -1  202.12   20.16
  -7  -3  -1  155.95   20.07
  -7  -3  -1  216.82   19.66
   7   3   1  196.14   20.77
   7   3   1  179.64   20.06
   7   3   1  172.17   17.34
   7   3   1  154.82   22.86
   7   3   1  172.17   19.50
   7   3   1  177.33   20.91
  -6  -4  -1  261.30   25.56
  -6  -4  -1  240.67   25.59
  -6  -4  -1  268.22   25.79
  -6  -4  -1  251.97   25.43
   6   4   1  249.32   26.82
   6   4   1  297.24   27.35
   6   4   1  276.19   25.34
   6   4   1  249.88   31.48
   6   4   1  275.25   25.75
   6   4   1  240.84   28.14
   6   4   1  264.67   23.26
  -5  -5  -1  100.51   11.55
  -5  -5  -1  105.87   13.58
  -5  -5  -1   98.56   12.21
  -5  -5  -1  104.67   12.30
   5   5   1   91.05   10.88
   5   5   1  102.38   14.89
   5   5   1  104.41   10.72
   5   5   1   98.06   11.91
   5   5   1   99.97   12.07
   5   5   1  122.68   19.90
   5   5   1  113.28   12.06
   5   5   1  108.42   10.66
  -4  -6  -1   30.19    6.22
  -4  -6  -1   27.15    4.97
  -4  -6  -1   23.52    5.50
  -4  -6  -1   29.63    5.78
  -4  -6  -1   14.73    5.44
   4   6   1   22.67    8.64
   4   6   1   20.98    4.96
   4   6   1   31.56    4.17
   4   6   1   28.97    5.67
   4   6   1   22.96    5.23
   4   6   1   33.01    7.19
   4   6   1   28.91    6.02
  -3  -7  -1    4.36    3.01
  -3  -7  -1   12.76    3.37
  -3  -7  -1   10.40    3.13
  -3  -7  -1    6.83    3.19
  -3  -7  -1    4.85    3.68
  -3  -7  -1    8.14    3.64
   3   7   1    8.51    5.88
   3   7   1   10.14    3.50
   3   7   1    3.92    2.76
   3   7   1    5.21    3.64
   3   7   1    6.33    3.50
   3   7   1   11.18    3.77
  -2  -8  -1  336.17   28.30
  -2  -8  -1  295.56   28.71
  -2  -8  -1  308.10   27.84
  -2  -8  -1  312.14   27.83
  -2  -8  -1  311.12   26.96
  -2  -8  -1  337.27   27.44
  -2  -8  -1  332.97   27.09
   2   8   1  332.27   29.18
   2   8   1  310.75   27.83
   2   8   1  292.16   27.82
   2   8   1  367.48   27.53
   2   8   1  370.47   27.25
   2   8   1  309.02   31.42
   2   8   1  338.52   28.86
   2   8   1  324.64   27.12
  -1  -9  -1  749.92   59.15
  -1  -9  -1  725.67   58.19
  -1  -9  -1  716.24   57.39
  -1  -9  -1  663.23   58.04
  -1  -9  -1  763.46   57.85
   1   9   1  742.03   58.85
   1   9   1  690.45   61.57
   1   9   1  716.47   58.60
   1   9   1  644.42   59.09
   1   9   1  654.56   59.86
   0 -10  -1   21.36    3.83
   0 -10  -1   40.19    6.50
   0 -10  -1   23.80    4.07
   0 -10  -1   25.13    4.01
   0 -10  -1   21.95    3.88
   0 -10  -1   13.99    3.63
   0 -10  -1   22.61    4.44
   0 -10  -1   30.30    4.44
   0  10   1    9.43    5.07
   0  10   1   27.62    4.64
   0  10   1    9.39    4.73
   0  10   1   17.12    4.33
   0  10   1   25.55    4.07
   0  10   1   33.47    3.56
   0  10   1   14.39    4.33
   1 -11  -1 1155.26  104.88
   1 -11  -1 1390.24  105.39
   1 -11  -1 1371.54  105.40
   1 -11  -1 1435.88  105.55
   1 -11  -1 1272.06  105.08
   1 -11  -1 1295.90  104.90
  -1  11   1 1206.71  106.29
  -1  11   1 1315.62  105.21
  -1  11   1 1303.61  105.45
  -1  11   1 1190.56  105.30
  -1  11   1 1446.19  107.18
  -1  11   1 1186.60  105.90
   2 -12  -1  103.22   10.96
   2 -12  -1  100.33   10.46
   2 -12  -1  116.45   10.59
   2 -12  -1  103.82   10.37
   2 -12  -1   99.18   10.60
   2 -12  -1  104.86   10.72
  -2  12   1  106.62   11.20
  -2  12   1  118.50   12.53
  -2  12   1   87.54   12.13
  -2  12   1  113.26   10.88
  -2  12   1  124.80   11.25
   3 -13  -1   33.91    5.75
   3 -13  -1   35.54    6.22
   3 -13  -1   43.25    7.36
   3 -13  -1   42.86    6.39
   3 -13  -1   41.26    6.50
   3 -13  -1   35.96    6.10
  -3  13   1   56.20    7.59
  -3  13   1   30.13    7.79
  -3  13   1   50.56    6.89
  -3  13   1   55.98    8.85
  -3  13   1   43.30    7.12
  -3  13   1   27.07    7.22
   4 -14  -1  104.45   11.77
   4 -14  -1   88.20   10.95
   4 -14  -1   85.01   10.43
   4 -14  -1   98.84   10.83
   4 -14  -1   85.63   12.19
   4 -14  -1   75.77   10.70
  -4  14   1   98.19   12.37
  -4  14   1  102.01   12.25
  -4  14   1   88.34   13.24
  -4  14   1  130.08   15.11
  -4  14   1  104.93   12.25
  -4  14   1   67.01   12.20
   5 -15  -1   76.04   10.47
   5 -15  -1   46.37   10.44
   5 -15  -1   58.54    9.41
   5 -15  -1   64.87   10.55
   5 -15  -1   62.23    9.47
   5 -15  -1   62.02    9.87
  -5  15   1   91.64   12.38
  -5  15   1   95.15   14.24
  -5  15   1   84.06   11.20
  -5  15   1   47.74   11.57
  -5  15   1   62.98   10.59
  -5  15   1   69.33   11.06
   6 -16  -1   72.03   10.38
   6 -16  -1   76.51   12.06
   6 -16  -1   75.07   15.79
   6 -16  -1   87.51   12.29
   6 -16  -1   75.65   12.35
   6 -16  -1  102.14   15.01
  -6  16   1   65.28   15.08
  -6  16   1   79.67   13.14
  -6  16   1  114.89   16.01
  -6  16   1  110.76   15.49
  -6  16   1   96.04   13.16
   7 -17  -1    5.03    6.92
   7 -17  -1   25.43    8.32
   7 -17  -1   14.83    8.34
   7 -17  -1   10.75    9.43
   7 -17  -1   19.97    9.82
   7 -17  -1    2.37    9.30
  -7  17   1   12.55   10.85
  -7  17   1   24.69   12.39
  -7  17   1   12.36    8.52
  -7  17   1   18.18   10.71
  -9   1  -1   12.97   11.80
  -9   1  -1   29.61   11.78
  -9   1  -1    0.82    7.51
  -9   1  -1   10.73   10.40
   9  -1   1    5.48    8.45
   9  -1   1   -4.03    5.38
   9  -1   1    2.10    9.93
   9  -1   1    9.07   11.04
  -8   0  -1  -13.89    6.25
  -8   0  -1  -12.59    8.13
  -8   0  -1   -7.36    7.34
  -8   0  -1   -9.68    9.14
   8   0   1   -5.07    6.30
   8   0   1    4.52    8.01
   8   0   1    2.50    4.30
   8   0   1   -4.50    6.59
   8   0   1  -12.03    6.91
  -7  -1  -1   10.87    8.38
  -7  -1  -1   -2.14    4.69
  -7  -1  -1   -7.06    6.30
  -7  -1  -1   -2.56    7.52
  -7  -1  -1   -0.55    5.51
   7   1   1    5.40    6.73
   7   1   1    3.36    6.21
   7   1   1    0.36    3.62
   7   1   1   -4.84    5.57
   7   1   1   -2.16    4.61
   7   1   1    5.46    6.80
  -6  -2  -1  219.26   23.43
  -6  -2  -1  217.41   22.10
  -6  -2  -1  218.59   23.05
  -6  -2  -1  237.48   23.06
   6   2   1  236.78   23.41
   6   2   1  232.77   20.72
   6   2   1  234.62   24.95
   6   2   1  234.33   22.97
   6   2   1  232.41   22.76
   6   2   1  234.60   22.66
  -5  -3  -1    2.04    4.46
  -5  -3  -1    3.39    4.45
  -5  -3  -1    6.09    4.03
  -5  -3  -1    6.66    4.70
   5   3   1    1.56    3.91
   5   3   1    2.00    4.05
   5   3   1    8.02    4.70
   5   3   1    6.69    5.14
   5   3   1   -1.44    5.82
   5   3   1    6.49    2.80
   5   3   1    7.35    3.01
  -4  -4  -1  777.09   68.72
  -4  -4  -1  833.71   68.79
  -4  -4  -1  789.94   68.51
  -4  -4  -1  847.22   67.98
   4   4   1  895.52   68.41
   4   4   1  820.11   67.49
   4   4   1  788.71   68.42
   4   4   1  853.13   68.93
   4   4   1  883.43   70.06
   4   4   1  759.56   72.39
   4   4   1  815.67   68.53
   4   4   1  828.00   67.96
  -3  -5  -1  614.68   50.59
  -3  -5  -1  593.15   50.33
  -3  -5  -1  540.00   50.62
  -3  -5  -1  625.05   49.93
  -3  -5  -1  620.99   50.16
  -3  -5  -1  579.02   50.39
   3   5   1  631.66   51.58
   3   5   1  661.34   49.50
   3   5   1  568.20   50.22
   3   5   1  590.39   50.31
   3   5   1  588.11   53.70
   3   5   1  603.66   50.73
   3   5   1  643.63   50.75
  -2  -6  -1  385.54   32.70
  -2  -6  -1  412.70   32.38
  -2  -6  -1  411.42   33.36
  -2  -6  -1  417.26   32.28
  -2  -6  -1  406.98   34.35
  -2  -6  -1  382.46   32.57
  -2  -6  -1  371.35   31.63
  -2  -6  -1  391.60   33.05
  -2  -6  -1  370.70   32.42
   2   6   1  398.62   32.12
   2   6   1  421.36   35.79
   2   6   1  418.39   32.30
   2   6   1  404.05   32.19
   2   6   1  337.64   32.13
   2   6   1  344.65   32.37
   2   6   1  356.03   32.87
   2   6   1  370.04   33.32
   2   6   1  403.68   31.95
  -1  -7  -1  111.07   11.77
  -1  -7  -1  125.34   11.28
  -1  -7  -1  122.18   10.91
  -1  -7  -1  119.49   11.62
  -1  -7  -1  150.63   11.39
  -1  -7  -1  131.96   12.16
  -1  -7  -1  121.78   12.41
  -1  -7  -1  129.62   12.71
  -1  -7  -1  119.66   11.58
  -1  -7  -1  114.87   12.15
  -1  -7  -1  104.70   11.59
   1   7   1  149.81   11.43
   1   7   1  124.10   12.30
   1   7   1  150.81   11.42
   1   7   1  119.58   14.00
   1   7   1  134.06   11.32
   1   7   1  132.05   11.93
   1   7   1  143.75   11.84
   1   7   1  141.58   14.09
   1   7   1  123.08   11.75
   1   7   1  139.80   11.17
   0  -8  -1   93.00    8.41
   0  -8  -1   95.09    8.35
   0  -8  -1   89.15    8.51
   0  -8  -1   91.66    8.69
   0  -8  -1   91.74    8.41
   0  -8  -1   89.86    8.74
   0  -8  -1  106.97    8.46
   0  -8  -1   96.42    8.39
   0  -8  -1   90.02    8.80
   0   8   1   70.18   10.18
   0   8   1   93.23    8.42
   0   8   1   85.85    8.02
   0   8   1   87.52    8.68
   0   8   1   78.50    8.61
   0   8   1   78.67    8.73
   0   8   1   67.33   10.20
   0   8   1   86.19    8.32
   0   8   1   81.11    8.28
   1  -9  -1  742.69   64.89
   1  -9  -1  860.14   65.27
   1  -9  -1  803.33   65.20
   1  -9  -1  802.53   65.13
   1  -9  -1  773.86   64.83
   1  -9  -1  753.80   64.87
  -1   9   1  881.71   65.29
  -1   9   1  775.96   65.60
  -1   9   1  866.44   65.30
  -1   9   1  725.18   65.85
  -1   9   1  798.67   65.18
   2 -10  -1  225.83   19.42
   2 -10  -1  223.14   19.49
   2 -10  -1  226.73   19.61
   2 -10  -1  206.99   21.64
   2 -10  -1  226.17   19.60
   2 -10  -1  228.18   19.52
  -2  10   1  251.83   19.97
  -2  10   1  198.53   20.33
  -2  10   1  241.08   19.77
  -2  10   1  219.53   19.87
   3 -11  -1  752.83   63.23
   3 -11  -1  653.66   64.41
   3 -11  -1  724.27   63.01
   3 -11  -1  766.81   63.20
   3 -11  -1  696.36   63.07
   3 -11  -1  783.52   63.20
  -3  11   1  855.88   63.61
  -3  11   1  849.93   63.67
  -3  11   1  774.32   64.17
  -3  11   1  833.79   63.79
   4 -12  -1  175.22   16.41
   4 -12  -1  169.71   16.15
   4 -12  -1  180.55   16.84
   4 -12  -1  133.83   16.74
   4 -12  -1  180.77   16.72
   4 -12  -1  171.95   16.91
  -4  12   1  139.46   17.29
  -4  12   1  208.03   17.40
  -4  12   1  162.48   17.94
  -4  12   1  206.34   17.34
  -4  12   1  179.66   17.14
   5 -13  -1   16.47    5.80
   5 -13  -1    7.61    4.39
   5 -13  -1    1.47    4.60
   5 -13  -1    6.08    5.93
   5 -13  -1    5.90    4.51
  -5  13   1    5.93    5.35
  -5  13   1    8.33    6.46
  -5  13   1    8.29    6.28
  -5  13   1   12.66    6.49
  -5  13   1   -3.92    6.12
   6 -14  -1   18.90    7.39
   6 -14  -1    9.35    6.68
   6 -14  -1   16.92    5.46
   6 -14  -1   15.30    7.85
   6 -14  -1   11.70    5.94
   6 -14  -1   16.89    6.95
  -6  14   1   20.94    8.94
  -6  14   1    9.88    6.76
  -6  14   1   15.48    7.49
  -6  14   1   -1.96    7.40
   7 -15  -1   73.02   12.34
   7 -15  -1   69.97   13.60
   7 -15  -1   64.48    9.40
   7 -15  -1   60.58   11.95
   7 -15  -1   60.12   10.95
   7 -15  -1   77.51   11.58
  -7  15   1   70.01   12.94
  -7  15   1   74.07   12.33
  -7  15   1   85.37   15.72
  -7  15   1   85.45   13.81
  -9   3  -1   31.82   10.31
  -9   3  -1   12.69   11.43
  -9   3  -1   36.23   12.52
  -9   3  -1   38.72   11.57
   9  -3   1   44.70   14.00
   9  -3   1   24.87    8.40
   9  -3   1   30.11    7.28
   9  -3   1   29.82    9.90
  -8   2  -1   32.01   10.91
  -8   2  -1   10.37    9.38
  -8   2  -1   14.27    9.75
  -8   2  -1   -0.86    7.01
   8  -2   1   15.34    9.46
   8  -2   1    6.57    4.95
   8  -2   1    4.11    7.36
   8  -2   1   15.14    9.55
   8  -2   1    4.78    6.25
  -7   1  -1   -4.66    7.12
  -7   1  -1    1.50    5.74
  -7   1  -1    7.98    6.93
  -7   1  -1    3.23    4.49
  -7   1  -1    3.50    6.58
   7  -1   1   -7.75    4.93
   7  -1   1    5.97    6.42
   7  -1   1   -5.17    5.30
   7  -1   1    3.52    3.44
   7  -1   1    0.02    4.99
   7  -1   1   -1.57    5.47
  -6   0  -1  -13.29    5.97
  -6   0  -1   -5.12    4.76
  -6   0  -1    7.11    6.00
  -6   0  -1   -4.56    4.09
   6   0   1   -2.99    4.34
   6   0   1   -0.49    4.33
   6   0   1    7.25    4.84
   6   0   1    0.17    5.33
   6   0   1    2.89    4.93
   6   0   1   -1.08    2.55
  -5  -1  -1   89.45   10.17
  -5  -1  -1   68.57   11.21
  -5  -1  -1   85.85   11.57
  -5  -1  -1   77.37   10.30
  -5  -1  -1   86.57   11.68
   5   1   1  120.43   13.29
   5   1   1   76.62   10.68
   5   1   1   77.77   10.84
   5   1   1  105.51   11.48
   5   1   1   75.80    8.89
   5   1   1  103.83   13.57
   5   1   1   80.89   11.34
  -4  -2  -1 1177.99   97.65
  -4  -2  -1 1206.11   97.77
  -4  -2  -1 1199.17   97.88
  -4  -2  -1 1208.01   97.05
   4   2   1 1195.62   96.65
   4   2   1 1245.95   98.93
   4   2   1 1143.25  101.26
   4   2   1 1179.79   96.51
   4   2   1 1177.89   97.73
   4   2   1 1156.49   97.48
  -3  -3  -1  509.90   42.90
  -3  -3  -1  506.22   43.45
  -3  -3  -1  509.01   43.48
   3   3   1  518.15   42.58
   3   3   1  534.30   43.41
   3   3   1  496.17   43.50
   3   3   1  544.74   43.19
   3   3   1  543.76   44.47
   3   3   1  480.20   42.91
   3   3   1  546.27   43.22
   3   3   1  502.29   46.30
   3   3   1  534.64   43.41
  -2  -4  -1  989.40   82.27
  -2  -4  -1 1012.62   82.48
  -2  -4  -1 1070.64   83.27
  -2  -4  -1  982.57   82.65
  -2  -4  -1  946.92   82.47
  -2  -4  -1  963.02   82.83
  -2  -4  -1 1108.22   83.01
  -2  -4  -1 1010.13   84.31
  -2  -4  -1 1072.74   82.53
  -2  -4  -1  906.52   82.47
   2   4   1 1046.43   82.39
   2   4   1 1048.04   83.11
   2   4   1  939.29   84.67
   2   4   1 1092.45   81.93
   2   4   1  949.03   82.48
   2   4   1 1053.03   82.53
   2   4   1 1069.37   82.90
   2   4   1 1021.76   82.91
   2   4   1 1053.96   82.46
   2   4   1 1048.03   83.41
   2   4   1  965.63   82.53
  -1  -5  -1 1439.64  105.70
  -1  -5  -1 1262.54  105.48
  -1  -5  -1 1251.60  105.92
  -1  -5  -1 1278.99  107.00
  -1  -5  -1 1320.47  106.43
  -1  -5  -1 1353.63  106.16
  -1  -5  -1 1282.19  105.81
  -1  -5  -1 1262.65  105.95
  -1  -5  -1 1312.67  106.30
  -1  -5  -1 1280.41  106.05
  -1  -5  -1 1324.67  105.76
   1   5   1 1333.94  105.70
   1   5   1 1298.84  106.01
   1   5   1 1362.66  105.69
   1   5   1 1221.85  105.99
   1   5   1 1256.03  107.74
   1   5   1 1222.97  106.20
   1   5   1 1323.95  106.73
   1   5   1 1445.13  105.85
   1   5   1 1285.21  105.58
   1   5   1 1457.46  105.78
   0  -6  -1    5.60    1.66
   0  -6  -1    5.97    1.93
   0  -6  -1    9.25    2.58
   0  -6  -1    4.25    1.55
   0  -6  -1    4.41    1.63
   0  -6  -1    5.07    1.80
   0  -6  -1    9.09    1.96
   0  -6  -1   10.69    1.80
   0  -6  -1    7.02    1.98
   0  -6  -1    3.27    1.82
   0  -6  -1    4.84    1.53
   0   6   1   -0.87    2.13
   0   6   1    1.93    1.86
   0   6   1    5.07    1.51
   0   6   1    7.08    1.79
   0   6   1    2.32    2.59
   0   6   1    4.61    1.68
   0   6   1    5.67    1.55
   0   6   1    5.60    1.92
   0   6   1    1.06    1.54
   0   6   1    6.75    1.69
   0   6   1    4.71    1.83
   1  -7  -1  296.65   22.19
   1  -7  -1  250.88   22.68
   1  -7  -1  294.49   22.38
   1  -7  -1  279.68   22.17
   1  -7  -1  232.86   22.57
   1  -7  -1  281.40   22.75
   1  -7  -1  291.48   22.63
   1  -7  -1  283.11   22.60
   1  -7  -1  257.64   22.68
  -1   7   1  250.20   22.48
  -1   7   1  218.58   23.17
  -1   7   1  249.33   22.53
  -1   7   1  273.77   22.63
  -1   7   1  237.41   22.43
  -1   7   1  264.76   23.07
  -1   7   1  238.18   22.45
  -1   7   1  301.54   22.38
   2  -8  -1  119.87   10.51
   2  -8  -1  104.10   10.88
   2  -8  -1  113.44   11.61
   2  -8  -1   93.91   10.32
   2  -8  -1  115.31   10.45
   2  -8  -1  113.43   10.38
  -2   8   1  113.12   11.17
  -2   8   1  117.22   10.68
  -2   8   1  118.52   11.45
  -2   8   1  117.45   10.71
  -2   8   1  125.67   10.80
   3  -9  -1  427.96   34.43
   3  -9  -1  384.87   34.51
   3  -9  -1  429.00   34.48
   3  -9  -1  357.69   34.93
   3  -9  -1  386.44   34.55
   3  -9  -1  393.40   34.46
  -3   9   1  453.33   34.91
  -3   9   1  434.43   34.91
  -3   9   1  417.41   35.11
  -3   9   1  447.81   34.96
  -3   9   1  389.45   35.14
   4 -10  -1  569.01   52.04
   4 -10  -1  626.27   51.81
   4 -10  -1  669.80   52.03
   4 -10  -1  637.17   52.26
   4 -10  -1  562.75   52.10
  -4  10   1  669.33   52.57
  -4  10   1  677.33   52.63
  -4  10   1  677.25   52.66
  -4  10   1  615.13   52.75
  -4  10   1  554.92   52.44
   5 -11  -1    5.87    3.67
   5 -11  -1   -2.02    4.07
   5 -11  -1    0.13    4.08
   5 -11  -1    0.24    5.24
   5 -11  -1   -1.88    3.32
  -5  11   1   -0.73    5.52
  -5  11   1    4.61    5.26
  -5  11   1   -1.61    4.67
  -5  11   1    3.68    5.41
   6 -12  -1   14.55    7.66
   6 -12  -1   41.98    8.53
   6 -12  -1   36.00    6.32
   6 -12  -1   27.02    6.42
   6 -12  -1   25.56    7.21
  -6  12   1   28.19    8.55
  -6  12   1   26.40    8.07
  -6  12   1   30.21    9.17
  -6  12   1   39.94    9.41
   7 -13  -1   38.14    9.23
   7 -13  -1   31.57    9.40
   7 -13  -1   35.61    8.89
   7 -13  -1   27.87    6.15
  -7  13   1   25.86    9.22
  -7  13   1   30.24    8.89
  -7  13   1   33.31    9.39
  -7  13   1   37.04   10.90
   8 -14  -1   16.77   10.75
   8 -14  -1  -18.02    7.14
   8 -14  -1    3.17    8.17
   8 -14  -1    9.88    7.03
   8 -14  -1    7.46    9.90
  -8  14   1   11.94    9.89
  -8  14   1    2.07    9.29
  -8  14   1    9.11    9.97
  -8  14   1    0.15    9.17
  -9   5  -1   71.12   14.57
  -9   5  -1   66.83   14.89
  -9   5  -1   49.33   11.70
  -9   5  -1   60.23   14.05
   9  -5   1   45.81   11.52
   9  -5   1   47.29   16.96
  -8   4  -1   30.53   11.18
  -8   4  -1   55.53   12.49
   8  -4   1   54.07   10.25
   8  -4   1   55.95    8.52
   8  -4   1   74.09   13.88
  -7   3  -1  181.40   21.35
  -7   3  -1  203.67   21.55
  -7   3  -1  208.60   20.67
  -7   3  -1  186.42   22.00
   7  -3   1  192.17   18.55
   7  -3   1  211.39   21.28
   7  -3   1  218.84   21.69
   7  -3   1  209.39   18.82
   7  -3   1  168.27   19.81
   7  -3   1  193.38   20.24
  -6   2  -1  227.14   23.26
  -6   2  -1  205.28   23.46
  -6   2  -1  260.07   21.32
  -6   2  -1  215.39   23.15
  -6   2  -1  246.99   22.75
   6  -2   1  263.50   23.45
   6  -2   1  220.75   21.93
   6  -2   1  255.81   23.44
   6  -2   1  245.91   23.65
   6  -2   1  210.86   22.76
   6  -2   1  237.32   21.24
  -5   1  -1   72.92    9.26
  -5   1  -1   86.61   11.68
  -5   1  -1   96.96   10.34
  -5   1  -1   80.52   10.17
  -5   1  -1   90.71   11.45
  -5   1  -1   69.64   10.47
   5  -1   1   76.68   10.52
   5  -1   1   86.93   11.84
   5  -1   1   81.70   10.07
   5  -1   1   83.62    8.88
   5  -1   1   95.97   10.56
   5  -1   1   66.79   10.28
  -4   0  -1   -0.41    3.42
  -4   0  -1    0.61    2.90
  -4   0  -1   -1.84    2.48
  -4   0  -1   -1.56    2.32
  -4   0  -1    0.06    3.13
   4   0   1    1.32    2.84
   4   0   1    4.24    2.80
   4   0   1    2.05    3.02
   4   0   1   -1.14    2.25
   4   0   1   -1.32    2.59
   4   0   1   -2.40    2.40
   4   0   1   -1.34    1.62
   4   0   1   -3.62    2.01
  -3  -1  -1   11.96    3.40
  -3  -1  -1   13.80    2.87
  -3  -1  -1   12.58    3.05
  -3  -1  -1   11.68    3.27
  -3  -1  -1   17.35    4.01
  -3  -1  -1   10.63    2.86
  -3  -1  -1   16.56    2.96
   3   1   1    8.66    2.90
   3   1   1   10.79    3.01
   3   1   1   11.76    3.70
   3   1   1   11.26    2.59
   3   1   1   10.65    2.30
   3   1   1    9.72    4.15
   3   1   1   15.39    2.93
   3   1   1    8.82    2.65
   3   1   1   10.79    3.37
   3   1   1   12.20    2.71
  -2  -2  -1  997.20   81.13
  -2  -2  -1  990.89   82.65
  -2  -2  -1  930.66   80.82
  -2  -2  -1  999.59   80.86
  -2  -2  -1  987.80   80.73
  -2  -2  -1  972.53   81.02
  -2  -2  -1 1019.03   81.10
  -2  -2  -1 1040.66   81.05
  -2  -2  -1 1004.55   81.54
   2   2   1 1020.78   81.19
   2   2   1 1037.30   80.73
   2   2   1  989.99   80.85
   2   2   1 1017.08   81.71
   2   2   1  950.22   82.83
   2   2   1  969.34   80.95
   2   2   1 1007.86   80.92
   2   2   1 1035.93   81.09
   2   2   1  963.79   80.79
   2   2   1 1024.78   80.90
   2   2   1  994.62   80.97
  -1  -3  -1 3571.54  299.35
  -1  -3  -1 3477.64  299.74
  -1  -3  -1 3795.24  299.78
  -1  -3  -1 3621.07  299.75
  -1  -3  -1 3898.59  299.92
  -1  -3  -1 4077.81  300.28
  -1  -3  -1 3854.73  299.88
  -1  -3  -1 3896.54  299.75
  -1  -3  -1 3667.88  300.82
   1   3   1 3623.57  301.07
   1   3   1 3879.31  299.75
   1   3   1 3886.91  299.73
   1   3   1 3760.41  300.28
   1   3   1 3482.61  299.75
   1   3   1 3819.63  300.07
   1   3   1 3598.94  299.80
   1   3   1 3675.06  299.53
   0  -4  -1    5.26    1.25
   0  -4  -1    4.47    1.29
   0  -4  -1    8.41    1.49
   0  -4  -1    5.04    1.05
   0  -4  -1    5.22    1.32
   0  -4  -1    5.42    1.18
   0  -4  -1    7.57    1.29
   0  -4  -1    2.54    1.26
   0  -4  -1    7.27    1.91
   0  -4  -1    3.92    1.08
   0  -4  -1    4.71    1.51
   0  -4  -1    5.29    1.35
   0   4   1    4.22    1.18
   0   4   1    2.74    1.78
   0   4   1    3.84    1.87
   0   4   1    1.04    1.02
   0   4   1    5.79    1.15
   0   4   1    4.08    1.27
   0   4   1    3.37    1.27
   0   4   1    4.06    1.17
   0   4   1    1.63    1.20
   1  -5  -1  768.78   61.53
   1  -5  -1  755.46   61.45
   1  -5  -1  819.00   61.53
   1  -5  -1  745.63   61.77
   1  -5  -1  687.02   61.66
   1  -5  -1  749.36   61.44
   1  -5  -1  714.94   61.71
   1  -5  -1  756.99   61.45
  -1   5   1  664.96   61.52
  -1   5   1  845.74   61.60
  -1   5   1  697.50   61.63
  -1   5   1  797.81   61.84
  -1   5   1  820.76   61.66
  -1   5   1  788.40   61.54
  -1   5   1  786.85   61.72
  -1   5   1  766.36   61.72
   2  -6  -1  410.69   39.68
   2  -6  -1  442.00   39.38
   2  -6  -1  536.52   39.39
   2  -6  -1  422.03   39.41
   2  -6  -1  427.51   39.46
   2  -6  -1  467.11   39.75
   2  -6  -1  531.95   39.23
   2  -6  -1  437.13   39.13
   2  -6  -1  475.12   39.15
   2  -6  -1  430.39   39.12
  -2   6   1  472.82   39.45
  -2   6   1  481.02   39.65
  -2   6   1  435.54   39.44
  -2   6   1  523.85   39.47
  -2   6   1  527.16   39.92
  -2   6   1  489.28   39.52
  -2   6   1  524.46   39.43
  -2   6   1  503.99   40.23
  -2   6   1  519.83   39.41
   3  -7  -1  149.85   13.74
   3  -7  -1  129.01   13.66
   3  -7  -1  168.89   13.88
   3  -7  -1  144.64   13.91
   3  -7  -1  135.52   13.77
   3  -7  -1  144.81   13.89
  -3   7   1  176.49   14.45
  -3   7   1  156.28   14.32
  -3   7   1  157.40   14.18
  -3   7   1  160.42   14.21
  -3   7   1  162.85   14.34
   4  -8  -1 1207.57   97.83
   4  -8  -1 1256.11   97.45
   4  -8  -1 1069.62   97.57
   4  -8  -1 1040.66   97.50
   4  -8  -1 1144.20   97.31
  -4   8   1 1232.55   98.09
  -4   8   1 1231.82   98.03
  -4   8   1 1296.25   98.14
  -4   8   1 1209.84   97.80
  -4   8   1 1290.57   98.07
   5  -9  -1   15.27    5.21
   5  -9  -1   24.28    5.74
   5  -9  -1   22.68    4.70
   5  -9  -1   25.68    5.78
   5  -9  -1   12.89    5.27
  -5   9   1    9.28    6.04
  -5   9   1   12.92    5.92
  -5   9   1   15.83    6.20
   6 -10  -1  482.70   39.26
   6 -10  -1  384.50   39.31
   6 -10  -1  443.00   39.87
   6 -10  -1  466.38   38.95
   6 -10  -1  421.02   39.72
  -6  10   1  522.27   41.07
  -6  10   1  473.65   40.39
  -6  10   1  484.36   41.02
  -6  10   1  438.34   40.26
   7 -11  -1    7.66    5.96
   7 -11  -1   18.15    6.22
   7 -11  -1   28.39    7.98
   7 -11  -1    6.65    4.78
  -7  11   1    5.68    7.99
  -7  11   1    4.19   13.23
  -7  11   1    5.94    7.76
   8 -12  -1   12.02    7.28
   8 -12  -1   -8.59    7.47
   8 -12  -1    2.35    8.70
   8 -12  -1   26.53    9.54
   8 -12  -1   13.26    8.28
   8 -12  -1   16.29    7.08
  -8  12   1    9.64    9.34
  -8  12   1    9.58    9.65
  -8  12   1    3.14    8.14
  -8  12   1    1.93    9.54
  -9   7  -1  -10.57    9.23
  -9   7  -1   -0.91    9.50
  -9   7  -1   -3.39    9.64
  -9   7  -1   -3.52    8.77
   9  -7   1    2.76    6.16
   9  -7   1   10.46    7.40
   9  -7   1    2.54    7.64
  -8   6  -1    2.33    7.05
  -8   6  -1    1.16    9.17
  -8   6  -1   -4.70    8.69
  -8   6  -1   -3.05    7.39
   8  -6   1   -1.59    4.50
   8  -6   1    6.51    6.01
   8  -6   1   -0.20    5.95
   8  -6   1   -0.92    4.24
  -7   5  -1   17.50    7.72
  -7   5  -1   15.22    6.85
  -7   5  -1    2.19    7.80
  -7   5  -1   15.97    7.59
   7  -5   1   10.13    4.22
   7  -5   1   17.28    6.40
   7  -5   1   23.41    8.33
  -6   4  -1  295.95   27.49
  -6   4  -1  286.03   27.58
  -6   4  -1  316.28   27.74
  -6   4  -1  293.16   26.49
   6  -4   1  271.61   26.08
   6  -4   1  267.62   26.34
   6  -4   1  267.76   25.27
   6  -4   1  289.08   25.19
   6  -4   1  306.55   27.58
  -5   3  -1    3.21    2.45
  -5   3  -1    5.40    4.45
  -5   3  -1    3.23    4.67
  -5   3  -1    0.06    4.99
  -5   3  -1    4.20    4.17
   5  -3   1    7.77    4.80
   5  -3   1    5.35    3.07
   5  -3   1    0.70    3.27
   5  -3   1    5.44    2.93
   5  -3   1    2.67    3.74
   5  -3   1    8.37    4.48
  -4   2  -1 1150.00   96.00
  -4   2  -1 1236.91   95.20
  -4   2  -1 1209.12   95.77
  -4   2  -1 1150.49   96.23
  -4   2  -1 1071.37   95.96
  -4   2  -1 1089.15   95.92
   4  -2   1 1120.98   95.99
   4  -2   1 1196.58   95.20
   4  -2   1 1202.68   95.92
   4  -2   1 1205.89   96.16
   4  -2   1 1255.69   96.94
  -3   1  -1   12.76    2.58
  -3   1  -1   12.06    3.03
  -3   1  -1   11.56    2.71
  -3   1  -1    8.89    2.48
  -3   1  -1   12.04    3.23
  -3   1  -1   13.63    3.39
  -3   1  -1   12.08    3.05
  -3   1  -1   12.14    3.37
  -3   1  -1    8.78    3.98
   3  -1   1    9.57    2.31
   3  -1   1   11.59    3.30
   3  -1   1   10.80    2.55
   3  -1   1   10.61    2.98
   3  -1   1    9.58    2.93
   3  -1   1   12.93    2.94
   3  -1   1    9.15    2.96
   3  -1   1    7.92    2.31
   3  -1   1   10.98    2.84
  -2   0  -1   -0.52    1.22
  -2   0  -1   -0.31    0.74
  -2   0  -1   -0.12    1.14
  -2   0  -1    0.06    1.31
  -2   0  -1   -1.35    1.09
  -2   0  -1    0.44    1.31
  -2   0  -1    1.82    1.20
  -2   0  -1   -1.01    1.77
  -2   0  -1    0.39    1.24
  -2   0  -1    1.10    1.28
  -2   0  -1   -0.25    1.46
   2   0   1   -1.44    1.70
   2   0   1   -0.05    0.79
   2   0   1   -0.99    1.05
   2   0   1    0.31    1.20
   2   0   1    0.17    1.37
   2   0   1   -0.99    1.15
   2   0   1    0.89    1.17
   2   0   1   -1.13    1.04
   2   0   1   -1.92    1.10
   2   0   1   -1.48    1.47
   2   0   1   -0.83    0.99
   2   0   1   -0.06    1.06
   2   0   1    0.44    1.61
   2   0   1    1.08    1.07
  -1  -1  -1 5960.88  451.04
  -1  -1  -1 5555.47  450.71
  -1  -1  -1 5665.93  450.82
  -1  -1  -1 5368.33  451.51
   1   1   1 5914.64  450.84
   1   1   1 5293.51  451.57
   0  -2  -1   84.10    7.61
   0  -2  -1   82.60    7.57
   0  -2  -1   88.22    7.69
   0  -2  -1   93.78    7.59
   0  -2  -1   87.07    7.63
   0  -2  -1   88.67    7.81
   0  -2  -1  100.29    7.97
   0  -2  -1   98.57    7.79
   0   2   1   86.18    7.95
   0   2   1   92.99    7.81
   0   2   1  106.43    7.65
   1  -3  -1  822.97   70.28
   1  -3  -1  840.20   70.27
   1  -3  -1  796.12   70.14
   1  -3  -1  882.63   70.20
   1  -3  -1  917.52   70.28
   1  -3  -1  811.71   70.17
   1  -3  -1  878.69   70.60
   1  -3  -1  820.74   70.26
  -1   3   1  895.78   70.25
  -1   3   1  866.18   70.32
  -1   3   1  886.10   70.28
  -1   3   1  889.49   70.26
  -1   3   1  975.45   70.45
  -1   3   1  912.01   70.25
   2  -4  -1  837.22   76.31
   2  -4  -1 1003.29   76.22
   2  -4  -1  965.17   76.43
   2  -4  -1  900.66   76.25
   2  -4  -1  913.09   76.29
  -2   4   1  980.06   76.31
  -2   4   1  963.97   76.24
  -2   4   1  950.96   76.38
  -2   4   1  935.94   76.36
  -2   4   1  905.67   76.49
  -2   4   1  958.02   76.91
  -2   4   1  951.87   76.43
  -2   4   1  907.07   75.92
  -2   4   1  999.90   76.61
   3  -5  -1  596.15   52.57
   3  -5  -1  673.19   52.95
   3  -5  -1  661.70   53.35
  -3   5   1  702.40   53.22
  -3   5   1  559.44   54.95
  -3   5   1  634.29   53.09
  -3   5   1  654.19   53.52
  -3   5   1  656.78   53.38
  -3   5   1  657.60   53.39
  -3   5   1  659.27   53.34
   4  -6  -1  516.19   43.51
   4  -6  -1  515.73   42.88
  -4   6   1  512.43   43.59
  -4   6   1  503.16   43.60
  -4   6   1  526.22   43.39
  -4   6   1  514.75   43.65
   5  -7  -1   18.70    4.52
   5  -7  -1   16.30    5.14
   5  -7  -1    7.35    3.88
  -5   7   1   14.61    5.73
  -5   7   1   24.54    5.98
  -5   7   1   25.47    6.16
   6  -8  -1  109.29   12.46
   6  -8  -1   95.60   13.35
   6  -8  -1  136.03   12.69
   6  -8  -1  117.66   13.75
   6  -8  -1   98.56   12.76
  -6   8   1  119.31   14.09
  -6   8   1  126.99   15.31
  -6   8   1  134.49   14.48
  -6   8   1  124.49   14.42
   7  -9  -1   68.08    8.92
   7  -9  -1   38.98    9.35
   7  -9  -1   39.32    8.60
   7  -9  -1   52.09    8.57
   7  -9  -1   38.58    9.16
  -7   9   1   58.80   11.44
  -7   9   1   62.27   10.85
  -7   9   1   64.72   11.62
  -7   9   1   75.25   12.53
   8 -10  -1    6.24    5.26
   8 -10  -1   16.24    8.03
   8 -10  -1   21.89    8.32
   8 -10  -1   20.02    6.62
   8 -10  -1    8.35    7.51
  -8  10   1   20.64   10.24
  -8  10   1   14.39    8.41
  -8  10   1   13.16    8.60
  -8  10   1   11.17    8.54
  -9   9  -1   69.89   15.04
  -9   9  -1   58.34   13.46
  -9   9  -1   35.41   20.70
  -9   9  -1   87.28   23.19
   9  -9   1   59.03   11.30
   9  -9   1   68.46   13.31
   9  -9   1   42.56    9.69
  -8   8  -1   12.21    8.06
  -8   8  -1    7.65    9.45
  -8   8  -1    2.04    8.38
  -8   8  -1  -12.14    8.61
   8  -8   1   -0.44    6.81
   8  -8   1   -4.80    4.49
   8  -8   1   -5.28    7.59
   8  -8   1    0.37    4.88
  -7   7  -1    2.83    6.49
  -7   7  -1    7.51    6.89
  -7   7  -1    0.65    6.36
  -7   7  -1    4.06    7.79
   7  -7   1    2.70    3.76
   7  -7   1   -6.56    5.58
   7  -7   1    3.51    5.43
   7  -7   1    3.84    4.24
   7  -7   1    4.25    5.95
  -6   6  -1   42.67    8.65
  -6   6  -1   27.98    8.09
  -6   6  -1   45.77    8.58
  -6   6  -1   45.94    8.90
   6  -6   1   50.73    8.92
   6  -6   1   43.80    7.67
   6  -6   1   47.65    6.90
   6  -6   1   42.31    8.28
   6  -6   1   35.77    6.31
  -5   5  -1   99.67   13.53
  -5   5  -1  118.01   13.02
  -5   5  -1  100.90   13.37
  -5   5  -1  105.44   13.03
   5  -5   1  129.79   11.63
   5  -5   1  139.76   13.89
   5  -5   1  142.17   14.15
   5  -5   1  114.70   12.99
   5  -5   1  115.22   11.63
  -4   4  -1  795.13   69.92
  -4   4  -1  850.46   70.22
  -4   4  -1  813.71   69.98
  -4   4  -1  861.56   69.82
   4  -4   1  868.61   70.23
   4  -4   1  828.62   69.92
   4  -4   1  852.54   70.19
   4  -4   1  868.10   69.21
   4  -4   1  880.59   69.55
  -3   3  -1  465.30   43.60
  -3   3  -1  494.30   43.25
  -3   3  -1  541.58   43.97
  -3   3  -1  515.11   42.78
  -3   3  -1  490.23   43.19
  -3   3  -1  582.65   42.37
  -3   3  -1  520.32   43.32
  -3   3  -1  533.93   43.05
  -3   3  -1  484.40   45.27
  -3   3  -1  480.30   43.61
   3  -3   1  580.44   43.48
   3  -3   1  446.41   42.96
   3  -3   1  534.58   43.25
   3  -3   1  545.59   43.47
   3  -3   1  527.31   43.58
   3  -3   1  542.03   43.35
  -2   2  -1 1038.75   81.63
  -2   2  -1 1061.14   81.44
  -2   2  -1 1053.91   80.89
  -2   2  -1  969.60   81.19
  -2   2  -1  926.81   82.99
  -2   2  -1  999.08   81.63
  -2   2  -1 1000.90   81.58
  -2   2  -1 1056.53   81.67
  -2   2  -1 1057.16   82.25
  -2   2  -1 1027.64   82.13
  -2   2  -1  941.17   81.43
  -2   2  -1  925.94   81.45
  -2   2  -1  977.84   81.55
   2  -2   1  978.05   81.52
   2  -2   1 1064.11   81.63
   2  -2   1  943.37   81.44
   2  -2   1  911.23   81.45
   2  -2   1 1040.78   81.61
   2  -2   1 1056.88   81.15
   2  -2   1  940.67   81.33
   2  -2   1 1020.36   81.54
   2  -2   1 1128.69   81.62
  -1   1  -1 5582.14  456.73
  -1   1  -1 5820.84  456.95
   1  -1  -1  382.85   33.85
   1  -1  -1  429.24   33.84
   1  -1  -1  432.19   33.68
   1  -1  -1  415.94   33.93
   1  -1  -1  447.18   33.58
   1  -1  -1  400.20   33.86
   1  -1  -1  419.74   33.91
   1  -1  -1  419.90   33.91
   1  -1  -1  413.90   34.46
   1  -1  -1  395.30   33.85
   1  -1  -1  394.87   33.72
   1  -1  -1  442.23   33.95
  -1   1   1  401.50   33.86
  -1   1   1  422.91   33.92
  -1   1   1  412.30   33.84
  -1   1   1  427.38   33.75
  -1   1   1  375.93   33.81
  -1   1   1  404.92   33.87
  -1   1   1  446.20   34.01
  -1   1   1  450.20   33.96
  -1   1   1  404.31   34.41
  -1   1   1  426.23   33.96
   2  -2  -1  194.34   17.80
   2  -2  -1  192.87   17.83
   2  -2  -1  213.20   17.95
   2  -2  -1  192.00   17.77
   2  -2  -1  226.79   18.00
   2  -2  -1  222.66   18.01
   2  -2  -1  188.14   17.57
   2  -2  -1  216.63   17.67
  -2   2   1  207.40   17.63
  -2   2   1  211.99   17.94
  -2   2   1  198.10   18.96
  -2   2   1  202.45   17.88
  -2   2   1  215.75   17.82
  -2   2   1  225.71   18.47
  -2   2   1  197.76   17.84
  -2   2   1  215.32   18.01
  -2   2   1  218.69   18.01
  -2   2   1  217.25   17.88
  -2   2   1  220.06   17.73
   3  -3  -1  653.45   57.62
   3  -3  -1  698.65   57.25
   3  -3  -1  709.11   57.79
   3  -3  -1  733.71   57.34
   3  -3  -1  727.36   56.94
   3  -3  -1  699.51   57.77
  -3   3   1  719.75   57.81
  -3   3   1  680.70   59.61
  -3   3   1  767.94   57.55
  -3   3   1  664.15   57.59
  -3   3   1  712.43   57.37
  -3   3   1  663.31   57.25
  -3   3   1  655.37   57.53
   4  -4  -1 1075.90   83.71
   4  -4  -1 1030.76   84.18
   4  -4  -1 1045.25   84.91
   4  -4  -1 1148.77   85.25
   4  -4  -1 1057.95   85.03
   4  -4  -1 1017.82   84.06
  -4   4   1  940.30   84.35
  -4   4   1 1121.68   84.45
  -4   4   1  980.91   84.80
  -4   4   1 1049.92   84.50
  -4   4   1  937.99   84.65
  -4   4   1  977.75   84.69
   5  -5  -1   38.30    5.86
   5  -5  -1   43.93    5.05
   5  -5  -1   44.33    7.25
   5  -5  -1   46.08    7.81
   5  -5  -1   39.40    7.51
  -5   5   1   42.73    7.98
  -5   5   1   48.03    7.27
  -5   5   1   31.95    7.55
  -5   5   1   39.85    7.96
   6  -6  -1  182.03   19.25
   6  -6  -1  171.64   18.65
   6  -6  -1  164.06   17.15
   6  -6  -1  229.48   20.03
  -6   6   1  212.73   18.97
  -6   6   1  167.36   19.35
  -6   6   1  172.80   18.85
  -6   6   1  180.23   18.84
   7  -7  -1   -0.50    4.30
   7  -7  -1   -3.94    5.66
   7  -7  -1    1.91    9.37
   7  -7  -1    7.30    4.95
   7  -7  -1   -5.13    4.72
  -7   7   1    0.88    5.77
  -7   7   1    6.75    6.78
  -7   7   1    2.17    6.48
  -7   7   1   -0.62    7.58
   8  -8  -1    9.72    6.87
   8  -8  -1   17.91    7.76
   8  -8  -1   -0.38    5.11
   8  -8  -1   21.27    7.40
   8  -8  -1   11.10    5.87
  -8   8   1   -1.59    8.04
  -8   8   1    7.18    7.61
  -8   8   1    5.58    8.64
  -8   8   1   14.28    8.90
   9  -9  -1   20.63   10.69
   9  -9  -1    5.04    8.27
   9  -9  -1   12.03    6.79
  -9   9   1  -16.61   10.31
  -9   9   1    0.72   10.80
  -9   9   1   16.90    9.20
  -8  10  -1   62.13   12.35
  -8  10  -1   77.10   14.13
  -8  10  -1   67.69   13.10
  -8  10  -1   57.53   13.09
   8 -10   1   61.00   11.44
   8 -10   1   58.50   11.67
   8 -10   1   37.42   10.61
   8 -10   1   54.95   11.07
   8 -10   1   59.25   12.74
  -7   9  -1  159.76   17.63
  -7   9  -1  167.48   19.01
  -7   9  -1  122.35   16.81
  -7   9  -1  148.15   17.36
   7  -9   1  158.88   15.11
   7  -9   1  110.76   15.85
   7  -9   1  142.10   14.16
   7  -9   1  115.04   15.21
   7  -9   1  141.25   16.26
  -6   8  -1    2.08    5.73
  -6   8  -1    0.95    5.74
  -6   8  -1   -4.69    5.73
  -6   8  -1    4.58    5.46
   6  -8   1    3.54    3.96
   6  -8   1    4.32    3.36
   6  -8   1    4.67    4.43
   6  -8   1   -2.32    4.49
   6  -8   1    1.28    4.71
  -5   7  -1   14.00    5.27
  -5   7  -1    4.06    4.75
   5  -7   1    4.16    3.78
   5  -7   1    5.74    4.17
   5  -7   1   10.47    3.92
   5  -7   1    9.16    3.30
  -4   6  -1   29.89    5.86
  -4   6  -1   35.51    6.03
  -4   6  -1   33.45    6.26
  -4   6  -1   38.67    6.05
   4  -6   1   20.05    4.69
   4  -6   1   27.98    4.61
   4  -6   1   34.11    5.61
   4  -6   1   24.33    4.18
   4  -6   1   25.01    4.26
  -3   5  -1  658.37   52.72
  -3   5  -1  612.43   52.07
  -3   5  -1  601.27   52.02
  -3   5  -1  612.66   52.15
  -3   5  -1  650.86   51.90
   3  -5   1  652.12   51.99
   3  -5   1  669.67   51.50
   3  -5   1  579.69   51.29
  -2   4  -1 1049.70   80.75
  -2   4  -1 1026.69   80.96
  -2   4  -1 1021.07   80.95
  -2   4  -1 1042.69   80.90
  -2   4  -1 1007.12   81.35
  -2   4  -1 1033.88   80.99
  -2   4  -1  985.59   80.63
  -2   4  -1  983.61   80.86
  -2   4  -1 1004.88   80.88
   2  -4   1  944.07   80.70
   2  -4   1 1047.55   80.66
   2  -4   1  984.35   80.13
   2  -4   1 1095.53   80.52
   2  -4   1  898.01   80.77
   2  -4   1  938.31   81.31
   2  -4   1 1043.06   80.76
   2  -4   1  899.97   80.75
   2  -4   1  925.20   80.32
  -1   3  -1 3626.39  279.51
  -1   3  -1 3840.53  279.92
  -1   3  -1 3767.95  279.55
  -1   3  -1 3649.60  279.51
  -1   3  -1 3166.20  279.48
  -1   3  -1 3157.32  279.22
   1  -3   1 3367.12  279.49
   1  -3   1 3344.59  279.34
   1  -3   1 3335.62  279.49
   1  -3   1 3933.76  279.54
   1  -3   1 3198.06  279.33
   1  -3   1 3461.31  279.53
   0   2  -1  109.28    9.87
   0   2  -1  131.10    9.95
   0   2  -1  129.56    9.85
   0   2  -1  119.19    9.76
   0   2  -1  119.75    9.77
   0   2  -1  105.12    9.71
   0  -2   1  117.72    9.86
   0  -2   1  124.20    9.98
   0  -2   1  120.30    9.87
   0  -2   1  125.34    9.90
   0  -2   1  116.32    9.81
   0  -2   1  110.11    9.77
   1   1  -1  407.54   34.08
   1   1  -1  437.80   34.49
   1   1  -1  393.14   34.28
   1   1  -1  401.55   34.31
   1   1  -1  447.43   35.20
   1   1  -1  420.56   34.30
   1   1  -1  414.87   34.28
   1   1  -1  445.54   34.04
   1   1  -1  416.24   34.32
   1   1  -1  442.26   34.58
   1   1  -1  441.65   34.46
  -1  -1   1  397.66   34.30
  -1  -1   1  426.00   35.04
  -1  -1   1  416.57   34.36
  -1  -1   1  416.25   34.28
  -1  -1   1  409.74   34.27
  -1  -1   1  406.92   34.32
  -1  -1   1  445.15   34.54
  -1  -1   1  412.09   34.10
  -1  -1   1  448.92   34.46
   2   0  -1   -0.52    1.09
   2   0  -1   -0.16    0.96
   2   0  -1   -0.07    1.10
   2   0  -1    1.92    1.47
   2   0  -1    0.33    1.15
   2   0  -1   -0.56    0.93
   2   0  -1   -1.12    1.08
   2   0  -1   -0.86    0.99
   2   0  -1    0.40    1.21
   2   0  -1    0.32    1.66
  -2   0   1    0.34    1.01
  -2   0   1   -0.28    1.28
  -2   0   1   -0.72    0.98
  -2   0   1   -0.72    0.87
  -2   0   1    0.01    1.07
  -2   0   1   -0.29    1.22
  -2   0   1   -0.66    1.25
  -2   0   1   -0.25    0.71
  -2   0   1   -2.05    1.46
  -2   0   1   -0.57    1.50
   3  -1  -1  994.76   77.71
   3  -1  -1  918.66   77.63
   3  -1  -1  998.36   78.17
   3  -1  -1  997.16   77.88
   3  -1  -1  920.32   78.48
   3  -1  -1  936.33   78.17
   3  -1  -1 1025.20   78.53
   3  -1  -1  912.30   81.41
   3  -1  -1  931.66   78.07
   3  -1  -1  873.32   77.91
  -3   1   1 1009.48   77.75
  -3   1   1 1025.14   77.67
  -3   1   1  970.10   78.11
  -3   1   1  920.71   78.02
  -3   1   1  964.94   78.18
  -3   1   1  852.18   79.73
  -3   1   1  972.81   77.75
  -3   1   1  996.21   78.16
  -3   1   1  911.66   77.97
   4  -2  -1  218.53   20.00
   4  -2  -1  232.84   19.24
   4  -2  -1  233.37   19.69
   4  -2  -1  198.67   19.54
   4  -2  -1  210.01   19.83
   4  -2  -1  204.21   19.80
  -4   2   1  215.51   19.94
  -4   2   1  204.47   19.16
  -4   2   1  234.72   20.33
  -4   2   1  225.35   19.44
  -4   2   1  196.48   19.79
  -4   2   1  229.63   19.52
   5  -3  -1   17.70    3.56
   5  -3  -1   15.04    5.37
   5  -3  -1   19.15    4.37
   5  -3  -1   12.34    4.87
   5  -3  -1    8.95    4.64
   5  -3  -1   12.38    4.07
  -5   3   1    3.87    4.81
  -5   3   1   12.67    3.98
  -5   3   1   17.50    5.68
  -5   3   1   12.29    5.29
  -5   3   1   19.00    5.11
  -5   3   1   21.89    4.53
   6  -4  -1  316.20   27.95
   6  -4  -1  304.32   27.92
   6  -4  -1  283.25   27.19
   6  -4  -1  288.21   25.98
   6  -4  -1  290.62   25.04
  -6   4   1  309.51   28.01
  -6   4   1  282.75   25.40
  -6   4   1  254.25   27.56
  -6   4   1  274.01   27.74
  -6   4   1  341.86   27.34
   7  -5  -1   10.85    4.59
   7  -5  -1    5.63    7.06
   7  -5  -1   17.40    7.27
  -7   5   1    9.71    7.54
  -7   5   1    0.96    7.84
  -7   5   1   10.16    7.65
  -7   5   1    2.38    6.04
   8  -6  -1   15.88    6.60
   8  -6  -1    5.12    5.19
   8  -6  -1    2.51    5.13
   8  -6  -1    9.64    6.90
  -8   6   1   10.81    7.65
  -8   6   1   12.06    9.49
  -8   6   1   12.19    8.08
   9  -7  -1   31.30   11.45
   9  -7  -1    2.78    7.97
   9  -7  -1    5.83    8.41
   9  -7  -1   -0.82    6.43
  -9   7   1   -6.42    9.28
  -9   7   1   26.43   12.43
  -9   7   1   -0.76    9.96
  -9   7   1    9.57    8.84
  -8  12  -1   25.87   10.94
  -8  12  -1   33.90    9.93
  -8  12  -1   14.03   10.13
  -8  12  -1   29.99   10.18
   8 -12   1   14.83    9.66
   8 -12   1    9.65    9.09
   8 -12   1   14.08    7.46
   8 -12   1    6.50    6.97
   8 -12   1    2.67    7.78
  -7  11  -1    2.83    8.94
  -7  11  -1    7.73    7.81
  -7  11  -1   -1.38    7.39
  -7  11  -1    4.94    9.39
   7 -11   1    2.09    3.79
   7 -11   1    0.89    6.85
   7 -11   1    1.36    5.30
   7 -11   1    2.88    6.23
   7 -11   1   -2.51    9.25
   7 -11   1    5.82    7.77
  -6  10  -1  304.52   28.03
  -6  10  -1  294.35   27.76
  -6  10  -1  311.44   27.85
  -6  10  -1  301.84   27.69
   6 -10   1  312.02   26.43
   6 -10   1  286.02   25.65
   6 -10   1  254.73   26.84
   6 -10   1  324.61   27.37
   6 -10   1  266.72   26.75
  -5   9  -1   -2.00    4.65
  -5   9  -1    1.67    4.84
  -5   9  -1    8.63    5.48
  -5   9  -1    5.18    4.87
   5  -9   1   -1.42    3.57
   5  -9   1    0.89    2.90
   5  -9   1    4.60    3.91
   5  -9   1   -4.35    4.07
   5  -9   1    2.74    3.11
  -4   8  -1  335.39   28.74
  -4   8  -1  320.40   28.61
  -4   8  -1  322.36   29.26
  -4   8  -1  349.62   28.95
  -4   8  -1  355.98   28.73
   4  -8   1  342.41   28.30
   4  -8   1  319.33   27.57
   4  -8   1  284.25   28.14
   4  -8   1  354.78   27.90
   4  -8   1  283.26   27.99
  -3   7  -1    5.04    3.00
  -3   7  -1    9.90    3.40
  -3   7  -1    5.23    3.23
  -3   7  -1   11.12    3.71
  -3   7  -1   12.90    4.05
  -3   7  -1   10.39    3.28
   3  -7   1    7.53    2.91
   3  -7   1    3.04    3.16
   3  -7   1    9.84    2.10
   3  -7   1    4.12    2.60
   3  -7   1   10.28    2.40
   3  -7   1    6.71    2.37
  -2   6  -1  396.03   32.73
  -2   6  -1  413.13   33.50
  -2   6  -1  407.31   33.00
  -2   6  -1  389.81   32.73
  -2   6  -1  405.99   32.69
  -2   6  -1  358.81   33.23
  -2   6  -1  392.05   32.72
  -2   6  -1  440.27   33.20
   2  -6   1  401.50   32.50
   2  -6   1  364.31   32.59
   2  -6   1  405.57   32.28
   2  -6   1  359.65   32.47
   2  -6   1  346.57   32.63
   2  -6   1  429.95   32.50
  -1   5  -1 1309.61  103.89
  -1   5  -1 1362.51  104.11
  -1   5  -1 1186.13  103.94
  -1   5  -1 1134.03  103.89
  -1   5  -1 1258.95  104.01
  -1   5  -1 1348.70  103.92
  -1   5  -1 1306.95  103.95
  -1   5  -1 1216.53  103.88
  -1   5  -1 1290.64  103.92
   1  -5   1 1163.59  104.00
   1  -5   1 1415.73  104.08
   1  -5   1 1390.04  103.81
   1  -5   1 1351.53  103.81
   1  -5   1 1330.40  104.17
   1  -5   1 1202.75  104.06
   1  -5   1 1363.07  103.79
   1  -5   1 1378.10  103.93
   1  -5   1 1289.61  103.79
   1  -5   1 1201.38  104.03
   0   4  -1    5.89    1.20
   0   4  -1    4.76    2.11
   0   4  -1    9.28    1.66
   0   4  -1    6.22    1.32
   0   4  -1    5.27    1.23
   0   4  -1    6.35    1.38
   0   4  -1    4.76    0.79
   0   4  -1    6.59    1.73
   0   4  -1    3.78    1.32
   0   4  -1    3.33    1.30
   0   4  -1    3.92    1.12
   0  -4   1    1.94    1.04
   0  -4   1    4.07    1.38
   0  -4   1    3.21    1.04
   0  -4   1    4.12    1.19
   0  -4   1    6.93    1.46
   0  -4   1    6.85    2.42
   0  -4   1    5.40    1.42
   0  -4   1    3.56    1.25
   0  -4   1    5.81    1.34
   0  -4   1    4.06    1.26
   1   3  -1  855.44   73.42
   1   3  -1  903.70   73.77
   1   3  -1  802.45   73.41
   1   3  -1  953.32   74.90
   1   3  -1  964.99   73.73
   1   3  -1  958.78   73.80
   1   3  -1  905.77   73.49
   1   3  -1  943.05   73.44
   1   3  -1  954.68   73.46
   1   3  -1  999.59   73.47
  -1  -3   1  937.26   74.48
  -1  -3   1  908.01   73.49
  -1  -3   1  919.17   73.56
  -1  -3   1  894.42   73.56
  -1  -3   1  903.44   73.41
  -1  -3   1  927.34   73.71
  -1  -3   1  904.25   73.39
  -1  -3   1  833.39   73.44
  -1  -3   1  859.11   73.77
  -1  -3   1  891.13   73.47
   2   2  -1  189.46   19.42
   2   2  -1  195.93   17.78
   2   2  -1  238.76   18.74
   2   2  -1  224.59   17.56
   2   2  -1  215.74   17.56
   2   2  -1  184.84   17.95
   2   2  -1  208.03   17.96
   2   2  -1  227.24   18.12
   2   2  -1  214.44   18.02
   2   2  -1  207.90   17.82
   2   2  -1  218.81   18.23
   2   2  -1  215.72   18.04
  -2  -2   1  199.16   17.84
  -2  -2   1  209.34   18.08
  -2  -2   1  215.32   18.13
  -2  -2   1  218.13   18.41
  -2  -2   1  212.32   17.61
  -2  -2   1  204.73   17.83
  -2  -2   1  215.26   18.15
  -2  -2   1  181.97   19.08
  -2  -2   1  209.15   18.01
   3   1  -1  977.27   77.65
   3   1  -1  888.01   77.04
   3   1  -1  954.40   77.10
   3   1  -1  960.96   76.42
   3   1  -1  975.79   76.93
   3   1  -1  890.25   76.25
   3   1  -1  892.80   76.60
   3   1  -1  969.80   76.93
   3   1  -1  911.85   79.30
   3   1  -1  822.23   76.63
  -3  -1   1 1014.42   76.18
  -3  -1   1 1053.86   76.99
  -3  -1   1  945.60   76.94
  -3  -1   1  929.89   76.69
  -3  -1   1  941.27   77.01
  -3  -1   1  940.29   78.92
  -3  -1   1  945.16   76.91
  -3  -1   1  904.03   76.66
   4   0  -1   -2.86    1.87
   4   0  -1    2.19    2.62
   4   0  -1   -1.57    3.05
   4   0  -1   -1.12    3.75
   4   0  -1    0.49    2.70
   4   0  -1    0.59    2.27
   4   0  -1   -1.70    2.53
  -4   0   1   -0.39    2.65
  -4   0   1   -0.14    2.80
  -4   0   1   -1.32    3.25
  -4   0   1    0.20    3.06
  -4   0   1    2.20    2.06
  -4   0   1    6.24    3.47
   5  -1  -1   -2.33    3.85
   5  -1  -1   -0.36    2.70
   5  -1  -1   -3.79    2.35
   5  -1  -1   -1.67    3.10
   5  -1  -1    1.52    3.72
   5  -1  -1    5.39    3.87
  -5   1   1    1.52    3.65
  -5   1   1    0.05    4.72
  -5   1   1    4.44    2.92
  -5   1   1   -2.72    4.20
  -5   1   1   -4.00    4.60
  -5   1   1    1.91    3.53
   6  -2  -1   79.94    9.23
   6  -2  -1   68.04   12.01
   6  -2  -1   48.36    9.07
   6  -2  -1   70.85    9.57
   6  -2  -1   59.60    8.58
   6  -2  -1   62.17    9.97
  -6   2   1   54.77    9.92
  -6   2   1   48.22    9.80
  -6   2   1   58.44   11.06
  -6   2   1   78.02    9.82
  -6   2   1   75.09    9.62
   7  -3  -1  151.68   16.38
   7  -3  -1   99.28   12.72
   7  -3  -1  133.71   13.29
   7  -3  -1  116.56   16.50
   7  -3  -1  110.87   12.09
   7  -3  -1  107.42   15.17
  -7   3   1  126.50   15.05
  -7   3   1  109.74   16.54
  -7   3   1  153.59   16.31
  -7   3   1  131.92   12.47
   8  -4  -1  117.74   14.04
   8  -4  -1  132.42   17.41
   8  -4  -1  127.39   17.64
   8  -4  -1  124.33   16.93
  -8   4   1  136.87   18.63
  -8   4   1  112.41   17.23
  -8   4   1  126.51   17.91
  -8   4   1  114.99   15.64
   9  -5  -1   20.57    8.73
   9  -5  -1    5.29    6.75
   9  -5  -1   16.92    9.44
   9  -5  -1    7.87    6.99
  -9   5   1    3.54    9.73
  -9   5   1   -2.23    8.52
  -9   5   1    9.60    9.22
  -8  14  -1    6.52    9.07
  -8  14  -1    3.23    8.88
  -8  14  -1    7.00   10.66
  -8  14  -1   13.57   10.54
   8 -14   1    7.90    9.60
   8 -14   1   -3.75    8.19
   8 -14   1   -4.49    6.16
   8 -14   1   -3.21    7.75
  -7  13  -1   21.88    8.52
  -7  13  -1   18.27    9.35
  -7  13  -1   13.13    8.78
  -7  13  -1   31.21    9.34
   7 -13   1   17.60    7.73
   7 -13   1    7.73    7.05
   7 -13   1    0.21    7.36
   7 -13   1    6.60    8.16
   7 -13   1    7.64    6.84
  -6  12  -1  151.86   16.80
  -6  12  -1  137.68   17.25
  -6  12  -1  150.14   16.29
  -6  12  -1  132.59   16.53
   6 -12   1  155.44   14.95
   6 -12   1  149.74   15.39
   6 -12   1  125.84   16.98
   6 -12   1  121.36   15.59
   6 -12   1  125.12   14.85
   6 -12   1  127.10   13.42
  -5  11  -1   44.73    7.98
  -5  11  -1   35.32    8.06
  -5  11  -1   40.40    7.67
  -5  11  -1   48.01    8.44
  -5  11  -1   31.97    7.85
   5 -11   1   27.90    6.65
   5 -11   1   40.72    6.96
   5 -11   1   34.82    5.76
   5 -11   1   38.40    6.83
   5 -11   1   47.56    7.82
  -4  10  -1  534.74   43.66
  -4  10  -1  519.10   43.46
  -4  10  -1  513.93   43.55
  -4  10  -1  542.87   43.72
  -4  10  -1  483.94   44.38
   4 -10   1  471.10   43.04
   4 -10   1  535.76   43.02
   4 -10   1  516.98   42.80
   4 -10   1  471.58   43.00
   4 -10   1  518.23   42.44
  -3   9  -1   30.94    5.36
  -3   9  -1   31.52    5.42
  -3   9  -1   26.92    5.67
  -3   9  -1   29.58    5.28
  -3   9  -1   23.12    5.08
   3  -9   1   26.19    4.07
   3  -9   1   33.51    4.75
   3  -9   1   22.96    4.55
   3  -9   1   27.62    4.94
   3  -9   1   30.99    4.92
   3  -9   1   28.49    4.78
  -2   8  -1  322.47   28.30
  -2   8  -1  350.95   28.32
  -2   8  -1  341.31   28.19
  -2   8  -1  341.40   28.20
   2  -8   1  345.13   27.94
   2  -8   1  335.30   28.00
   2  -8   1  322.74   27.94
   2  -8   1  310.43   27.90
   2  -8   1  341.93   27.84
  -1   7  -1  123.66   11.53
  -1   7  -1  114.43   11.47
  -1   7  -1  120.49   11.46
  -1   7  -1  122.58   11.54
  -1   7  -1  112.33   11.79
  -1   7  -1  153.27   11.52
  -1   7  -1  123.13   11.60
   1  -7   1  133.85   11.12
   1  -7   1  132.33   11.65
   1  -7   1  122.05   11.71
   1  -7   1  119.25   11.45
   1  -7   1  112.82   11.55
   1  -7   1  147.05   11.23
   1  -7   1  131.02   11.71
   1  -7   1  144.08   11.37
   1  -7   1  124.04   11.13
   1  -7   1  126.55   12.27
   0   6  -1    2.56    1.90
   0   6  -1    4.02    1.75
   0   6  -1    5.00    2.60
   0   6  -1    6.19    1.67
   0   6  -1    4.39    1.04
   0   6  -1    4.47    1.62
   0   6  -1    4.49    2.90
   0   6  -1    4.97    1.55
   0   6  -1    3.46    1.40
   0   6  -1    5.73    1.70
   0   6  -1    6.41    1.58
   0   6  -1    5.46    2.01
   0   6  -1   10.27    1.98
   0  -6   1    6.83    2.03
   0  -6   1    7.87    1.81
   0  -6   1    8.45    1.92
   0  -6   1    8.86    1.86
   0  -6   1    4.43    1.73
   0  -6   1    4.88    1.87
   0  -6   1    4.93    1.71
   0  -6   1    5.11    1.45
   0  -6   1    7.01    2.11
   0  -6   1    3.50    1.52
   0  -6   1   11.35    3.31
   1   5  -1  766.99   63.05
   1   5  -1  809.17   63.09
   1   5  -1  818.80   63.00
   1   5  -1  758.98   63.27
   1   5  -1  762.99   62.93
   1   5  -1  757.32   63.56
   1   5  -1  753.82   65.18
   1   5  -1  739.33   63.09
   1   5  -1  819.08   63.90
   1   5  -1  793.73   63.25
  -1  -5   1  747.69   63.41
  -1  -5   1  855.42   63.03
  -1  -5   1  813.43   63.06
  -1  -5   1  805.83   63.26
  -1  -5   1  790.89   63.37
  -1  -5   1  771.35   63.29
  -1  -5   1  715.77   63.13
  -1  -5   1  777.88   63.72
  -1  -5   1  789.89   64.30
  -1  -5   1  731.48   63.17
   2   4  -1  986.79   76.94
   2   4  -1  886.71   76.89
   2   4  -1  891.74   76.92
   2   4  -1 1016.76   77.27
   2   4  -1  977.72   76.99
   2   4  -1  948.71   77.58
   2   4  -1  958.78   79.29
   2   4  -1  993.78   76.89
   2   4  -1  954.50   77.32
  -2  -4   1 1009.97   76.92
  -2  -4   1  994.76   76.92
  -2  -4   1  904.53   77.00
  -2  -4   1  982.88   78.65
  -2  -4   1  882.55   76.92
  -2  -4   1  993.32   77.51
  -2  -4   1  937.92   76.54
  -2  -4   1  843.84   77.30
  -2  -4   1  885.73   77.05
   3   3  -1  633.94   56.12
   3   3  -1  647.95   59.09
   3   3  -1  692.98   55.85
   3   3  -1  715.98   57.44
   3   3  -1  750.20   55.88
   3   3  -1  694.84   56.59
   3   3  -1  698.05   56.58
   3   3  -1  758.87   58.90
   3   3  -1  693.70   56.51
   3   3  -1  676.51   56.82
   3   3  -1  641.93   56.44
  -3  -3   1  694.39   55.97
  -3  -3   1  660.43   56.25
  -3  -3   1  674.19   56.58
  -3  -3   1  673.77   57.07
  -3  -3   1  653.38   56.63
  -3  -3   1  682.37   56.65
   4   2  -1  203.59   18.64
   4   2  -1  183.40   22.36
   4   2  -1  215.56   19.60
   4   2  -1  203.03   19.54
   4   2  -1  211.36   20.60
   4   2  -1  228.04   19.63
  -4  -2   1  207.29   19.59
  -4  -2   1  239.17   19.07
  -4  -2   1  214.32   19.68
  -4  -2   1  195.62   19.57
   5   1  -1    1.86    3.45
   5   1  -1    1.05    3.34
   5   1  -1    0.60    2.56
   5   1  -1   -0.57    3.57
   5   1  -1    2.00    3.99
   5   1  -1   -5.71    4.01
   5   1  -1    3.44    6.09
  -5  -1   1   -0.44    4.50
  -5  -1   1   -5.74    3.02
  -5  -1   1    5.35    4.36
  -5  -1   1    2.28    4.33
  -5  -1   1   -5.22    4.31
   6   0  -1    5.42    4.55
   6   0  -1   -0.83    4.37
   6   0  -1    4.35    3.53
   6   0  -1   -1.09    4.50
   6   0  -1    0.01    4.14
  -6   0   1   -1.66    4.86
  -6   0   1   -7.36    6.22
  -6   0   1   -0.18    5.94
  -6   0   1   -4.31    3.99
  -6   0   1    1.80    4.43
   7  -1  -1   27.28    7.18
   7  -1  -1   39.07    8.57
   7  -1  -1   37.55    9.71
   7  -1  -1   47.28    9.51
   7  -1  -1   59.12    8.40
   7  -1  -1   49.84    7.34
  -7   1   1   35.80    9.85
  -7   1   1   42.15    8.31
  -7   1   1   46.02    8.22
  -7   1   1   34.06    9.33
  -7   1   1   40.49   11.44
   8  -2  -1   24.59    9.99
   8  -2  -1   28.60    6.08
   8  -2  -1   26.28    9.92
   8  -2  -1   17.70    9.33
  -8   2   1   28.10   10.44
  -8   2   1   10.32    9.34
  -8   2   1   31.57   11.38
  -8   2   1   18.45    7.85
   9  -3  -1   36.72   13.44
   9  -3  -1   17.93    9.28
  -9   3   1   41.28   12.15
  -9   3   1   31.19   12.34
  -9   3   1   45.07   10.48
  -9   3   1   59.10   13.26
  -7  15  -1   22.76    9.20
  -7  15  -1   30.22    9.78
  -7  15  -1   33.82   10.12
  -7  15  -1   46.55   12.10
   7 -15   1   19.27    8.17
   7 -15   1   29.68   11.06
   7 -15   1   18.37    8.31
   7 -15   1   42.14   10.05
   7 -15   1   14.78    5.80
   7 -15   1   15.51    6.76
  -6  14  -1    4.26    7.55
  -6  14  -1   -1.24    6.38
  -6  14  -1   -2.04    7.54
  -6  14  -1    6.71    7.89
   6 -14   1    5.15    6.00
   6 -14   1    2.96    5.46
   6 -14   1   -4.31    7.70
   6 -14   1    0.29    4.99
   6 -14   1   -0.51    7.37
   6 -14   1   -2.17    4.00
  -5  13  -1    1.97    6.70
  -5  13  -1    3.89    6.09
  -5  13  -1    3.10    6.51
  -5  13  -1    1.53    5.14
  -5  13  -1   12.54    6.08
   5 -13   1    7.84    3.85
   5 -13   1    3.45    5.01
   5 -13   1   15.17    4.90
   5 -13   1   10.12    5.46
   5 -13   1   13.93    5.79
   5 -13   1    7.13    6.17
  -4  12  -1  188.73   22.38
  -4  12  -1  210.37   21.54
  -4  12  -1  279.09   21.97
  -4  12  -1  237.95   21.29
  -4  12  -1  265.77   25.72
   4 -12   1  211.12   20.52
   4 -12   1  229.42   20.37
   4 -12   1  198.44   19.75
   4 -12   1  225.17   20.96
   4 -12   1  238.34   20.02
   4 -12   1  220.65   22.65
  -3  11  -1  404.99   33.92
  -3  11  -1  404.84   33.95
  -3  11  -1  399.25   34.41
  -3  11  -1  354.98   35.35
  -3  11  -1  408.93   34.08
   3 -11   1  378.67   34.27
   3 -11   1  392.99   33.62
   3 -11   1  384.70   33.24
   3 -11   1  436.73   33.63
   3 -11   1  376.24   33.49
   3 -11   1  420.10   33.70
  -2  10  -1  843.70   69.08
  -2  10  -1  895.93   68.96
  -2  10  -1  921.23   69.00
  -2  10  -1  814.73   69.25
   2 -10   1  789.75   68.78
   2 -10   1  755.04   69.09
   2 -10   1  837.97   68.99
   2 -10   1  842.92   68.67
   2 -10   1  830.18   68.63
   2 -10   1  890.85   68.67
  -1   9  -1  790.07   66.62
  -1   9  -1  813.19   66.53
  -1   9  -1  843.86   66.21
   1  -9   1  850.19   66.37
   1  -9   1  759.14   65.90
   1  -9   1  892.46   66.59
   1  -9   1  799.96   65.89
   1  -9   1  754.61   65.95
   0   8  -1   83.92    7.26
   0   8  -1   95.68    8.09
   0   8  -1   70.97    9.19
   0   8  -1   65.47    9.81
   0   8  -1   84.48    8.03
   0   8  -1   76.21    8.24
   0   8  -1   86.08    8.03
   0   8  -1   81.55    8.34
   0   8  -1   95.43    8.36
   0   8  -1   81.57    7.97
   0   8  -1   72.24    8.88
   0   8  -1   89.40    8.00
   0  -8   1   86.81    8.14
   0  -8   1   97.79    8.62
   0  -8   1   82.62    8.24
   0  -8   1   89.93    7.94
   0  -8   1   93.83    8.10
   0  -8   1   74.31    8.32
   0  -8   1   63.83    8.15
   0  -8   1   94.78    8.26
   0  -8   1   87.21    8.35
   1   7  -1  267.02   25.08
   1   7  -1  262.54   24.65
   1   7  -1  270.52   23.89
   1   7  -1  309.30   23.21
   1   7  -1  295.31   23.36
   1   7  -1  308.20   23.45
   1   7  -1  301.23   23.72
   1   7  -1  295.73   23.35
   1   7  -1  302.24   23.21
   1   7  -1  311.66   24.47
  -1  -7   1  239.72   23.53
  -1  -7   1  259.77   23.64
  -1  -7   1  278.70   23.73
  -1  -7   1  294.37   24.83
  -1  -7   1  267.87   22.72
  -1  -7   1  248.23   23.84
  -1  -7   1  242.77   24.71
  -1  -7   1  255.79   23.87
  -1  -7   1  261.96   23.90
  -1  -7   1  290.57   23.28
  -1  -7   1  302.71   23.91
   2   6  -1  513.53   40.15
   2   6  -1  438.35   40.32
   2   6  -1  514.23   40.31
   2   6  -1  466.09   43.23
   2   6  -1  538.18   39.91
   2   6  -1  431.57   40.32
   2   6  -1  420.97   40.22
   2   6  -1  517.05   40.22
   2   6  -1  517.45   41.07
   2   6  -1  556.99   40.72
   2   6  -1  483.99   41.24
  -2  -6   1  519.04   40.24
  -2  -6   1  495.46   40.69
  -2  -6   1  458.50   41.07
  -2  -6   1  482.71   40.13
  -2  -6   1  497.67   40.12
  -2  -6   1  487.97   40.75
  -2  -6   1  464.58   40.38
  -2  -6   1  470.63   41.91
  -2  -6   1  464.41   40.36
   3   5  -1  623.57   56.05
   3   5  -1  640.57   53.66
   3   5  -1  611.79   53.33
   3   5  -1  654.36   52.47
   3   5  -1  627.53   52.54
   3   5  -1  594.00   53.02
   3   5  -1  669.35   52.34
  -3  -5   1  640.49   52.82
  -3  -5   1  666.98   52.60
  -3  -5   1  652.93   53.04
  -3  -5   1  637.01   52.16
  -3  -5   1  597.81   52.76
   4   4  -1  974.06   78.44
   4   4  -1  953.84   83.16
   4   4  -1  960.85   77.95
   4   4  -1  948.43   79.18
   4   4  -1  957.20   78.91
   4   4  -1 1011.43   80.44
   4   4  -1  938.15   79.48
   4   4  -1  889.54   79.07
  -4  -4   1  967.78   78.43
  -4  -4   1  982.40   79.43
  -4  -4   1  923.33   79.21
  -4  -4   1 1000.85   79.55
   5   3  -1   15.25    3.91
   5   3  -1   14.55    8.23
   5   3  -1   12.53    4.74
   5   3  -1   13.22    4.85
   5   3  -1   11.81    4.96
   5   3  -1   12.07    5.88
  -5  -3   1    9.71    5.00
  -5  -3   1    5.53    4.67
  -5  -3   1   11.71    4.09
  -5  -3   1   17.17    6.11
   6   2  -1   57.07   10.66
   6   2  -1   66.71   10.21
   6   2  -1   70.79   10.67
   6   2  -1   55.72    8.03
   6   2  -1   66.03   10.47
   6   2  -1   57.50   15.07
   6   2  -1   73.71   12.37
  -6  -2   1   51.00   10.60
  -6  -2   1   76.00   11.36
  -6  -2   1   42.67    9.57
  -6  -2   1   58.71    9.04
  -6  -2   1   70.70   10.55
   7   1  -1   34.10    8.94
   7   1  -1   69.54   10.77
   7   1  -1   35.79    9.10
   7   1  -1   39.25    9.11
   7   1  -1   52.64    9.93
  -7  -1   1   38.13   10.21
  -7  -1   1   42.83    9.43
  -7  -1   1   33.82   10.29
  -7  -1   1   39.91   10.71
  -7  -1   1   32.14    7.97
   8   0  -1   -8.77    7.18
   8   0  -1   -2.57    5.84
   8   0  -1    1.00    4.54
   8   0  -1   -7.45    7.57
   8   0  -1   -6.32    6.58
  -8   0   1   -5.09    9.32
  -8   0   1    0.54    6.18
  -8   0   1   10.80    7.43
  -8   0   1   -4.16    7.43
  -8   0   1    1.32    8.13
   9  -1  -1   23.22   11.67
   9  -1  -1   14.85   11.59
   9  -1  -1   21.34    9.41
   9  -1  -1    1.21    6.29
  -9   1   1   17.50   12.15
  -9   1   1    9.66    9.35
  -9   1   1   16.03    8.34
  -9   1   1   44.09   12.74
  -7  17  -1   23.67    9.93
  -7  17  -1   38.98   14.47
  -7  17  -1   35.44   11.36
  -7  17  -1   29.74   10.99
  -7  17  -1   29.68   10.53
   7 -17   1   30.72    9.30
   7 -17   1   30.67   11.03
   7 -17   1    9.99    7.60
   7 -17   1   22.03    9.74
  -6  16  -1  125.82   17.51
  -6  16  -1  157.78   20.78
  -6  16  -1  100.52   14.87
  -6  16  -1  120.90   16.55
  -6  16  -1  114.91   15.59
   6 -16   1   93.41   14.17
   6 -16   1  104.30   16.15
   6 -16   1  129.54   14.48
   6 -16   1  101.08   12.31
   6 -16   1  112.18   13.88
  -5  15  -1   28.16    7.86
  -5  15  -1   22.77    8.14
  -5  15  -1   17.26   10.66
  -5  15  -1   38.96    8.37
  -5  15  -1   32.76   11.34
  -5  15  -1   18.04    7.45
   5 -15   1   16.15    6.15
   5 -15   1   14.19    4.95
   5 -15   1   17.85    6.40
   5 -15   1   18.82    7.32
   5 -15   1   25.08    6.57
   5 -15   1   19.21    7.68
  -4  14  -1   23.57    6.33
  -4  14  -1   15.79    6.88
  -4  14  -1   23.13    6.45
  -4  14  -1   13.95    6.81
  -4  14  -1   28.98    9.59
  -4  14  -1   17.27    7.34
   4 -14   1   17.32    6.19
   4 -14   1   32.97    6.38
   4 -14   1   17.88    5.17
   4 -14   1   19.67    4.61
   4 -14   1   17.40    5.13
   4 -14   1   27.41    6.03
  -3  13  -1   54.26    7.28
  -3  13  -1   53.33    7.43
  -3  13  -1   34.34    8.41
  -3  13  -1   47.09    7.38
  -3  13  -1   40.43    7.88
   3 -13   1   41.77    6.83
   3 -13   1   44.13    6.56
   3 -13   1   41.14    7.43
   3 -13   1   39.05    6.21
   3 -13   1   37.82    5.96
   3 -13   1   44.51    6.60
  -2  12  -1   89.46   11.66
  -2  12  -1  123.43   11.39
  -2  12  -1  119.24   11.20
  -2  12  -1  140.79   13.77
  -2  12  -1  121.40   11.73
   2 -12   1  105.56   10.58
   2 -12   1  109.22   10.87
   2 -12   1  100.67   10.86
   2 -12   1   99.38   10.61
   2 -12   1  106.94   11.30
   2 -12   1   96.20   10.34
  -1  11  -1  780.15   72.26
  -1  11  -1  975.55   73.76
  -1  11  -1  837.99   71.90
  -1  11  -1  765.83   72.37
  -1  11  -1  865.58   71.41
   1 -11   1  928.71   71.73
   1 -11   1  978.64   72.20
   1 -11   1  898.68   72.07
   1 -11   1  827.46   71.48
   1 -11   1  899.33   72.13
   1 -11   1  910.50   71.89
   0  10  -1   21.49    4.17
   0  10  -1   15.19    5.00
   0  10  -1   21.75    2.44
   0  10  -1   17.07    6.00
   0  10  -1   28.44    4.93
   0  10  -1   20.72    4.61
   0  10  -1   27.41    4.18
   0 -10   1   23.77    3.79
   0 -10   1   23.78    3.94
   0 -10   1   20.98    4.17
   0 -10   1   26.91    4.90
   0 -10   1   18.23    3.76
   0 -10   1   23.95    4.16
   0 -10   1   19.75    4.25
   1   9  -1  568.36   52.67
   1   9  -1  642.46   56.24
  -1  -9   1  645.49   51.42
  -1  -9   1  708.62   52.18
  -1  -9   1  646.54   52.65
  -1  -9   1  644.85   53.48
  -1  -9   1  597.49   52.62
  -1  -9   1  588.91   52.82
  -1  -9   1  611.99   52.88
  -1  -9   1  707.36   53.07
   2   8  -1  104.40   10.61
   2   8  -1   93.54   13.79
   2   8  -1  117.29   10.23
   2   8  -1  104.29   10.54
   2   8  -1  114.63    9.92
   2   8  -1  107.33   11.77
   2   8  -1  113.53    9.99
   2   8  -1  127.51   11.78
  -2  -8   1  103.35   11.02
  -2  -8   1  106.93    9.35
  -2  -8   1  101.27   11.63
  -2  -8   1  107.44   10.26
  -2  -8   1  118.62   10.11
  -2  -8   1   98.01   10.63
  -2  -8   1   95.54   10.49
   3   7  -1  153.93   14.32
   3   7  -1  158.70   12.53
   3   7  -1  143.26   14.42
   3   7  -1  132.10   13.55
   3   7  -1  136.38   13.53
   3   7  -1  140.75   17.41
   3   7  -1  123.83   13.20
  -3  -7   1  131.59   13.44
  -3  -7   1  160.42   12.98
  -3  -7   1  126.06   13.77
  -3  -7   1  121.53   14.35
  -3  -7   1  142.03   13.57
   4   6  -1  458.97   39.50
   4   6  -1  473.71   40.35
   4   6  -1  511.11   40.99
   4   6  -1  477.13   40.33
   4   6  -1  479.61   41.59
   4   6  -1  487.70   45.22
  -4  -6   1  410.45   40.71
  -4  -6   1  489.02   40.52
  -4  -6   1  503.08   39.61
  -4  -6   1  445.57   40.32
  -4  -6   1  446.12   40.47
   5   5  -1   43.45    5.08
   5   5  -1   36.58    7.51
   5   5  -1   22.45   10.15
   5   5  -1   34.90    7.36
   5   5  -1   34.38    7.08
   5   5  -1   46.62    6.60
   5   5  -1   45.47    8.70
  -5  -5   1   51.17    8.99
  -5  -5   1   44.75    6.55
  -5  -5   1   32.45    7.44
  -5  -5   1   34.06    7.08
   6   4  -1  266.41   25.98
   6   4  -1  272.21   24.04
   6   4  -1  242.97   25.34
   6   4  -1  274.14   27.25
   6   4  -1  258.31   31.06
   6   4  -1  260.76   25.87
  -6  -4   1  288.17   24.69
  -6  -4   1  281.38   26.34
  -6  -4   1  248.90   25.74
  -6  -4   1  256.38   26.11
   7   3  -1  118.56   16.69
   7   3  -1   98.86   14.90
   7   3  -1  108.93   12.88
   7   3  -1  109.58   15.20
   7   3  -1   98.19   15.18
   7   3  -1  111.21   15.22
  -7  -3   1  134.21   16.09
  -7  -3   1  116.81   13.91
  -7  -3   1   90.96   15.39
  -7  -3   1  103.58   15.92
   8   2  -1   22.19    8.78
   8   2  -1   13.16    8.78
   8   2  -1   11.19    8.93
   8   2  -1   23.19    9.53
   8   2  -1   34.53   10.89
   8   2  -1   28.28    6.32
  -8  -2   1   10.18    8.60
  -8  -2   1   25.28   10.52
  -8  -2   1   42.76    9.47
  -8  -2   1   29.08    9.77
  -8  -2   1   26.61    8.88
   9   1  -1   15.49    8.91
   9   1  -1   -8.79   12.07
   9   1  -1   16.29   10.23
   9   1  -1    5.65    6.23
  -9  -1   1   34.08   11.55
  -9  -1   1   20.79   10.74
  -9  -1   1   12.23    9.99
  -9  -1   1   22.19    9.23
  -6  18  -1   31.94    8.88
  -6  18  -1   39.18   11.00
  -6  18  -1   16.59   10.18
  -6  18  -1   27.98   11.96
  -6  18  -1   30.12   10.41
   6 -18   1   21.08    6.67
   6 -18   1   19.02    9.33
   6 -18   1   25.59    7.88
   6 -18   1   24.70    8.26
   6 -18   1   39.40    9.97
   6 -18   1   13.60    8.01
  -5  17  -1   10.67    9.74
  -5  17  -1   15.28    7.62
  -5  17  -1    7.11    7.15
  -5  17  -1    9.73    7.78
  -5  17  -1   -6.80    6.90
   5 -17   1    0.30    7.36
   5 -17   1    7.82    6.37
   5 -17   1    1.91    4.41
   5 -17   1   -5.14    4.97
   5 -17   1    0.87    5.40
  -4  16  -1  349.45   32.57
  -4  16  -1  416.89   32.09
  -4  16  -1  345.43   33.52
  -4  16  -1  285.61   35.93
   4 -16   1  372.62   31.57
   4 -16   1  347.83   30.88
   4 -16   1  357.01   30.88
   4 -16   1  367.53   31.22
   4 -16   1  328.91   32.36
   4 -16   1  330.41   31.25
  -3  15  -1    9.35    4.79
  -3  15  -1    6.89    4.84
  -3  15  -1   -9.66    6.49
  -3  15  -1    6.14    5.59
  -3  15  -1    5.68    5.91
  -3  15  -1    6.59    4.59
   3 -15   1    3.53    5.25
   3 -15   1    1.57    3.84
   3 -15   1    6.69    4.03
   3 -15   1   -0.18    4.04
   3 -15   1    4.59    4.37
   3 -15   1    4.00    4.96
  -2  14  -1   15.50    4.45
  -2  14  -1   24.22    6.89
  -2  14  -1   11.10    4.18
  -2  14  -1   20.43    4.40
  -2  14  -1   20.81    5.62
  -2  14  -1   15.39    6.01
   2 -14   1   15.18    3.90
   2 -14   1   20.77    4.79
   2 -14   1   17.94    4.71
   2 -14   1   14.36    4.41
   2 -14   1   20.69    4.96
   2 -14   1   11.63    3.95
  -1  13  -1   79.53    9.25
  -1  13  -1   83.75   11.77
  -1  13  -1   73.42    8.23
  -1  13  -1   82.65   11.86
  -1  13  -1   75.77   10.97
  -1  13  -1   79.16    9.90
  -1  13  -1   74.26    9.17
   1 -13   1   83.92    9.50
   1 -13   1   95.16    8.93
   1 -13   1   95.98    8.71
   1 -13   1  103.68    9.18
   1 -13   1   97.50    9.85
   1 -13   1   86.61    9.96
   0  12  -1  102.71   12.12
   0  12  -1  109.72   11.31
   0  12  -1  109.90    9.12
   0  12  -1  118.06   11.42
   0  12  -1   95.12   14.04
   0  12  -1  109.71   14.19
   0 -12   1  113.53   10.99
   0 -12   1   89.34   11.11
   0 -12   1  105.62   11.27
   0 -12   1  110.23   10.89
   0 -12   1  102.58   11.84
   0 -12   1  119.90   10.77
   1  11  -1  742.55   65.15
   1  11  -1  791.77   66.12
   1  11  -1  709.08   66.37
  -1 -11   1  784.07   65.09
  -1 -11   1  873.27   65.32
   2  10  -1  207.10   19.40
   2  10  -1  201.34   19.15
   2  10  -1  213.73   20.86
   2  10  -1  181.85   23.19
  -2 -10   1  220.13   19.87
  -2 -10   1  215.74   19.43
  -2 -10   1  200.73   20.55
  -2 -10   1  209.83   17.37
  -2 -10   1  212.94   18.84
  -2 -10   1  217.80   19.24
   3   9  -1  425.13   38.58
   3   9  -1  391.69   33.50
   3   9  -1  352.16   32.04
   3   9  -1  352.60   32.52
   3   9  -1  415.13   34.12
   3   9  -1  380.87   32.51
  -3  -9   1  350.56   32.47
  -3  -9   1  357.40   33.75
  -3  -9   1  358.38   32.42
  -3  -9   1  391.59   31.74
  -3  -9   1  388.65   33.00
   4   8  -1 1153.93   92.25
   4   8  -1 1066.76   92.12
   4   8  -1 1235.14   90.81
   4   8  -1 1100.59   97.89
   4   8  -1 1118.24   93.59
   4   8  -1 1083.23   92.21
   4   8  -1 1168.26   93.09
  -4  -8   1 1076.98   92.27
  -4  -8   1 1134.80   92.75
  -4  -8   1  986.42   93.04
  -4  -8   1 1109.04   92.33
  -4  -8   1 1154.54   91.41
   5   7  -1   13.07    4.24
   5   7  -1    9.43    4.53
   5   7  -1   13.25    3.73
   5   7  -1   21.87    6.97
   5   7  -1   21.21    5.20
   5   7  -1   20.60    4.16
  -5  -7   1   12.95    5.46
  -5  -7   1   10.85    4.51
  -5  -7   1    1.75    5.12
   6   6  -1  159.40   18.87
   6   6  -1  168.41   18.58
   6   6  -1  178.56   20.51
   6   6  -1  203.51   26.73
   6   6  -1  198.40   19.22
   6   6  -1  196.65   17.28
  -6  -6   1  185.57   17.84
  -6  -6   1  155.21   19.07
  -6  -6   1  152.75   19.53
  -6  -6   1  158.36   18.77
   7   5  -1   17.09    8.16
   7   5  -1    7.12    5.94
   7   5  -1    8.17    6.02
   7   5  -1    4.42    4.80
   7   5  -1    2.24    9.55
   7   5  -1   10.24    8.56
   7   5  -1   11.27    8.54
  -7  -5   1    6.75    8.09
  -7  -5   1    7.66    5.82
  -7  -5   1   -7.44    6.99
  -7  -5   1   16.02    8.00
  -7  -5   1   -0.06    7.80
   8   4  -1  118.94   18.57
   8   4  -1  138.99   18.15
   8   4  -1   96.47   16.26
   8   4  -1  120.40   13.37
   8   4  -1  124.36   16.88
   8   4  -1  106.22   16.21
  -8  -4   1  128.51   19.79
  -8  -4   1  116.15   15.20
  -8  -4   1  100.71   16.48
  -8  -4   1  101.03   16.75
  -8  -4   1   96.68   15.80
   9   3  -1   18.71    9.83
   9   3  -1   23.19    7.39
   9   3  -1   12.41   12.61
   9   3  -1   34.28   10.02
  -9  -3   1   49.22   12.58
  -9  -3   1   44.13    9.85
  -9  -3   1   29.49   11.68
  -9  -3   1   28.90   12.00
  -6  20  -1   -5.08   10.39
  -6  20  -1    0.08    7.91
  -6  20  -1  -31.88    9.03
  -6  20  -1   12.36   10.78
  -6  20  -1    8.71   10.23
  -6  20  -1    5.08    9.87
   6 -20   1    4.34    8.73
   6 -20   1    8.29    9.21
   6 -20   1   -3.74    8.06
   6 -20   1   -1.29    7.75
  -5  19  -1   -2.96    7.15
  -5  19  -1  -10.87    6.91
  -5  19  -1   -2.26    7.39
  -5  19  -1   -2.27    6.87
  -5  19  -1    5.86    8.59
  -5  19  -1    5.83    8.33
   5 -19   1   -0.48    6.10
   5 -19   1    7.77    9.20
   5 -19   1    5.09    5.71
   5 -19   1   -0.85    5.93
   5 -19   1    7.67    7.68
   5 -19   1   -2.31    6.57
  -4  18  -1  335.74   28.39
  -4  18  -1  357.27   31.25
  -4  18  -1  287.20   30.03
  -4  18  -1  322.58   28.77
  -4  18  -1  301.43   27.73
  -4  18  -1  290.28   27.78
   4 -18   1  306.60   26.96
   4 -18   1  299.74   27.41
   4 -18   1  273.90   28.28
   4 -18   1  258.68   27.18
   4 -18   1  256.02   26.24
   4 -18   1  280.94   26.92
  -3  17  -1  121.59   12.86
  -3  17  -1  111.26   13.37
  -3  17  -1  118.55   14.11
  -3  17  -1  119.70   17.46
  -3  17  -1  112.93   15.84
  -3  17  -1  104.86   14.22
   3 -17   1  123.01   13.23
   3 -17   1  113.63   11.91
   3 -17   1  119.43   13.93
   3 -17   1  126.58   13.32
   3 -17   1   97.53   12.71
   3 -17   1  105.14   12.58
  -2  16  -1  798.24   67.62
  -2  16  -1  707.84   64.37
  -2  16  -1  724.96   65.08
   2 -16   1  845.34   65.49
   2 -16   1  787.93   64.66
   2 -16   1  808.20   64.41
   2 -16   1  782.74   65.42
   2 -16   1  786.53   64.79
   2 -16   1  824.66   65.63
  -1  15  -1  144.11   18.01
  -1  15  -1  167.63   15.75
  -1  15  -1  135.18   16.54
  -1  15  -1  152.00   14.00
  -1  15  -1  136.61   18.51
  -1  15  -1  123.36   17.22
  -1  15  -1  180.43   15.87
   1 -15   1  198.19   15.51
   1 -15   1  168.93   15.95
   1 -15   1  153.01   16.24
   1 -15   1  176.21   14.82
   1 -15   1  155.68   16.03
   1 -15   1  171.25   15.29
   0  14  -1   -4.11    5.48
   0  14  -1    4.42    3.92
   0  14  -1    7.08    4.19
   0  14  -1   -2.50    5.20
   0  14  -1    3.67    4.34
   0 -14   1    6.40    4.01
   0 -14   1    0.48    3.71
   0 -14   1    8.26    4.11
   0 -14   1    7.94    3.34
   0 -14   1    1.92    4.39
   0 -14   1    6.06    4.12
   1  13  -1   55.14    9.51
   1  13  -1   82.03   14.57
   1  13  -1   68.65   10.51
   1  13  -1   63.98   11.64
   1  13  -1   82.65   11.78
  -1 -13   1   81.24    9.61
  -1 -13   1   80.05    9.94
  -1 -13   1   96.84   11.89
  -1 -13   1   66.85    9.67
  -1 -13   1   95.68   10.34
  -1 -13   1   72.55    9.37
   2  12  -1  102.40    8.80
   2  12  -1   82.78   11.35
   2  12  -1   82.41   12.08
   2  12  -1  103.74   11.30
   2  12  -1   55.01   14.28
   2  12  -1   93.85   14.03
  -2 -12   1   94.27   10.73
  -2 -12   1   81.75   10.98
  -2 -12   1   94.82   10.37
  -2 -12   1   62.42   11.67
  -2 -12   1   74.87   11.24
  -2 -12   1   93.30    8.04
   3  11  -1  702.58   58.51
   3  11  -1  692.86   57.88
   3  11  -1  722.16   55.47
   3  11  -1  649.63   56.46
   3  11  -1  673.64   56.73
   3  11  -1  609.44   62.50
  -3 -11   1  670.64   56.52
  -3 -11   1  661.52   56.54
  -3 -11   1  719.50   54.73
  -3 -11   1  576.37   57.62
  -3 -11   1  650.51   55.27
  -3 -11   1  652.21   56.93
   4  10  -1  536.28   53.21
   4  10  -1  558.36   47.64
   4  10  -1  621.66   47.86
   4  10  -1  533.01   46.56
   4  10  -1  499.64   46.26
   4  10  -1  553.60   48.24
  -4 -10   1  584.09   47.39
  -4 -10   1  506.12   47.95
  -4 -10   1  485.35   46.32
  -4 -10   1  528.78   46.57
  -4 -10   1  564.06   45.57
   5   9  -1   14.14    5.86
   5   9  -1   27.14    6.93
   5   9  -1   19.46    5.55
   5   9  -1   26.80   10.61
   5   9  -1   20.23    3.88
  -5  -9   1   17.53    5.29
  -5  -9   1   13.94    7.41
  -5  -9   1    9.67    6.16
  -5  -9   1   18.49    7.84
  -5  -9   1   17.94    6.27
   6   8  -1  125.90   12.61
   6   8  -1  142.74   18.17
   6   8  -1  116.08   15.07
   6   8  -1  102.48   22.39
   6   8  -1  105.96   10.58
   6   8  -1  139.37   16.83
   6   8  -1  103.30   11.92
   6   8  -1  103.06   14.34
  -6  -8   1   93.71   14.27
  -6  -8   1  108.16   15.28
  -6  -8   1  112.64   15.48
  -6  -8   1  133.32   13.61
   7   7  -1   16.23    7.42
   7   7  -1    6.58   10.84
   7   7  -1    1.58    4.92
   7   7  -1    4.16    6.03
   7   7  -1    1.92    7.05
   7   7  -1    7.66    6.28
  -7  -7   1   -2.68    7.22
  -7  -7   1    3.34    7.07
  -7  -7   1   -2.64    7.64
  -7  -7   1    3.12    5.42
   8   6  -1   23.71    9.99
   8   6  -1    2.17   11.63
   8   6  -1   -1.89    7.19
   8   6  -1    7.88    8.14
   8   6  -1    2.21    5.72
   8   6  -1   -5.17    6.93
  -8  -6   1   13.85    7.62
  -8  -6   1   -0.36    7.67
  -8  -6   1   -0.49    7.98
  -8  -6   1   17.25    9.34
   9   5  -1    9.11    8.90
   9   5  -1    7.54    9.93
   9   5  -1   28.90   10.97
   9   5  -1   14.93   11.37
   9   5  -1   13.44    7.80
  -9  -5   1   20.33   18.21
  -9  -5   1   17.46   10.23
  -9  -5   1   15.38    8.12
  -9  -5   1   25.89   10.81
  -5  21  -1   12.89    9.18
  -5  21  -1    7.67   10.54
  -5  21  -1   10.83    9.41
  -5  21  -1   33.07   11.11
  -5  21  -1   -3.59    6.97
  -5  21  -1   15.23    8.25
   5 -21   1    7.12    9.21
   5 -21   1   11.54    7.64
   5 -21   1   19.57    7.36
   5 -21   1    5.76    8.07
   5 -21   1    1.96    7.28
   5 -21   1  -15.30    6.40
  -4  20  -1   36.46   10.09
  -4  20  -1   29.93    9.10
  -4  20  -1   55.67   12.45
  -4  20  -1   45.49   10.39
  -4  20  -1   36.35    8.07
  -4  20  -1   65.41   14.72
   4 -20   1   37.15    9.72
   4 -20   1   52.08    8.72
   4 -20   1   49.72    8.52
   4 -20   1   52.07   10.53
   4 -20   1   38.73    8.72
  -3  19  -1   12.27    6.14
  -3  19  -1   21.18    8.16
  -3  19  -1   11.33    8.43
  -3  19  -1   12.58    6.09
  -3  19  -1    7.90    4.77
  -3  19  -1   11.81    7.17
   3 -19   1   18.96    6.59
   3 -19   1   12.62    5.93
   3 -19   1    5.81    4.63
   3 -19   1   18.66    7.02
   3 -19   1   12.83    6.09
   3 -19   1   14.32    6.73
  -2  18  -1   39.30    9.94
  -2  18  -1   33.48    7.74
  -2  18  -1   36.06    8.23
  -2  18  -1   40.01    5.99
  -2  18  -1   26.81    6.87
  -2  18  -1   21.82    8.33
   2 -18   1   36.24    6.58
   2 -18   1   46.36    6.50
   2 -18   1   22.98    6.51
   2 -18   1   33.42    7.35
   2 -18   1   48.18    6.85
  -1  17  -1  703.22   52.28
  -1  17  -1  633.45   49.66
  -1  17  -1  548.64   54.76
  -1  17  -1  644.04   52.12
  -1  17  -1  568.19   54.01
  -1  17  -1  577.97   53.08
   1 -17   1  653.94   51.14
   1 -17   1  620.13   51.83
   1 -17   1  545.50   51.70
   1 -17   1  628.69   51.50
   1 -17   1  561.37   52.15
   1 -17   1  625.94   50.90
   0  16  -1   17.05    6.99
   0  16  -1   19.52    8.77
   0  16  -1    8.45    8.50
   0  16  -1   17.76    5.36
   0  16  -1    8.82    5.15
   0 -16   1    9.95    5.84
   0 -16   1    6.33    5.25
   0 -16   1   13.61    5.10
   0 -16   1   22.00    4.63
   0 -16   1   14.09    5.23
   1  15  -1  618.98   59.47
   1  15  -1  622.03   58.35
   1  15  -1  673.97   57.54
   1  15  -1  630.82   57.11
   1  15  -1  638.13   61.79
  -1 -15   1  700.37   56.62
  -1 -15   1  731.35   56.95
  -1 -15   1  624.59   56.81
  -1 -15   1  633.37   56.79
  -1 -15   1  746.91   58.25
  -1 -15   1  730.13   57.23
   2  14  -1   19.99    9.49
   2  14  -1   15.91    6.98
   2  14  -1   24.33    6.61
   2  14  -1   24.14   10.99
   2  14  -1   25.13    6.60
  -2 -14   1   30.41    7.02
  -2 -14   1   43.24    7.42
  -2 -14   1   23.19    8.14
  -2 -14   1   23.49    6.26
  -2 -14   1   22.98    6.68
   3  13  -1   26.58   12.32
   3  13  -1   39.01    9.37
   3  13  -1   35.76    7.40
   3  13  -1   29.36    7.82
   3  13  -1   29.25    8.85
  -3 -13   1   32.39    7.54
  -3 -13   1   39.38    8.43
  -3 -13   1   38.47    4.70
  -3 -13   1   32.40    9.23
  -3 -13   1   31.74    7.81
  -3 -13   1   49.47    6.74
   4  12  -1  147.02   16.48
   4  12  -1  127.25   25.09
   4  12  -1  171.42   18.04
   4  12  -1  134.48   16.30
   4  12  -1  169.52   18.86
  -4 -12   1  142.56   18.39
  -4 -12   1  163.34   16.95
  -4 -12   1  165.73   15.44
  -4 -12   1  167.08   17.51
  -4 -12   1  139.37   16.49
   5  11  -1    3.26    5.01
   5  11  -1    7.01    9.56
   5  11  -1   -0.91    4.59
   5  11  -1   -3.32    5.83
   5  11  -1   11.40    5.96
   5  11  -1   -2.33    4.22
  -5 -11   1   -2.40    5.99
  -5 -11   1   -9.60    4.23
  -5 -11   1    6.22    5.51
  -5 -11   1    1.71    7.12
  -5 -11   1    7.25    4.11
   6  10  -1  362.17   36.09
   6  10  -1  372.79   36.32
   6  10  -1  391.53   33.94
   6  10  -1  403.37   34.90
   6  10  -1  399.56   38.47
   6  10  -1  372.14   36.86
   6  10  -1  402.81   45.78
  -6 -10   1  374.74   36.87
  -6 -10   1  397.48   37.45
  -6 -10   1  416.46   37.02
  -6 -10   1  459.99   35.71
   7   9  -1   32.06    9.95
   7   9  -1   63.14   13.11
   7   9  -1   36.50    9.87
   7   9  -1   62.43    8.90
   7   9  -1   45.89    9.88
   7   9  -1   87.34   21.30
  -7  -9   1   44.20    9.08
  -7  -9   1   42.22   10.47
  -7  -9   1   54.20   11.82
  -7  -9   1   45.65   12.47
   8   8  -1   12.21    8.62
   8   8  -1   18.39    6.51
   8   8  -1    9.86    9.14
   8   8  -1   22.82   11.98
   8   8  -1  -10.48   11.49
   8   8  -1   15.75    8.35
   8   8  -1   16.99   16.59
   8   8  -1    3.86   10.02
  -8  -8   1    0.86   10.08
  -8  -8   1   27.04    9.74
  -8  -8   1    4.65    9.59
  -8  -8   1   10.33    7.84
  -8  -8   1   16.38   10.10
   9   7  -1   29.05   10.27
   9   7  -1    5.09   11.89
   9   7  -1   33.46   10.46
  -9  -7   1    0.50   11.78
  -9  -7   1  -16.00    8.02
  -9  -7   1   14.64   11.83
  -9  -7   1   -1.92    9.30
  -5  23  -1    4.02    9.24
  -5  23  -1   10.82   19.61
  -5  23  -1   12.50   10.62
  -5  23  -1    9.03    9.41
   5 -23   1   11.95    9.96
   5 -23   1   -2.58    8.19
   5 -23   1   12.37    9.56
   5 -23   1    2.40    9.16
  -4  22  -1  176.12   19.66
  -4  22  -1  128.93   23.12
  -4  22  -1  141.79   19.58
  -4  22  -1  207.66   24.20
  -4  22  -1  145.57   22.55
  -4  22  -1  142.18   21.32
   4 -22   1  190.13   18.83
   4 -22   1  188.11   19.57
   4 -22   1  169.54   18.50
   4 -22   1  159.56   20.45
   4 -22   1  183.87   19.17
   4 -22   1  201.19   20.53
  -3  21  -1   -3.41    6.03
  -3  21  -1    6.41    7.33
  -3  21  -1   15.33    9.11
  -3  21  -1   10.27    4.29
   3 -21   1    5.15    7.04
   3 -21   1   15.05    7.07
   3 -21   1   -0.67    6.49
   3 -21   1   -2.29    4.40
   3 -21   1   -0.11    6.25
  -2  20  -1    2.36    5.59
  -2  20  -1   -6.11    7.79
  -2  20  -1   -9.36    5.71
  -2  20  -1   -0.16    2.17
  -2  20  -1    2.31    4.88
  -2  20  -1    7.48    7.19
   2 -20   1    2.01    5.89
   2 -20   1   -6.57    5.89
   2 -20   1    5.58    5.66
   2 -20   1   -5.03    4.20
   2 -20   1   -0.67    5.14
   2 -20   1    1.61    4.98
  -1  19  -1  195.10   17.88
  -1  19  -1  159.52   20.28
  -1  19  -1  193.31   19.01
  -1  19  -1  182.47   22.15
  -1  19  -1  128.23   18.44
   1 -19   1  119.87   17.33
   1 -19   1  187.44   16.81
   1 -19   1  163.30   16.19
   1 -19   1  157.11   16.90
   1 -19   1  145.31   17.83
   1 -19   1  167.96   15.83
   0  18  -1    7.19    5.47
   0  18  -1    7.89    4.90
   0  18  -1   -8.89    7.27
   0  18  -1   -1.87    5.06
   0  18  -1   -9.43    6.48
   0 -18   1    1.70    4.85
   0 -18   1    0.07    4.69
   0 -18   1    1.61    4.20
   0 -18   1    0.34    5.56
   0 -18   1    4.30    5.19
   0 -18   1    0.77    4.81
   1  17  -1  504.86   41.21
   1  17  -1  474.36   40.94
   1  17  -1  400.52   41.52
   1  17  -1  523.89   44.75
  -1 -17   1  451.96   40.15
  -1 -17   1  446.49   39.68
  -1 -17   1  430.07   41.19
  -1 -17   1  425.16   39.76
  -1 -17   1  466.39   40.24
  -1 -17   1  441.37   40.23
   2  16  -1    4.03    8.68
   2  16  -1    2.53    9.30
   2  16  -1    8.05    6.63
   2  16  -1   -1.69    5.96
   2  16  -1    2.08    5.36
  -2 -16   1   13.17    6.23
  -2 -16   1    2.32    6.50
  -2 -16   1   15.60    8.03
  -2 -16   1   10.80    5.65
  -2 -16   1    8.87    5.30
  -2 -16   1   18.33    5.21
   3  15  -1  137.84   19.88
   3  15  -1  100.71   16.41
   3  15  -1  131.24   15.83
   3  15  -1  155.87   15.86
   3  15  -1   76.49   20.80
  -3 -15   1   92.62   14.77
  -3 -15   1  118.35   15.03
  -3 -15   1   89.83   16.43
  -3 -15   1  105.48   12.34
   4  14  -1   96.92   13.59
   4  14  -1   67.40   11.76
   4  14  -1   97.05   15.87
   4  14  -1   50.64   12.85
  -4 -14   1   91.74   12.80
  -4 -14   1   69.32   14.25
  -4 -14   1  107.78   10.92
  -4 -14   1   71.92   11.90
  -4 -14   1   78.40   13.56
   5  13  -1    5.45    6.92
   5  13  -1    3.67    6.69
   5  13  -1    7.94   12.42
   5  13  -1   -3.05    5.92
   5  13  -1   -0.58    5.85
   5  13  -1   -0.64    5.79
  -5 -13   1   10.86    7.37
  -5 -13   1    9.10    7.42
  -5 -13   1   -9.81    6.62
  -5 -13   1   10.54    5.22
  -5 -13   1    4.31    5.75
   6  12  -1   41.79   10.78
   6  12  -1   27.19   10.54
   6  12  -1   13.17   12.54
   6  12  -1   34.62    7.30
   6  12  -1   33.28    8.67
   6  12  -1   21.83    6.16
   6  12  -1   28.28    8.50
  -6 -12   1   17.13    7.81
  -6 -12   1   16.90    9.01
  -6 -12   1   18.73    9.75
  -6 -12   1   21.25    8.29
   7  11  -1   11.06    5.95
   7  11  -1    3.10    6.66
   7  11  -1  -14.06   20.64
   7  11  -1    8.20    7.47
   7  11  -1   15.34    9.40
  -7 -11   1    3.51    6.39
  -7 -11   1   19.76    7.64
  -7 -11   1    4.05    8.16
   8  10  -1   14.38    6.92
   8  10  -1   11.23    9.36
   8  10  -1    0.79    7.27
   8  10  -1   13.00   13.32
   8  10  -1   29.78   19.47
   8  10  -1   26.70   17.25
   8  10  -1    9.79    9.38
   8  10  -1    8.89    9.94
  -8 -10   1    6.53   10.53
  -8 -10   1    8.06    7.74
  -8 -10   1    9.34   11.70
  -8 -10   1   23.96    8.75
  -8 -10   1   14.86   10.89
   9   9  -1   -7.25   10.00
   9   9  -1   42.96   14.59
   9   9  -1    2.47   13.89
  -9  -9   1   -6.33    9.12
  -9  -9   1    2.91   10.72
  -9  -9   1  -11.73   13.49
  -9  -9   1    0.01   13.51
  -4  24  -1  102.50   17.58
  -4  24  -1  123.27   17.41
  -4  24  -1  145.26   21.26
  -4  24  -1  134.09   17.51
  -4  24  -1  117.23   20.57
   4 -24   1  124.26   15.62
   4 -24   1   97.81   14.99
   4 -24   1  117.72   17.64
   4 -24   1  101.91   16.37
   4 -24   1  140.88   16.40
  -3  23  -1   -2.17    7.87
  -3  23  -1    7.07   10.18
  -3  23  -1   -4.71    7.84
  -3  23  -1    4.98    9.60
  -3  23  -1    6.07    7.19
   3 -23   1   10.35    7.18
   3 -23   1   13.88    8.13
   3 -23   1   -8.99    6.78
   3 -23   1    7.53    7.29
   3 -23   1    2.93    6.82
   3 -23   1   -3.50    6.21
  -2  22  -1  144.21   15.80
  -2  22  -1  125.04   20.07
  -2  22  -1   96.48   14.25
   2 -22   1  102.14   14.33
   2 -22   1  119.45   13.98
   2 -22   1  116.33   13.73
   2 -22   1   98.98   15.18
   2 -22   1  116.45   13.39
  -1  21  -1   19.97    7.71
  -1  21  -1   38.50    9.04
  -1  21  -1   16.98    9.75
  -1  21  -1   29.76   10.99
  -1  21  -1    9.27    6.33
   1 -21   1   21.14    6.13
   1 -21   1   13.77    6.53
   1 -21   1   17.08    8.15
   1 -21   1   13.43    7.07
   1 -21   1   16.59    6.53
   1 -21   1   22.81    5.74
   0  20  -1   -3.06    7.31
   0  20  -1    4.77    5.30
   0  20  -1    2.89    6.29
   0  20  -1   -3.91    7.83
   0  20  -1    0.52    5.50
   0 -20   1   -2.43    6.46
   0 -20   1   -3.91    5.10
   0 -20   1   -3.58    5.30
   0 -20   1   -1.07    4.19
   0 -20   1    3.73    5.74
   1  19  -1  185.24   22.99
   1  19  -1  138.03   15.44
   1  19  -1  118.22   16.25
   1  19  -1   97.13   16.35
   1  19  -1  153.41   23.59
  -1 -19   1  118.03   14.38
  -1 -19   1  118.15   14.36
  -1 -19   1  109.80   15.31
  -1 -19   1   97.38   15.79
  -1 -19   1  121.78   14.18
  -1 -19   1  112.88   14.41
   2  18  -1   58.25   16.95
   2  18  -1   32.16   12.47
   2  18  -1   35.76   11.70
   2  18  -1   28.31    9.12
   2  18  -1   65.81   12.12
  -2 -18   1   73.22   11.17
  -2 -18   1   45.16    9.78
  -2 -18   1   58.80    9.28
  -2 -18   1   62.17    9.97
  -2 -18   1   42.96   10.27
  -2 -18   1   44.12   11.45
   3  17  -1   58.81   11.69
   3  17  -1   81.47   19.64
   3  17  -1   23.95   11.19
   3  17  -1   42.54   13.92
   3  17  -1   48.76   11.04
  -3 -17   1   24.67   10.34
  -3 -17   1   52.31   12.41
  -3 -17   1   38.04    9.83
  -3 -17   1   37.92   10.33
   4  16  -1  175.24   31.94
   4  16  -1  196.71   21.40
   4  16  -1  212.37   21.60
   4  16  -1  231.95   25.86
   4  16  -1  145.77   22.78
  -4 -16   1  167.41   21.31
  -4 -16   1  166.58   22.75
  -4 -16   1  194.32   21.45
  -4 -16   1  157.59   18.33
   5  15  -1   50.58   11.11
   5  15  -1   56.32   11.15
   5  15  -1   55.56   13.28
   5  15  -1   62.91   13.64
   5  15  -1   52.59   20.24
   5  15  -1   52.30   12.85
  -5 -15   1   51.07   11.24
  -5 -15   1   57.23    9.31
  -5 -15   1   63.91   13.29
  -5 -15   1   39.86   12.89
  -5 -15   1   29.86   11.13
   6  14  -1   17.52    7.70
   6  14  -1    0.86    8.54
   6  14  -1   10.13    8.97
   6  14  -1    6.34    8.41
   6  14  -1   12.02    7.38
   6  14  -1    7.87   14.30
  -6 -14   1   10.98    9.25
  -6 -14   1   16.91    9.12
  -6 -14   1   13.92    8.38
  -6 -14   1   15.13    6.70
   7  13  -1   33.97   11.62
   7  13  -1   21.93   12.80
   7  13  -1   20.01   10.82
   7  13  -1   13.00    9.05
   7  13  -1   14.46   17.71
   7  13  -1   31.97    7.81
  -7 -13   1   35.95   12.52
  -7 -13   1   32.96   11.52
  -7 -13   1   31.89    8.22
   8  12  -1   11.53   10.25
   8  12  -1   42.52   20.98
   8  12  -1    5.18   11.65
   8  12  -1    7.47   11.57
   8  12  -1    2.06   10.14
   8  12  -1    8.87    8.14
  -8 -12   1   14.17    9.98
  -8 -12   1    5.33    8.35
  -8 -12   1    7.04   10.02
  -8 -12   1   31.85   11.76
  -3  25  -1    8.07    9.23
  -3  25  -1   -1.51    9.88
  -3  25  -1    4.94   11.44
  -3  25  -1   16.02   14.33
  -3  25  -1    4.28    8.37
   3 -25   1    0.47    8.36
   3 -25   1   18.06    9.50
   3 -25   1    6.44    8.94
   3 -25   1    8.86    7.61
   3 -25   1   10.51    7.87
   3 -25   1  -12.55    9.20
  -2  24  -1    3.26    8.42
  -2  24  -1   10.96   11.33
  -2  24  -1   13.98   10.72
  -2  24  -1   10.31    9.09
  -2  24  -1   17.49    7.77
   2 -24   1    9.85    7.99
   2 -24   1   -4.72    6.45
   2 -24   1   19.31    8.39
   2 -24   1   13.78    6.27
   2 -24   1   10.69   11.96
   2 -24   1    2.45    6.48
  -1  23  -1  288.92   26.09
  -1  23  -1  222.68   30.20
  -1  23  -1  269.99   24.67
  -1  23  -1  244.66   25.23
  -1  23  -1  241.66   28.24
   1 -23   1  214.26   25.17
   1 -23   1  217.92   24.60
   1 -23   1  242.90   23.20
   1 -23   1  229.30   23.42
   1 -23   1  190.51   23.66
   1 -23   1  220.65   23.50
   1 -23   1  230.50   22.27
   0  22  -1   11.93    7.27
   0  22  -1    3.48    9.02
   0  22  -1    6.08    7.76
   0  22  -1    0.70   10.67
   0  22  -1    5.26    7.02
   0 -22   1    5.95    6.26
   0 -22   1    2.12    5.58
   0 -22   1   -0.19    6.79
   0 -22   1    7.87    6.41
   0 -22   1    1.10    5.84
   0 -22   1    3.06    7.31
   1  21  -1    3.63    7.89
   1  21  -1   16.41    7.61
   1  21  -1   -0.07   10.01
   1  21  -1   14.71    8.56
   1  21  -1    9.48   11.04
  -1 -21   1    8.65    7.63
  -1 -21   1    2.48    7.31
  -1 -21   1   11.48    6.20
  -1 -21   1   15.98    7.10
  -1 -21   1   25.49    7.24
  -1 -21   1   17.75    7.05
   2  20  -1   25.88   10.13
   2  20  -1   24.34    9.03
   2  20  -1   41.33   14.01
   2  20  -1   23.76   13.42
  -2 -20   1   28.75    9.27
  -2 -20   1   15.39    8.89
  -2 -20   1   29.36    8.16
  -2 -20   1   32.47    8.55
  -2 -20   1   17.25    8.74
   3  19  -1   -0.03    7.80
   3  19  -1    4.94   11.20
   3  19  -1   10.79    8.62
   3  19  -1   23.96   14.70
   3  19  -1   15.10   10.30
  -3 -19   1    8.91    8.11
  -3 -19   1   10.90    7.67
  -3 -19   1    1.08    7.06
  -3 -19   1   -1.54    8.98
  -3 -19   1   23.22    7.07
   4  18  -1  219.41   25.74
   4  18  -1  263.16   40.38
   4  18  -1  255.20   25.68
   4  18  -1  202.25   28.41
   4  18  -1  219.85   30.17
  -4 -18   1  208.84   27.03
  -4 -18   1  162.65   24.46
  -4 -18   1  201.66   25.18
   5  17  -1   -6.18   11.17
   5  17  -1   12.27   16.38
   5  17  -1   15.54    8.08
   5  17  -1    1.87    9.08
   5  17  -1   11.89   11.46
   5  17  -1   -1.83    8.61
  -5 -17   1   -0.35   10.24
  -5 -17   1   -3.97    7.62
  -5 -17   1   12.97    9.02
  -5 -17   1    1.09    9.57
  -5 -17   1   10.99    6.24
   6  16  -1   62.58   15.87
   6  16  -1   76.71   14.50
   6  16  -1   57.28   25.24
   6  16  -1   53.89   12.95
   6  16  -1   59.31   13.09
  -6 -16   1   73.41   16.61
  -6 -16   1   59.51   10.79
  -6 -16   1   69.93   15.69
  -6 -16   1   85.62   15.35
  -6 -16   1   74.97   13.54
   7  15  -1   38.00   22.07
   7  15  -1   43.47   14.07
   7  15  -1   95.47   18.09
   7  15  -1   66.01   15.43
   7  15  -1   59.40   12.19
   7  15  -1   49.75   10.65
  -7 -15   1   52.38   10.69
  -7 -15   1   57.74   14.09
  -7 -15   1   65.71   14.52
  -7 -15   1   32.90   12.52
   8  14  -1  -20.73   13.45
   8  14  -1   -0.02   12.88
   8  14  -1   30.70   23.33
   8  14  -1   -4.32   10.16
   8  14  -1    8.83   10.51
  -8 -14   1  -14.23   14.00
  -8 -14   1    8.20   15.94
  -8 -14   1    7.24   11.58
  -8 -14   1   -1.55   12.62
  -2  26  -1   29.87   14.71
  -2  26  -1   46.15   13.05
  -2  26  -1   48.16   13.01
  -2  26  -1   55.85   11.33
  -2  26  -1   46.43   16.64
   2 -26   1   48.48    9.97
   2 -26   1   38.59   11.17
   2 -26   1   30.92    9.26
   2 -26   1   21.35   11.70
   2 -26   1   25.25   10.14
  -1  25  -1  168.37   17.86
  -1  25  -1  111.98   18.11
  -1  25  -1  110.39   19.95
  -1  25  -1  139.74   18.02
   1 -25   1  104.08   15.68
   1 -25   1  141.02   16.91
   1 -25   1  108.34   17.39
   1 -25   1  143.52   16.36
   1 -25   1  100.58   14.20
   1 -25   1  113.23   17.42
   0  24  -1   14.29    9.34
   0  24  -1   26.72   13.18
   0  24  -1   26.73    8.81
   0  24  -1   25.33   12.14
   0  24  -1   23.59    9.16
   0 -24   1   10.80   10.97
   0 -24   1   12.38    8.66
   0 -24   1   12.27    6.75
   0 -24   1   11.19    8.27
   0 -24   1   10.85    7.25
   0 -24   1   27.02    7.68
   1  23  -1   50.64   11.57
   1  23  -1   49.74   12.87
   1  23  -1   57.40   11.74
   1  23  -1   54.81   17.50
   1  23  -1   57.15   18.52
  -1 -23   1   72.93   11.80
  -1 -23   1   59.00   11.31
  -1 -23   1   60.48    9.95
  -1 -23   1   52.09   10.92
  -1 -23   1   51.60   10.52
   2  22  -1   81.62   14.83
   2  22  -1   79.70   18.89
   2  22  -1   74.75   14.94
   2  22  -1  111.64   24.54
  -2 -22   1   78.00   14.94
  -2 -22   1  100.28   14.57
  -2 -22   1   70.61   15.18
  -2 -22   1  103.72   14.03
  -2 -22   1   75.82   13.21
   3  21  -1    3.12   12.78
   3  21  -1   -4.79   12.43
   3  21  -1   -6.84    8.24
   3  21  -1    6.18   10.52
  -3 -21   1  -17.53   15.73
  -3 -21   1    2.50    6.58
  -3 -21   1   -5.16    8.89
  -3 -21   1    6.73    9.51
  -3 -21   1   -1.41    7.60
   4  20  -1    2.54   23.16
   4  20  -1  -22.75    9.61
   4  20  -1   -9.01    8.83
   4  20  -1  -11.14    8.13
   4  20  -1   -4.84    9.06
  -4 -20   1   -4.23   10.37
  -4 -20   1    7.70    6.42
  -4 -20   1   -4.41    8.44
  -4 -20   1    3.09    9.53
  -4 -20   1   -6.45   10.14
   5  19  -1   18.26   11.33
   5  19  -1  -24.97   15.34
   5  19  -1   10.74   10.54
   5  19  -1    8.23   13.80
   5  19  -1   18.83   12.75
   5  19  -1   36.47   15.19
  -5 -19   1    6.94    6.71
  -5 -19   1    1.49   11.64
  -5 -19   1   -6.45   10.68
  -5 -19   1  -16.25   10.91
  -5 -19   1    7.56    9.60
   6  18  -1   58.01   14.22
   6  18  -1   75.24   19.00
   6  18  -1   51.30   15.71
   6  18  -1   37.79   14.84
   6  18  -1   29.54   14.89
   6  18  -1   38.33   20.87
  -6 -18   1   39.76    9.77
  -6 -18   1   36.83   14.12
  -6 -18   1   37.92   13.49
  -6 -18   1   74.09   16.93
  -6 -18   1   31.41   12.03
   7  17  -1    4.02   14.26
   7  17  -1    8.67   21.00
   7  17  -1    1.96   12.16
   7  17  -1   14.39    9.74
   7  17  -1   -1.71   11.34
   7  17  -1   22.78   15.08
  -7 -17   1   43.28   14.39
  -7 -17   1   16.44   13.44
  -7 -17   1    2.29    9.74
  -7 -17   1    6.75   15.10
  -1  27  -1   39.43   16.07
  -1  27  -1   29.55    9.71
  -1  27  -1   24.74   15.80
  -1  27  -1   23.75   12.16
   1 -27   1   23.78   10.85
   1 -27   1   16.95    9.18
   1 -27   1   35.63    9.28
   1 -27   1   16.21   10.21
   0  26  -1    1.62    8.51
   0  26  -1   12.82   11.96
   0  26  -1    5.56    9.18
   0  26  -1    0.66   13.92
   0 -26   1    7.37    7.29
   0 -26   1    6.01    8.01
   0 -26   1   10.10    9.85
   0 -26   1   -2.17    8.27
   0 -26   1  -11.65    7.88
   1  25  -1  112.15   22.33
   1  25  -1  111.18   18.59
   1  25  -1  143.85   19.08
   1  25  -1  138.02   17.83
   1  25  -1  106.90   23.71
  -1 -25   1  111.83   16.61
  -1 -25   1  125.18   16.89
  -1 -25   1  120.15   18.81
  -1 -25   1  142.29   17.42
  -1 -25   1  104.79   16.50
   2  24  -1   33.10   12.41
   2  24  -1    8.09    9.34
   2  24  -1   40.62   15.09
   2  24  -1   21.58   16.69
   2  24  -1   38.54   13.94
  -2 -24   1   35.09   11.75
  -2 -24   1   22.35   10.70
  -2 -24   1   24.20   10.17
  -2 -24   1   25.79   10.01
  -2 -24   1   23.09    9.55
   3  23  -1   11.17   11.06
   3  23  -1   35.40   15.57
   3  23  -1   54.25   14.26
   3  23  -1   66.23   21.31
   3  23  -1   35.72   12.05
  -3 -23   1   38.62   13.48
  -3 -23   1   38.43   12.31
  -3 -23   1   41.32   11.61
  -3 -23   1   46.62   13.12
   4  22  -1   20.04   19.46
   4  22  -1   24.03   17.37
   4  22  -1   43.73   16.29
   4  22  -1   15.44   12.63
   4  22  -1   29.33   15.11
  -4 -22   1   48.70   14.22
  -4 -22   1   37.15   14.85
  -4 -22   1   22.32   14.33
  -4 -22   1   31.26   13.11
  -4 -22   1   53.47    9.79
   5  21  -1  -12.60   13.28
   5  21  -1   -6.33   11.96
   5  21  -1   26.70   18.10
   5  21  -1   12.18   14.81
   5  21  -1   -0.44   13.04
   5  21  -1    8.43   18.83
  -5 -21   1   -3.24   11.24
  -5 -21   1   -5.50    8.58
  -5 -21   1  -11.75   10.63
  -5 -21   1    1.13   12.11
  -5 -21   1   -5.54   12.67
   6  20  -1   34.22   14.83
   6  20  -1    1.89   24.70
   6  20  -1   28.57   14.23
   6  20  -1   19.02   16.30
  -6 -20   1   24.51   14.35
  -6 -20   1   41.79   15.10
  -6 -20   1  -12.38   12.31
   7  19  -1  -10.84   14.68
  -7 -19   1   31.38   30.23
   1  27  -1   32.11   11.68
   1  27  -1   28.58   18.56
   1  27  -1   45.85   18.37
   1  27  -1   34.75   12.69
  -1 -27   1   34.11   13.64
  -1 -27   1   30.70   10.05
  -1 -27   1   17.28   10.67
   2  26  -1   -6.71   10.69
   2  26  -1  -26.24   11.41
   2  26  -1    3.49   14.70
   2  26  -1   21.94   18.27
   2  26  -1   30.63   13.82
  -2 -26   1   11.24   11.91
  -2 -26   1   16.16   11.66
  -2 -26   1    6.38    9.48
  -2 -26   1    9.52    9.98
   3  25  -1   14.70   11.93
   3  25  -1   31.99   15.15
   3  25  -1   45.76   18.11
   3  25  -1   18.07   13.74
   3  25  -1   33.94   20.08
  -3 -25   1   37.67   14.48
  -3 -25   1   42.04   13.81
  -3 -25   1   39.32   12.57
  -3 -25   1   14.93   11.74
   4  24  -1   63.95   23.06
   4  24  -1  104.70   27.18
   4  24  -1   65.86   19.30
   4  24  -1   77.55   18.35
   4  24  -1   71.68   18.55
  -4 -24   1   47.87   16.76
  -4 -24   1   79.33   17.59
  -4 -24   1   90.69   16.94
  -4 -24   1   61.43   18.93
   5  23  -1  -12.05   20.99
   5  23  -1    7.40   20.89
   5  23  -1   21.46   17.90
   5  23  -1    3.87   14.35
   5  23  -1  -15.32   14.24
   5  23  -1  -16.00   15.09
  -5 -23   1  -16.02   13.23
  -5 -23   1  -11.86   14.88
  -5 -23   1    8.41   12.66
  -5 -23  -2    4.55   14.57
  -5 -23  -2    9.32   12.60
  -5 -23  -2   20.30   12.12
  -5 -23  -2   15.73   20.20
  -5 -23  -2   36.96   23.99
   5  23   2   42.10   23.50
   5  23   2   -0.61   14.93
   5  23   2   26.97   17.45
   5  23   2  -16.86   23.42
   5  23   2   10.86   18.23
  -4 -24  -2   -3.49   12.56
  -4 -24  -2    8.12   12.45
  -4 -24  -2   -0.40    9.06
  -4 -24  -2    7.75   12.23
  -4 -24  -2    6.15   10.94
   4  24   2  -12.30   16.07
   4  24   2  -10.07   18.56
   4  24   2   25.61   14.88
   4  24   2  -11.50   11.53
   4  24   2   -6.53   18.22
   4  24   2   17.14   21.12
  -3 -25  -2   17.63   10.09
  -3 -25  -2   20.55   12.04
  -3 -25  -2   14.79   11.17
  -3 -25  -2   18.98   10.92
   3  25   2   29.70   17.04
   3  25   2    4.94   13.14
   3  25   2   20.91   13.07
   3  25   2   -1.64   14.28
   3  25   2   -5.79   17.73
  -2 -26  -2   26.01   10.31
  -2 -26  -2   47.34   12.25
  -2 -26  -2   56.75   12.89
  -2 -26  -2   28.93   13.51
   2  26   2   37.65   14.90
   2  26   2   56.49   14.08
   2  26   2   45.76   17.56
   2  26   2   42.33   20.63
   2  26   2   68.84   20.71
  -1 -27  -2   14.51   10.34
  -1 -27  -2   18.13    9.57
  -1 -27  -2   26.17   11.71
  -1 -27  -2    0.18    9.23
   1  27   2   30.43   13.50
   1  27   2   33.98   28.68
   1  27   2   23.94   11.04
   1  27   2   18.94   15.65
   1  27   2   27.17   17.07
  -6 -20  -2   45.11   16.18
  -6 -20  -2   -2.40   15.84
  -6 -20  -2   43.27   15.71
  -6 -20  -2   43.23   18.13
   6  20   2   39.34   19.15
   6  20   2   65.69   19.87
   6  20   2   27.32   24.66
   6  20   2   61.62   16.50
   6  20   2   45.36   17.61
   6  20   2   22.11   18.60
  -5 -21  -2   62.10   17.67
  -5 -21  -2  152.17   24.84
  -5 -21  -2  117.86   16.14
  -5 -21  -2   70.98   19.10
  -5 -21  -2   99.36   19.13
   5  21   2  133.91   20.88
   5  21   2  111.70   27.69
   5  21   2  126.44   22.39
   5  21   2   62.50   23.32
   5  21   2  131.26   24.52
   5  21   2  151.43   34.78
  -4 -22  -2  -17.18    8.19
  -4 -22  -2  -10.33   10.14
  -4 -22  -2   10.02   10.85
  -4 -22  -2   -4.99    9.64
  -4 -22  -2    2.82    7.84
   4  22   2    3.70   12.34
   4  22   2    5.63   10.54
   4  22   2   12.93   15.35
   4  22   2   -1.65   18.61
   4  22   2  -18.94   17.01
   4  22   2   -6.17   14.76
  -3 -23  -2   -8.02    8.10
  -3 -23  -2    0.07    8.59
  -3 -23  -2    3.88    8.75
  -3 -23  -2   -5.60    8.96
   3  23   2  -12.67   12.91
   3  23   2    2.41   11.54
   3  23   2   20.78   11.29
   3  23   2   -1.28   15.09
   3  23   2   15.28   10.93
  -2 -24  -2   -1.69    8.88
  -2 -24  -2   -6.00    8.66
  -2 -24  -2   -2.73    8.25
  -2 -24  -2    8.58    8.83
   2  24   2   10.78   11.65
   2  24   2    9.42   15.25
   2  24   2   -0.97    7.98
   2  24   2    4.31   13.17
   2  24   2   -3.82   11.54
  -1 -25  -2   11.43    8.08
  -1 -25  -2   -5.63    7.15
  -1 -25  -2   -2.88    7.16
  -1 -25  -2   -6.74    8.45
  -1 -25  -2    1.31    7.50
   1  25   2    3.19   13.23
   1  25   2    3.13   13.42
   1  25   2    7.45    9.43
   1  25   2   -6.51    9.55
   0 -26  -2   34.01   12.35
   0 -26  -2   14.12    9.13
   0 -26  -2   22.41    7.86
   0 -26  -2   26.41    9.20
   0 -26  -2   32.28    9.62
   0  26   2   44.62   15.89
   0  26   2   42.85   10.67
   0  26   2   47.46   12.75
   0  26   2   28.09   12.62
   0  26   2   32.79   16.09
   1 -27  -2    0.20    9.70
   1 -27  -2   16.21    8.54
   1 -27  -2   -7.33    7.43
   1 -27  -2   14.21    9.43
   1 -27  -2    7.68    9.34
  -1  27   2   -3.50   14.90
  -1  27   2   10.54    9.43
  -1  27   2   -8.61   11.31
  -1  27   2    9.28   11.39
  -7 -17  -2   28.89   14.13
  -7 -17  -2   -1.26   11.72
  -7 -17  -2    8.56   12.68
  -7 -17  -2    1.21   12.98
   7  17   2   22.63   21.10
   7  17   2   26.46   19.11
   7  17   2  -14.11   10.74
   7  17   2    8.25   13.15
   7  17   2   13.46   12.72
  -6 -18  -2   -2.36   13.25
  -6 -18  -2   30.29    9.83
  -6 -18  -2    1.85   12.67
  -6 -18  -2   23.78   11.56
  -6 -18  -2   10.69   12.42
   6  18   2   10.54   13.63
   6  18   2   35.39   15.49
   6  18   2   32.10   11.78
   6  18   2   40.24   14.06
   6  18   2   35.00   14.25
   6  18   2    2.30   17.90
  -5 -19  -2   40.95    9.89
  -5 -19  -2   43.60   12.21
  -5 -19  -2   12.66   12.78
  -5 -19  -2   37.52   12.83
  -5 -19  -2    4.52   12.40
   5  19   2   38.81   20.56
   5  19   2   27.63   12.54
   5  19   2   51.59   16.54
   5  19   2   28.16   13.02
   5  19   2   57.19   14.12
   5  19   2   90.44   19.17
  -4 -20  -2  -14.35    8.69
  -4 -20  -2   -5.78    6.38
  -4 -20  -2    1.88    8.59
  -4 -20  -2   -6.51    8.68
  -4 -20  -2  -15.60    9.47
   4  20   2  -10.42    8.28
   4  20   2   -7.46    7.90
   4  20   2    1.86   16.04
   4  20   2    0.76    9.66
   4  20   2   -1.78   13.56
   4  20   2   13.67   15.36
  -3 -21  -2   69.34   14.13
  -3 -21  -2  120.30   15.77
   3  21   2   65.90   14.95
   3  21   2  134.43   28.45
   3  21   2   71.06   22.41
   3  21   2   85.38   20.15
   3  21   2   77.83   15.63
  -2 -22  -2  122.43   17.18
  -2 -22  -2  116.06   14.40
  -2 -22  -2  113.64   16.40
   2  22   2  113.06   18.15
   2  22   2  118.08   25.02
   2  22   2  103.07   17.32
  -1 -23  -2    5.41    6.42
  -1 -23  -2    3.75    7.17
  -1 -23  -2   -1.64    6.74
  -1 -23  -2   -1.95    8.02
  -1 -23  -2    0.22    7.62
   1  23   2    1.32    7.35
   1  23   2    3.66    7.03
   1  23   2   -7.73   11.05
   1  23   2   -0.69   11.65
   1  23   2   -8.21    7.41
   0 -24  -2    1.39    6.50
   0 -24  -2    8.92    8.24
   0 -24  -2   -8.76    6.44
   0 -24  -2    6.23    6.22
   0 -24  -2    5.25    6.51
   0 -24  -2    2.83    8.05
   0  24   2    0.33   11.73
   0  24   2    8.13    8.38
   0  24   2   13.81    8.83
   0  24   2   11.43   11.09
   0  24   2    8.85    9.20
   1 -25  -2   18.69    8.95
   1 -25  -2    9.15    7.99
   1 -25  -2   15.08    7.31
   1 -25  -2    3.90    8.15
   1 -25  -2   10.30    7.00
   1 -25  -2   10.92    7.82
   1 -25  -2   19.30    8.18
  -1  25   2    9.43   11.33
  -1  25   2   10.71    9.00
  -1  25   2   12.17   12.47
  -1  25   2   14.85    9.29
  -1  25   2   14.00    8.84
   2 -26  -2   83.00   14.06
   2 -26  -2   45.37   11.86
   2 -26  -2   61.25   12.20
   2 -26  -2   72.51   11.79
  -2  26   2   52.84   12.55
  -2  26   2   65.34   16.46
  -2  26   2   49.58   13.58
  -2  26   2   82.56   24.74
  -8 -14  -2   15.60   11.92
  -8 -14  -2   13.21   11.52
  -8 -14  -2   20.20   13.34
  -8 -14  -2  -16.60    9.81
   8  14   2   10.97   11.77
   8  14   2   14.04   19.59
   8  14   2   11.17   11.89
   8  14   2   21.75   14.17
   8  14   2  -12.33   21.95
  -7 -15  -2    0.71   11.00
  -7 -15  -2   20.13    8.41
  -7 -15  -2   26.84   10.47
  -7 -15  -2   37.83   13.12
   7  15   2   -7.09    7.42
   7  15   2   -2.55   10.24
   7  15   2    2.64   17.92
   7  15   2    3.84   10.88
   7  15   2   -4.04    8.45
   7  15   2   -1.37   11.02
  -6 -16  -2   -6.13   10.34
  -6 -16  -2    1.53    9.57
  -6 -16  -2   -5.98    8.17
  -6 -16  -2   10.91   11.35
  -6 -16  -2   12.72    8.20
   6  16   2    0.56   10.19
   6  16   2  -12.15   13.87
   6  16   2   -8.40   10.62
   6  16   2   -8.53    8.07
   6  16   2   -1.78    6.98
   6  16   2   25.06   12.12
  -5 -17  -2    4.70   10.13
  -5 -17  -2   10.47    9.67
  -5 -17  -2   -3.61    9.72
  -5 -17  -2   -2.78    6.54
  -5 -17  -2   -0.81    8.19
   5  17   2   -7.45    8.90
   5  17   2    7.18    8.25
   5  17   2   -4.13    8.55
   5  17   2    7.29   11.27
   5  17   2  -11.09   13.41
   5  17   2   13.83    9.36
  -4 -18  -2  -11.04    5.83
  -4 -18  -2    3.35    8.99
  -4 -18  -2    3.22    8.38
  -4 -18  -2  -14.94    7.81
  -4 -18  -2   11.62    8.35
   4  18   2   -4.79    8.33
   4  18   2   -1.36    7.82
   4  18   2    3.93   10.60
   4  18   2   19.31   11.39
   4  18   2   -6.27    8.29
   4  18   2   -3.79   13.06
  -3 -19  -2   11.14    8.00
  -3 -19  -2   20.49    9.00
  -3 -19  -2   20.84    9.46
  -3 -19  -2   15.90    9.96
   3  19   2    0.24   11.08
   3  19   2   -6.84    7.64
   3  19   2   21.96   15.86
   3  19   2   12.74    9.67
   3  19   2   36.41   10.52
  -2 -20  -2  122.96   19.32
  -2 -20  -2  133.43   18.07
  -2 -20  -2  168.18   16.22
  -2 -20  -2  173.89   17.89
  -2 -20  -2  151.74   18.69
   2  20   2  115.00   18.87
   2  20   2  195.77   24.92
   2  20   2  109.26   22.91
   2  20   2  114.28   24.27
   2  20   2  130.65   19.39
  -1 -21  -2   94.53   16.10
  -1 -21  -2  110.53   14.53
  -1 -21  -2  119.68   15.30
  -1 -21  -2  106.32   12.48
  -1 -21  -2  108.73   14.38
  -1 -21  -2  103.07   14.20
   1  21   2  123.54   17.99
   1  21   2  128.72   23.16
   1  21   2  137.02   17.58
   1  21   2  122.86   20.71
   0 -22  -2   87.53   13.55
   0 -22  -2   64.48   10.15
   0 -22  -2   72.86   11.44
   0 -22  -2   55.73   10.84
   0 -22  -2   65.92   11.18
   0 -22  -2   60.50   10.01
   0 -22  -2   67.33   10.93
   0  22   2   58.82   16.97
   0  22   2  107.06   13.58
   0  22   2   93.05   12.88
   0  22   2   69.60   15.21
   0  22   2   73.88   13.34
   1 -23  -2    4.73    7.38
   1 -23  -2   11.69    5.96
   1 -23  -2   11.68    8.51
   1 -23  -2    0.76    5.83
   1 -23  -2   -1.13    6.32
   1 -23  -2    1.49    4.54
  -1  23   2   -3.04    6.48
  -1  23   2    9.64    7.12
  -1  23   2    2.96    7.56
  -1  23   2    2.40    9.98
  -1  23   2   12.38   11.55
   2 -24  -2   14.12    7.27
   2 -24  -2   11.09    7.80
   2 -24  -2    7.21    7.02
   2 -24  -2    5.74    7.06
   2 -24  -2   14.50    7.56
   2 -24  -2    5.51    8.24
  -2  24   2   10.98    9.27
  -2  24   2   20.51   10.87
  -2  24   2   12.45   11.78
  -2  24   2   13.50    9.47
  -2  24   2   15.10    8.15
   3 -25  -2   37.07   10.59
   3 -25  -2   39.09   10.15
   3 -25  -2   37.33    9.75
   3 -25  -2   30.98    9.88
   3 -25  -2   38.45   11.68
  -3  25   2   58.35   16.92
  -3  25   2   36.83   11.90
  -3  25   2   40.99   13.98
  -3  25   2   41.40   11.12
  -3  25   2   40.07   14.51
  -8 -12  -2    6.18   10.97
  -8 -12  -2  -11.40    8.47
  -8 -12  -2   -0.34    9.84
  -8 -12  -2    2.22   10.76
   8  12   2  -14.04   14.80
   8  12   2   19.07   13.41
   8  12   2    3.81   10.28
   8  12   2   12.66    9.57
   8  12   2   -3.37   17.06
   8  12   2    6.78   11.18
  -7 -13  -2   32.52   11.20
  -7 -13  -2   24.33   10.85
  -7 -13  -2   29.13    9.96
  -7 -13  -2   44.74   11.88
   7  13   2   32.85    7.77
   7  13   2   60.49   22.54
   7  13   2   24.71   11.55
   7  13   2   43.55   11.14
   7  13   2   40.29   10.84
   7  13   2   31.61   11.77
  -6 -14  -2   40.69   12.11
  -6 -14  -2   52.38   10.33
  -6 -14  -2   55.11   13.33
  -6 -14  -2   39.01   10.86
  -6 -14  -2   29.46   12.59
   6  14   2   37.52   11.34
   6  14   2   74.33   11.92
   6  14   2   41.78   11.95
   6  14   2   25.77   18.44
   6  14   2   40.74   14.19
   6  14   2   64.01   11.43
  -5 -15  -2  229.88   25.29
  -5 -15  -2  189.93   27.66
  -5 -15  -2  214.87   23.91
  -5 -15  -2  211.85   22.66
  -5 -15  -2  221.42   23.87
   5  15   2  269.29   29.16
   5  15   2  203.50   24.12
   5  15   2  218.78   24.82
   5  15   2  219.08   23.45
   5  15   2  234.43   28.93
   5  15   2  203.28   34.64
  -4 -16  -2   -3.34    8.14
  -4 -16  -2   11.39    7.39
  -4 -16  -2   -3.74    7.15
  -4 -16  -2    6.61    7.89
  -4 -16  -2    3.77    6.51
   4  16   2   16.62    8.63
   4  16   2   -1.68   10.32
   4  16   2   10.09    9.73
   4  16   2   10.91    7.11
   4  16   2   10.09    3.33
   4  16   2   -0.02    6.94
   4  16   2   18.87   14.07
  -3 -17  -2   45.86   10.71
  -3 -17  -2   46.11   11.08
  -3 -17  -2   20.48    9.28
  -3 -17  -2   64.40   13.77
   3  17   2   50.23   12.49
   3  17   2   50.72   10.97
   3  17   2   39.25   17.25
   3  17   2   38.99   10.61
   3  17   2   35.35   13.22
  -2 -18  -2   47.71    9.75
  -2 -18  -2   50.51    7.98
  -2 -18  -2   45.83   10.28
  -2 -18  -2   45.98   10.92
  -2 -18  -2   38.23    8.56
   2  18   2    6.83   10.25
   2  18   2   29.19    9.25
   2  18   2   27.43    9.37
   2  18   2   28.70   10.71
   2  18   2   29.73   13.59
  -1 -19  -2   87.21   13.52
  -1 -19  -2   85.85   11.86
  -1 -19  -2   90.66   11.57
  -1 -19  -2   73.48   11.04
  -1 -19  -2   76.35   10.47
  -1 -19  -2   91.39   12.99
   1  19   2   91.60   13.29
   1  19   2   92.69   17.71
   1  19   2   80.96   17.26
   1  19   2   67.15   13.22
   1  19   2   93.13   13.45
   0 -20  -2  345.49   30.38
   0 -20  -2  316.72   29.70
   0 -20  -2  316.20   29.35
   0 -20  -2  307.88   30.05
   0 -20  -2  292.12   30.97
   0  20   2  386.81   31.89
   0  20   2  290.71   35.46
   0  20   2  355.55   34.49
   0  20   2  366.54   31.39
   0  20   2  336.00   32.86
   1 -21  -2    5.04    5.50
   1 -21  -2    3.65    6.63
   1 -21  -2    9.21    5.52
   1 -21  -2    4.17    4.83
   1 -21  -2    6.87    4.76
   1 -21  -2    1.69    6.27
  -1  21   2   10.08    6.10
  -1  21   2    2.93    7.98
  -1  21   2   -2.62    5.81
  -1  21   2    3.62    1.79
  -1  21   2    5.29    7.78
  -1  21   2    2.25    8.80
   2 -22  -2   93.84   12.71
   2 -22  -2  102.23   12.36
   2 -22  -2  118.75   13.57
   2 -22  -2   76.75   13.16
  -2  22   2   97.64   10.30
  -2  22   2  111.89   14.09
  -2  22   2   88.60   17.60
  -2  22   2  107.45   14.21
   3 -23  -2   21.03    8.17
   3 -23  -2   19.21    8.14
   3 -23  -2   20.21    8.07
   3 -23  -2   23.75    7.91
   3 -23  -2   24.99    8.47
  -3  23   2   25.06   12.13
  -3  23   2   22.68   11.70
  -3  23   2   26.71    9.37
  -3  23   2   19.26    9.48
  -3  23   2   16.87    9.98
   4 -24  -2   23.24    8.82
   4 -24  -2   14.69    8.91
   4 -24  -2    3.18    8.35
   4 -24  -2   11.73    8.44
   4 -24  -2   12.39    9.43
  -4  24   2   17.74   12.16
  -4  24   2   21.16   11.17
  -4  24   2   13.46   14.57
  -4  24   2   15.98    9.98
  -9  -9  -2    6.45   11.12
  -9  -9  -2   29.35   12.72
  -9  -9  -2   14.06   10.62
  -9  -9  -2   29.66   14.34
   9   9   2  -15.82    9.57
   9   9   2   16.16   17.91
   9   9   2   17.70   14.71
  -8 -10  -2   -6.70    7.94
  -8 -10  -2    4.79    9.15
  -8 -10  -2    4.68   10.22
   8  10   2    8.07   17.95
   8  10   2    0.72   11.21
   8  10   2   -2.26   14.73
   8  10   2    0.42    8.68
   8  10   2    1.02    8.69
   8  10   2   -3.61   12.74
   8  10   2   -3.88    8.37
  -7 -11  -2    8.97    8.58
  -7 -11  -2    0.49    8.03
  -7 -11  -2    9.58    6.94
  -7 -11  -2   -0.33    6.31
   7  11   2    2.50    8.58
   7  11   2    7.89    8.46
   7  11   2   39.81   16.48
   7  11   2   16.29    9.96
   7  11   2   11.79    6.44
   7  11   2    2.22    4.76
  -6 -12  -2  115.07   16.78
  -6 -12  -2  142.09   16.57
  -6 -12  -2  143.68   15.73
  -6 -12  -2  136.80   18.31
  -6 -12  -2  123.18   19.23
   6  12   2   98.29   16.64
   6  12   2  127.95   16.17
   6  12   2  104.16   15.57
   6  12   2  130.65   13.68
   6  12   2  119.83   18.63
   6  12   2  140.38   27.74
   6  12   2  109.29   16.28
  -5 -13  -2  193.40   25.08
  -5 -13  -2  212.22   22.43
  -5 -13  -2  190.81   24.58
  -5 -13  -2  232.11   24.19
   5  13   2  260.13   26.51
   5  13   2  238.99   24.23
   5  13   2  202.12   22.57
   5  13   2  242.46   24.77
   5  13   2  226.81   22.87
   5  13   2  161.60   31.68
  -4 -14  -2    5.23    5.47
  -4 -14  -2   -0.51    6.64
  -4 -14  -2   -0.76    4.60
  -4 -14  -2   11.96    6.97
  -4 -14  -2   -2.16    7.30
   4  14   2   -3.72    6.95
   4  14   2    6.98    6.70
   4  14   2    1.01    9.23
   4  14   2    1.48    5.47
   4  14   2    9.50    8.03
   4  14   2    2.71    2.90
   4  14   2    9.70    6.03
  -3 -15  -2  260.35   27.18
  -3 -15  -2  223.01   27.72
  -3 -15  -2  234.78   28.89
  -3 -15  -2  272.05   27.45
   3  15   2  286.50   35.38
   3  15   2  314.96   29.39
   3  15   2  329.30   28.49
   3  15   2  351.24   32.43
   3  15   2  343.66   30.29
  -2 -16  -2  103.87   15.04
  -2 -16  -2  130.54   16.02
  -2 -16  -2  176.35   18.25
  -2 -16  -2  115.46   15.86
  -2 -16  -2  145.91   13.92
   2  16   2  108.67   16.09
   2  16   2  108.98   20.14
   2  16   2  180.26   28.30
   2  16   2  127.59   18.78
   2  16   2  130.07   17.27
  -1 -17  -2   -1.30    5.85
  -1 -17  -2   10.00    4.86
  -1 -17  -2   13.55    4.59
  -1 -17  -2    2.77    3.88
  -1 -17  -2   -0.50    5.90
  -1 -17  -2    9.73    5.68
   1  17   2    6.15    5.81
   1  17   2    1.94    7.95
   1  17   2   -8.11    7.40
   1  17   2    1.11    5.77
   1  17   2    0.26    7.63
   0 -18  -2   67.85    9.09
   0 -18  -2   75.90   10.34
   0 -18  -2   69.81   11.20
   0 -18  -2   84.81   10.99
   0 -18  -2   62.25    9.44
   0 -18  -2   66.32    9.74
   0  18   2   86.72   11.36
   0  18   2   59.77   12.07
   0  18   2   68.88   14.78
   0  18   2   97.36   15.62
   0  18   2   94.68   11.65
   1 -19  -2    9.38    5.17
   1 -19  -2    4.82    6.37
   1 -19  -2    8.06    4.62
   1 -19  -2   -1.46    5.17
   1 -19  -2   11.92    5.44
   1 -19  -2    8.35    4.18
  -1  19   2    1.12    6.69
  -1  19   2   19.94    8.09
  -1  19   2   11.94    2.61
  -1  19   2   15.87    6.05
  -1  19   2    8.86    7.92
  -1  19   2    8.06    5.30
   2 -20  -2  212.99   20.31
   2 -20  -2  176.20   20.03
   2 -20  -2  207.33   19.54
   2 -20  -2  225.73   20.13
   2 -20  -2  222.41   20.42
   2 -20  -2  217.86   21.27
  -2  20   2  195.43   18.41
  -2  20   2  194.13   24.18
  -2  20   2  196.48   22.51
  -2  20   2  220.13   21.28
  -2  20   2  180.60   23.66
   3 -21  -2   74.73   11.31
   3 -21  -2   62.35    9.18
   3 -21  -2   68.60   10.12
   3 -21  -2   60.61   10.48
  -3  21   2   50.88   10.06
  -3  21   2   45.36    8.24
  -3  21   2   65.75   11.37
  -3  21   2   79.01   14.02
   4 -22  -2  106.67   15.10
   4 -22  -2  138.14   16.16
   4 -22  -2  141.26   15.69
   4 -22  -2  128.73   16.38
   4 -22  -2  119.11   22.26
   4 -22  -2  115.91   14.56
  -4  22   2  123.01   14.88
  -4  22   2  122.52   19.03
  -4  22   2   99.16   15.45
  -4  22   2  109.16   16.25
  -4  22   2  119.83   20.53
  -4  22   2  107.74   16.97
   5 -23  -2    0.28    8.38
   5 -23  -2    4.86    8.00
   5 -23  -2   14.80    8.57
   5 -23  -2    5.35    9.11
   5 -23  -2    3.74    8.49
   5 -23  -2  -27.78    8.17
  -5  23   2   -3.40   10.19
  -5  23   2    2.01   11.17
  -5  23   2   -3.16    8.52
  -5  23   2    4.95   12.32
  -9  -7  -2    2.37   10.10
  -9  -7  -2    2.29    9.05
  -9  -7  -2   25.02   12.97
  -9  -7  -2   -0.94   10.69
   9   7   2   11.63    9.93
   9   7   2   16.62    9.44
   9   7   2   16.28   12.69
  -8  -8  -2   -3.67    8.74
  -8  -8  -2   21.11   10.18
  -8  -8  -2    4.73    8.29
  -8  -8  -2    2.49    7.19
  -8  -8  -2   20.55   10.43
   8   8   2    8.36   12.68
   8   8   2   14.17    9.35
   8   8   2    5.78    8.22
   8   8   2   12.14   10.76
   8   8   2   24.06   14.68
  -7  -9  -2   76.92   13.53
  -7  -9  -2   55.82   12.15
  -7  -9  -2   55.73   12.29
  -7  -9  -2   69.00   11.23
   7   9   2   65.13   12.19
   7   9   2   64.25   16.25
   7   9   2   53.36   11.46
   7   9   2   64.70    8.98
   7   9   2   58.99   11.47
   7   9   2   52.05   12.68
   7   9   2   79.54   22.03
   7   9   2   52.31   16.28
  -6 -10  -2    8.03    5.79
  -6 -10  -2   10.08    6.83
  -6 -10  -2    6.97    8.10
  -6 -10  -2   -2.21    6.54
   6  10   2   -9.01    5.94
   6  10   2    2.02    3.62
   6  10   2   -6.52    7.70
   6  10   2   -1.11    5.49
   6  10   2   -5.02    4.56
   6  10   2    5.86    5.21
   6  10   2   -3.88    4.53
  -5 -11  -2   93.08   12.78
  -5 -11  -2   83.14   12.30
  -5 -11  -2   82.18   11.21
  -5 -11  -2   73.88   14.28
  -5 -11  -2   77.95   12.92
   5  11   2   59.13   11.26
   5  11   2  104.63   15.81
   5  11   2  112.80   12.50
   5  11   2   83.59   18.99
   5  11   2   91.94   12.78
   5  11   2   83.15   12.84
  -4 -12  -2    6.89    5.93
  -4 -12  -2    0.38    5.01
  -4 -12  -2    7.69    5.33
  -4 -12  -2   -5.01    3.83
  -4 -12  -2    3.72    7.41
   4  12   2    3.02    3.29
   4  12   2    1.56    5.18
   4  12   2    2.00    5.09
   4  12   2    1.32    8.03
   4  12   2   -2.07    5.83
   4  12   2    8.53    5.19
   4  12   2    7.06    6.09
  -3 -13  -2  242.02   25.69
  -3 -13  -2  267.45   25.20
  -3 -13  -2  265.09   25.23
   3  13   2  266.63   27.05
   3  13   2  261.30   25.52
   3  13   2  266.96   25.24
   3  13   2  322.60   29.06
   3  13   2  236.97   31.17
  -2 -14  -2  163.17   17.17
  -2 -14  -2  100.25   14.94
  -2 -14  -2  121.03   13.23
  -2 -14  -2  147.47   12.35
   2  14   2  144.24   15.93
   2  14   2  121.72   16.06
   2  14   2  160.14   21.50
   2  14   2  107.81   17.73
   2  14   2  151.62   17.64
  -1 -15  -2   41.75    7.49
  -1 -15  -2   60.41    8.73
  -1 -15  -2   34.99    7.37
  -1 -15  -2   43.11    6.71
  -1 -15  -2   45.50    6.99
  -1 -15  -2   46.76    9.29
   1  15   2   18.09    6.80
   1  15   2   45.22   11.87
   1  15   2   47.09    8.63
   1  15   2   29.69   10.56
   1  15   2   32.43    7.99
   0 -16  -2   86.51   11.25
   0 -16  -2   75.15   10.64
   0 -16  -2   67.59    9.03
   0 -16  -2   77.78    8.95
   0 -16  -2   68.44    9.86
   0 -16  -2   82.33    9.86
   0  16   2   61.72   13.04
   0  16   2  104.91   17.67
   0  16   2   70.76   12.69
   0  16   2   74.35    7.26
   0  16   2   95.90   11.43
   0  16   2   93.87   11.32
   1 -17  -2   14.27    4.74
   1 -17  -2   12.73    5.03
   1 -17  -2   12.29    5.56
   1 -17  -2   20.17    4.93
   1 -17  -2   22.51    4.87
   1 -17  -2   23.48    5.48
  -1  17   2    9.68    7.43
  -1  17   2   11.72    8.11
  -1  17   2   11.50    6.41
  -1  17   2   17.24    5.10
  -1  17   2   15.75    3.88
   2 -18  -2   37.90    7.12
   2 -18  -2   31.25    6.73
   2 -18  -2   40.79    7.12
   2 -18  -2   45.71    7.42
   2 -18  -2   30.73    6.93
   2 -18  -2   39.86    6.17
  -2  18   2   24.73    5.47
  -2  18   2   28.35    9.06
  -2  18   2   33.92    8.61
  -2  18   2   46.71    8.21
  -2  18   2   31.16   10.00
  -2  18   2   34.73    6.93
   3 -19  -2  336.77   28.22
   3 -19  -2  320.24   28.26
   3 -19  -2  347.63   27.12
   3 -19  -2  293.58   27.20
   3 -19  -2  339.83   28.34
   3 -19  -2  323.78   27.31
  -3  19   2  254.92   29.79
  -3  19   2  296.44   31.50
  -3  19   2  268.90   27.95
  -3  19   2  264.20   29.19
  -3  19   2  248.63   27.03
   4 -20  -2   26.59    7.80
   4 -20  -2   34.63    8.96
   4 -20  -2   54.95    8.44
   4 -20  -2   25.99    7.71
   4 -20  -2   40.43    8.28
   4 -20  -2   34.01    9.10
  -4  20   2   27.66    7.61
  -4  20   2   18.61    8.98
  -4  20   2   35.84    9.66
  -4  20   2   30.07    9.19
  -4  20   2   31.43    7.93
   5 -21  -2   74.53   11.73
   5 -21  -2   92.38   12.58
   5 -21  -2   83.27   12.36
   5 -21  -2   83.64   14.12
   5 -21  -2   81.39   11.46
   5 -21  -2   79.78   12.94
  -5  21   2   64.63   13.43
  -5  21   2   59.82   12.23
  -5  21   2   94.74   15.48
  -5  21   2   80.29   13.15
  -5  21   2   50.38   12.38
  -5  21   2   69.77   15.49
  -9  -5  -2   -1.04   10.13
  -9  -5  -2  -26.69    9.48
  -9  -5  -2    2.88    8.95
  -9  -5  -2   13.62   11.16
   9   5   2   -1.34   10.24
   9   5   2  -15.16   10.55
   9   5   2    6.08    9.51
  -8  -6  -2  120.57   18.28
  -8  -6  -2  111.58   15.56
  -8  -6  -2  119.94   17.68
  -8  -6  -2  126.95   18.31
  -8  -6  -2  120.77   17.80
   8   6   2  118.63   16.34
   8   6   2  125.36   17.57
   8   6   2  119.70   17.26
   8   6   2  132.73   20.88
   8   6   2  118.17   21.59
  -7  -7  -2   25.41    8.30
  -7  -7  -2   21.20    8.84
  -7  -7  -2   25.17    8.41
  -7  -7  -2   13.57    6.58
   7   7   2   19.59   11.00
   7   7   2   29.95    8.50
   7   7   2   29.84   12.49
   7   7   2   14.11    7.94
   7   7   2   19.97    9.46
   7   7   2   16.63    8.05
   7   7   2   27.10    5.73
   7   7   2   32.10   13.57
  -6  -8  -2   50.83   10.30
  -6  -8  -2   62.93   11.38
  -6  -8  -2   45.22    8.84
   6   8   2   58.60   10.72
   6   8   2   63.22    7.89
   6   8   2   65.98   10.82
   6   8   2   51.53   16.48
   6   8   2   67.10    8.84
   6   8   2   44.52   11.10
   6   8   2   55.02   10.37
  -5  -9  -2   97.11   14.60
  -5  -9  -2  103.29   12.28
  -5  -9  -2   85.77   12.96
  -5  -9  -2   97.16   13.00
  -5  -9  -2  102.42   12.97
   5   9   2   93.21   13.28
   5   9   2   80.69   11.96
   5   9   2  115.12   13.32
   5   9   2   79.43   13.88
   5   9   2  101.04   12.11
   5   9   2   93.20   19.93
  -4 -10  -2   56.84    9.26
  -4 -10  -2   62.98   11.16
  -4 -10  -2   62.20    8.39
  -4 -10  -2   48.04    9.16
  -4 -10  -2   51.97    9.42
   4  10   2   47.99   10.09
   4  10   2   60.11   10.06
   4  10   2   63.47   10.84
   4  10   2   63.38   15.68
   4  10   2   72.32    8.06
   4  10   2   70.34    9.52
   4  10   2   58.73    9.38
  -3 -11  -2  129.21   15.45
  -3 -11  -2  143.06   15.35
  -3 -11  -2  121.91   16.57
  -3 -11  -2  120.10   14.66
   3  11   2  153.61   15.32
   3  11   2  161.92   16.24
   3  11   2  148.12   17.15
   3  11   2  165.81   13.22
   3  11   2  147.66   20.33
   3  11   2  149.18   15.25
  -2 -12  -2  164.44   17.40
  -2 -12  -2  140.54   16.81
  -2 -12  -2  153.03   18.43
  -2 -12  -2  192.80   15.42
  -2 -12  -2  192.17   16.13
   2  12   2  204.34   20.42
   2  12   2  194.01   19.35
   2  12   2  172.58   17.86
   2  12   2  183.22   17.54
   2  12   2  150.42   21.64
  -1 -13  -2  660.32   52.88
  -1 -13  -2  644.64   53.34
  -1 -13  -2  576.34   53.10
  -1 -13  -2  638.23   53.54
  -1 -13  -2  640.05   53.19
   1  13   2  650.50   58.52
   0 -14  -2 1029.55   83.48
   0 -14  -2  977.75   83.81
   0 -14  -2 1043.21   83.60
   0 -14  -2 1056.35   83.68
   0 -14  -2 1068.07   84.43
   0 -14  -2 1009.13   83.79
   0  14   2 1104.39   84.56
   0  14   2 1030.43   84.64
   0  14   2  944.64   86.56
   0  14   2  879.24   85.12
   0  14   2 1054.16   82.66
   1 -15  -2  113.29   10.95
   1 -15  -2  114.74   11.77
   1 -15  -2   90.15   11.03
   1 -15  -2  111.29   10.29
   1 -15  -2  107.74   11.01
   1 -15  -2  102.17   10.79
  -1  15   2   91.94   12.61
  -1  15   2   90.87    9.90
  -1  15   2  114.14   11.57
  -1  15   2  114.94   11.53
  -1  15   2   81.57   13.20
  -1  15   2   92.47   14.67
   2 -16  -2    6.47    4.09
   2 -16  -2    0.04    3.36
   2 -16  -2   -0.72    3.97
   2 -16  -2    1.14    3.94
   2 -16  -2    5.58    4.22
   2 -16  -2    0.90    3.96
  -2  16   2    1.07    5.96
  -2  16   2    3.84    3.39
  -2  16   2   -0.20    4.18
  -2  16   2   -3.67    4.89
  -2  16   2    2.97    5.02
  -2  16   2   -2.42    4.74
  -2  16   2    5.84    4.74
   3 -17  -2   14.22    5.33
   3 -17  -2   20.49    5.70
   3 -17  -2    8.32    5.52
   3 -17  -2   17.28    5.45
   3 -17  -2    5.85    4.98
   3 -17  -2   15.46    6.27
  -3  17   2   16.18    7.18
  -3  17   2    5.57    7.04
  -3  17   2    9.02    5.24
  -3  17   2   10.92    6.01
  -3  17   2   15.05    5.60
  -3  17   2    9.62    5.26
   4 -18  -2   -2.13    5.43
   4 -18  -2    2.48    5.13
   4 -18  -2   -2.81    5.81
   4 -18  -2    0.08    4.99
   4 -18  -2   -1.25    5.71
   4 -18  -2    0.51    6.56
  -4  18   2    2.93    6.51
  -4  18   2    0.66    5.62
  -4  18   2   -0.42    7.05
  -4  18   2    3.25    6.53
  -4  18   2   -0.37    5.48
   5 -19  -2   62.02   11.17
   5 -19  -2   94.53   11.35
   5 -19  -2   54.68   13.20
   5 -19  -2   70.46   11.11
   5 -19  -2   57.12   10.87
  -5  19   2   65.95   12.11
  -5  19   2   95.87   14.47
  -5  19   2   68.48   12.39
  -5  19   2   73.54   13.36
  -5  19   2   64.98   14.24
   6 -20  -2  -13.11    6.66
   6 -20  -2   -1.80    7.86
   6 -20  -2    2.34    7.71
   6 -20  -2  -12.04    8.31
   6 -20  -2   -6.32    7.07
   6 -20  -2  -10.42    8.63
  -6  20   2   -2.01    9.24
  -6  20   2    0.17   11.17
  -6  20   2   11.33   10.37
  -6  20   2    2.30   10.65
  -6  20   2   -1.80    7.59
  -6  20   2    3.23    9.17
  -9  -3  -2   29.41   12.78
  -9  -3  -2   24.04   12.29
  -9  -3  -2   31.30   12.28
  -9  -3  -2   14.47    8.76
   9   3   2   30.38   10.95
   9   3   2   26.69   10.84
   9   3   2   13.61    9.06
  -8  -4  -2   16.16    8.62
  -8  -4  -2   13.57    9.17
  -8  -4  -2   -3.10    8.11
  -8  -4  -2   10.78    7.32
  -8  -4  -2   12.02    9.79
   8   4   2   16.70   11.54
   8   4   2   13.07    8.58
   8   4   2   13.39    9.24
   8   4   2   17.77    8.30
   8   4   2   17.73    7.83
  -7  -5  -2   13.79    7.98
  -7  -5  -2   15.96    6.55
  -7  -5  -2   10.24    7.11
  -7  -5  -2   -5.09    6.22
   7   5   2    9.41    6.32
   7   5   2   11.73    8.97
   7   5   2    7.59    3.78
   7   5   2    7.35    8.24
   7   5   2   -1.32    5.68
   7   5   2   12.69   10.02
   7   5   2    3.42    5.74
  -6  -6  -2  208.20   20.27
  -6  -6  -2  194.82   21.59
  -6  -6  -2  182.20   21.30
  -6  -6  -2  207.71   21.52
   6   6   2  216.20   21.21
   6   6   2  200.89   18.62
   6   6   2  202.32   20.86
   6   6   2  203.98   27.70
   6   6   2  210.10   23.12
   6   6   2  184.45   21.00
   6   6   2  210.19   18.90
  -5  -7  -2  277.85   27.00
  -5  -7  -2  255.72   24.73
  -5  -7  -2  208.26   24.80
  -5  -7  -2  250.30   24.82
  -5  -7  -2  279.29   24.32
   5   7   2  303.06   34.34
   5   7   2  275.97   26.92
   5   7   2  253.17   24.56
   5   7   2  256.20   22.09
   5   7   2  266.09   24.68
   5   7   2  295.03   24.39
   5   7   2  277.12   23.18
  -4  -8  -2   27.37    6.54
  -4  -8  -2   30.82    7.25
  -4  -8  -2   13.61    5.26
  -4  -8  -2   19.37    4.75
  -4  -8  -2   16.26    4.79
   4   8   2   35.42    6.39
   4   8   2   17.16    5.62
   4   8   2   34.12    6.27
   4   8   2   24.65    5.33
   4   8   2   27.35    9.10
   4   8   2   34.02    7.38
  -3  -9  -2  692.68   56.35
  -3  -9  -2  675.22   57.65
  -3  -9  -2  625.17   56.15
  -3  -9  -2  677.94   56.69
   3   9   2  635.44   56.14
   3   9   2  692.35   55.42
   3   9   2  658.86   61.29
   3   9   2  724.40   58.18
   3   9   2  697.51   57.13
   3   9   2  653.01   56.28
  -2 -10  -2   81.67   10.10
  -2 -10  -2   81.21   10.06
  -2 -10  -2   69.37   11.58
  -2 -10  -2  106.81    9.01
  -2 -10  -2   89.76   10.61
  -2 -10  -2   89.86    8.60
   2  10   2   98.46   12.25
   2  10   2   85.46    9.99
   2  10   2  111.01    8.56
   2  10   2  112.70   17.05
   2  10   2   90.30   12.03
   2  10   2   94.97   10.95
  -1 -11  -2   25.16    5.03
  -1 -11  -2   36.02    5.95
  -1 -11  -2   20.42    5.52
  -1 -11  -2   39.89    5.69
  -1 -11  -2   53.42    7.31
   1  11   2   37.24    6.61
   1  11   2   36.07    9.19
   1  11   2   38.50    7.84
   1  11   2   27.37    5.75
   0 -12  -2  811.61   63.54
   0 -12  -2  737.35   63.72
   0 -12  -2  751.60   64.12
   0 -12  -2  804.53   63.75
   0 -12  -2  822.20   63.61
   0 -12  -2  793.97   63.44
   0  12   2  718.89   64.23
   0  12   2  641.89   65.60
   0  12   2  803.68   64.30
   0  12   2  818.34   63.02
   1 -13  -2  193.46   15.76
   1 -13  -2  197.54   15.96
   1 -13  -2  165.58   15.86
   1 -13  -2  174.96   16.08
   1 -13  -2  169.87   16.36
   1 -13  -2  170.63   15.92
  -1  13   2  183.38   16.54
  -1  13   2  199.03   16.56
  -1  13   2  178.75   18.83
  -1  13   2  146.17   15.66
  -1  13   2  180.68   18.57
  -1  13   2  151.25   17.17
   2 -14  -2  896.43   78.70
   2 -14  -2  974.13   79.12
   2 -14  -2 1071.30   79.32
   2 -14  -2  915.50   78.55
   2 -14  -2 1042.65   79.34
  -2  14   2  914.79   79.87
  -2  14   2  955.65   79.17
  -2  14   2  830.15   80.29
  -2  14   2 1013.40   79.28
  -2  14   2  992.16   79.27
   3 -15  -2  179.81   18.02
   3 -15  -2  196.36   18.17
   3 -15  -2  210.51   17.95
   3 -15  -2  188.53   18.61
   3 -15  -2  177.35   18.06
   3 -15  -2  217.71   18.46
  -3  15   2  204.40   20.05
  -3  15   2  187.40   18.89
  -3  15   2  194.72   18.31
  -3  15   2  168.18   19.80
  -3  15   2  166.95   18.43
   4 -16  -2  109.56   12.16
   4 -16  -2   93.62   12.54
   4 -16  -2  124.97   13.55
   4 -16  -2  105.39   12.54
   4 -16  -2   82.22   12.95
   4 -16  -2  110.10   13.18
  -4  16   2  108.98   12.89
  -4  16   2  123.07   13.85
  -4  16   2   93.67   14.95
  -4  16   2  113.92   14.86
  -4  16   2   72.00   14.71
  -4  16   2  122.12   14.05
   5 -17  -2    5.06    6.07
   5 -17  -2   -0.81    4.97
   5 -17  -2    5.69    6.11
   5 -17  -2    3.48    6.31
   5 -17  -2    9.20    6.33
   5 -17  -2    0.62    6.33
  -5  17   2   -4.93    7.79
  -5  17   2    0.99    6.06
  -5  17   2   -4.33    7.08
  -5  17   2   -1.79    6.26
  -5  17   2    6.48    6.38
   6 -18  -2   38.94   10.77
   6 -18  -2   42.59    9.41
   6 -18  -2   48.27    9.57
   6 -18  -2   40.22   10.79
   6 -18  -2   51.29   10.28
   6 -18  -2   32.80    7.84
  -6  18   2   54.60   11.28
  -6  18   2   58.42   12.39
  -6  18   2   59.59   14.42
  -6  18   2   39.46   10.51
  -6  18   2   26.27    9.97
   7 -19  -2   70.02   19.46
  -7  19   2   78.33   18.38
  -7  19   2   96.24   14.71
  -9  -1  -2   -1.67    7.59
  -9  -1  -2   -1.53   10.74
  -9  -1  -2   -2.88   10.27
  -9  -1  -2   -9.79    8.98
   9   1   2  -10.50    7.45
   9   1   2   10.50   20.85
   9   1   2   -4.23    8.78
  -8  -2  -2   64.84   13.78
  -8  -2  -2   71.60   11.57
  -8  -2  -2  119.90   25.27
  -8  -2  -2   64.73   11.57
  -8  -2  -2   90.33   15.10
   8   2   2   74.60   13.50
   8   2   2   63.34   14.34
   8   2   2   64.77   13.54
   8   2   2   67.67   13.23
   8   2   2   76.79    9.56
  -7  -3  -2   14.25    6.40
  -7  -3  -2    3.78    7.48
  -7  -3  -2   -1.97    6.61
  -7  -3  -2   -2.41    6.79
  -7  -3  -2   -4.37    5.28
   7   3   2    2.42    7.00
   7   3   2   13.05    4.27
   7   3   2   -0.14    7.74
   7   3   2    5.22    7.59
   7   3   2   -2.02    6.30
   7   3   2    1.31    5.59
  -6  -4  -2    3.38    5.46
  -6  -4  -2   -6.87    5.19
  -6  -4  -2    7.77    6.54
  -6  -4  -2    1.23    5.53
   6   4   2    2.06    8.09
   6   4   2   -1.68    5.58
   6   4   2    6.77    5.23
   6   4   2  -13.74    6.06
   6   4   2    7.41    6.36
   6   4   2    2.05    3.22
   6   4   2   -1.34    6.20
   6   4   2   -2.51    3.98
  -5  -5  -2  687.19   60.03
  -5  -5  -2  736.86   59.36
  -5  -5  -2  718.09   60.38
  -5  -5  -2  739.58   60.19
   5   5   2  673.89   58.79
   5   5   2  703.25   59.86
   5   5   2  690.57   61.53
   5   5   2  769.83   66.62
   5   5   2  727.94   58.42
   5   5   2  666.01   59.71
   5   5   2  701.76   58.60
   5   5   2  695.56   60.15
  -4  -6  -2    0.89    3.52
  -4  -6  -2    1.68    2.98
  -4  -6  -2    4.87    3.92
  -4  -6  -2    1.11    4.19
  -4  -6  -2    5.79    3.78
   4   6   2    4.78    4.34
   4   6   2    0.82    3.35
   4   6   2    5.67    1.98
   4   6   2    3.81    5.26
   4   6   2    1.91    3.24
   4   6   2    6.97    3.50
   4   6   2    5.67    3.42
  -3  -7  -2 1052.84   85.47
  -3  -7  -2 1059.13   84.77
  -3  -7  -2  997.43   85.90
  -3  -7  -2 1083.77   84.93
  -3  -7  -2  964.59   85.03
  -3  -7  -2 1034.87   85.22
   3   7   2 1033.76   89.50
   3   7   2 1084.27   85.84
   3   7   2 1136.59   86.46
   3   7   2  997.45   85.06
   3   7   2  914.46   84.69
   3   7   2 1069.18   86.60
   3   7   2 1144.04   84.21
   3   7   2  989.52   85.08
  -2  -8  -2  294.33   28.89
  -2  -8  -2  305.32   28.38
  -2  -8  -2  316.25   26.91
  -2  -8  -2  373.08   27.89
  -2  -8  -2  333.62   27.15
  -2  -8  -2  319.89   28.22
  -2  -8  -2  324.41   28.19
   2   8   2  314.49   31.62
   2   8   2  324.63   28.16
   2   8   2  312.76   28.79
   2   8   2  323.68   28.24
   2   8   2  342.38   29.69
   2   8   2  373.54   27.45
   2   8   2  334.25   27.22
  -1  -9  -2   31.83    4.62
  -1  -9  -2   30.68    3.64
  -1  -9  -2   21.46    4.36
  -1  -9  -2   27.22    4.90
  -1  -9  -2   33.56    5.61
  -1  -9  -2   32.11    4.37
  -1  -9  -2   42.39    6.32
  -1  -9  -2   22.06    4.62
   1   9   2   36.87    4.34
   1   9   2   32.82    5.25
   1   9   2   36.14    4.01
   1   9   2   27.83    6.18
   1   9   2   36.29    3.48
   1   9   2   21.14    4.79
   1   9   2   31.83    5.13
   1   9   2   32.77    7.39
   0 -10  -2   39.16    4.66
   0 -10  -2   47.40    6.13
   0 -10  -2   33.18    5.01
   0 -10  -2   33.38    4.62
   0 -10  -2   51.12    6.89
   0 -10  -2   32.52    4.84
   0 -10  -2   44.69    5.45
   0 -10  -2   46.12    5.41
   0  10   2   32.96    5.43
   0  10   2   37.11    4.37
   0  10   2   23.08    5.79
   0  10   2   31.36    7.11
   0  10   2   30.33    6.94
   0  10   2   36.09    5.61
   1 -11  -2   22.86    3.74
   1 -11  -2   25.04    3.81
   1 -11  -2   25.87    4.11
   1 -11  -2   31.90    4.68
   1 -11  -2   16.89    3.77
   1 -11  -2   18.94    3.69
  -1  11   2   17.45    4.04
  -1  11   2   27.15    6.27
  -1  11   2   23.00    4.14
  -1  11   2   27.45    6.32
  -1  11   2   27.51    6.01
  -1  11   2   22.60    4.91
  -1  11   2   23.84    4.58
   2 -12  -2  523.98   42.90
   2 -12  -2  508.20   42.61
   2 -12  -2  513.65   42.61
   2 -12  -2  509.53   42.55
   2 -12  -2  475.62   42.94
   2 -12  -2  515.40   42.91
  -2  12   2  529.83   43.24
  -2  12   2  427.79   43.82
  -2  12   2  542.04   42.97
  -2  12   2  549.27   43.00
  -2  12   2  478.77   43.32
  -2  12   2  578.65   44.31
   3 -13  -2  688.38   55.69
   3 -13  -2  718.06   55.88
   3 -13  -2  683.80   55.62
   3 -13  -2  602.44   56.09
   3 -13  -2  638.34   55.73
   3 -13  -2  674.71   55.72
  -3  13   2  706.23   55.99
  -3  13   2  570.56   56.74
  -3  13   2  664.31   56.32
  -3  13   2  755.22   56.23
   4 -14  -2   58.94    8.81
   4 -14  -2   63.66    8.53
   4 -14  -2   67.35    9.59
   4 -14  -2   64.79    8.61
   4 -14  -2   62.61    9.01
   4 -14  -2   57.25    9.71
  -4  14   2   52.87    9.39
  -4  14   2   62.46    9.17
  -4  14   2   71.78    9.52
  -4  14   2   93.24   12.06
  -4  14   2   39.60    9.24
  -4  14   2   45.60   10.03
   5 -15  -2   68.87    9.93
   5 -15  -2   58.22   10.98
   5 -15  -2   76.93   11.85
   5 -15  -2   78.28   11.13
   5 -15  -2   87.90   10.80
   5 -15  -2   67.36    9.51
  -5  15   2   43.73    9.11
  -5  15   2  107.68   15.26
  -5  15   2   46.27   11.27
  -5  15   2   83.94   11.21
  -5  15   2   74.31   11.56
   6 -16  -2   -6.43    7.31
   6 -16  -2   -5.89    7.57
   6 -16  -2   -9.41    5.22
   6 -16  -2    6.63    7.10
   6 -16  -2   -3.75    4.73
   6 -16  -2   -6.28    6.91
  -6  16   2    6.38    8.22
  -6  16   2   -1.90    8.37
  -6  16   2   -4.14    8.50
  -6  16   2   -8.57    6.47
  -6  16   2    8.77    8.20
   7 -17  -2   27.76    9.46
   7 -17  -2   24.35    9.41
   7 -17  -2   30.62   10.68
   7 -17  -2   30.59    8.79
   7 -17  -2   24.57   10.39
   7 -17  -2   15.46    7.27
  -7  17   2   25.94   10.44
  -7  17   2   19.24   11.76
  -7  17   2   20.66   11.01
  -7  17   2   50.61   13.67
  -7  17   2   50.40   13.11
  -9   1  -2    3.88    8.03
  -9   1  -2  -15.94   10.13
  -9   1  -2   -5.31   10.03
  -9   1  -2   13.85   11.50
   9  -1   2   -6.70    6.02
   9  -1   2   14.93   11.35
   9  -1   2    6.04    8.50
  -8   0  -2   78.83   16.71
  -8   0  -2   64.21   14.33
  -8   0  -2   82.93   12.35
  -8   0  -2   86.35   14.53
   8   0   2   79.49   13.05
   8   0   2   75.09   13.64
   8   0   2   78.03   13.89
   8   0   2   79.49    9.84
   8   0   2   74.93   15.01
  -7  -1  -2   32.31    9.60
  -7  -1  -2   15.54    6.95
  -7  -1  -2   31.61    8.82
  -7  -1  -2   30.22    8.68
  -7  -1  -2   19.46    6.40
   7   1   2   36.24    5.77
   7   1   2   30.95    8.69
   7   1   2   32.12    9.19
   7   1   2   24.66    7.86
   7   1   2   27.23    8.56
   7   1   2   19.33    7.77
  -6  -2  -2   25.64    6.82
  -6  -2  -2   18.53    7.58
  -6  -2  -2   16.18    7.16
  -6  -2  -2   20.67    7.18
   6   2   2   39.45    9.29
   6   2   2   31.02    7.16
   6   2   2   20.66    4.50
   6   2   2   20.32    6.41
   6   2   2   14.47    6.19
  -5  -3  -2    4.19    4.73
  -5  -3  -2    5.64    5.01
  -5  -3  -2   15.98    4.88
  -5  -3  -2    1.34    4.64
   5   3   2    3.54    4.62
   5   3   2    3.68    4.21
   5   3   2   11.16    3.17
   5   3   2    8.45    6.84
   5   3   2   11.41    5.12
   5   3   2   11.93    3.05
   5   3   2   -0.77    4.56
   5   3   2   12.23    6.43
   5   3   2    6.54    6.20
  -4  -4  -2    4.91    3.48
  -4  -4  -2   10.86    4.76
  -4  -4  -2    8.34    3.41
  -4  -4  -2    9.99    3.88
  -4  -4  -2    7.30    3.69
   4   4   2    8.14    4.74
   4   4   2    9.81    3.76
   4   4   2    7.14    2.91
   4   4   2   11.86    4.21
   4   4   2   10.26    3.61
   4   4   2   10.64    7.00
   4   4   2   10.32    3.98
  -3  -5  -2  274.46   22.77
  -3  -5  -2  251.63   23.06
  -3  -5  -2  266.38   23.20
  -3  -5  -2  238.81   22.50
  -3  -5  -2  257.60   23.40
  -3  -5  -2  274.27   23.11
   3   5   2  259.97   23.27
   3   5   2  244.78   26.16
   3   5   2  244.22   23.90
   3   5   2  291.87   21.84
   3   5   2  236.55   22.79
   3   5   2  264.27   22.92
   3   5   2  282.60   23.66
  -2  -6  -2  618.58   48.44
  -2  -6  -2  598.62   48.02
  -2  -6  -2  553.94   50.27
  -2  -6  -2  591.73   49.35
  -2  -6  -2  572.84   49.99
  -2  -6  -2  577.34   48.64
  -2  -6  -2  611.25   48.52
  -2  -6  -2  595.33   48.88
  -2  -6  -2  526.13   48.53
   2   6   2  634.08   48.40
   2   6   2  523.85   48.55
   2   6   2  617.91   48.27
   2   6   2  534.52   48.53
   2   6   2  657.67   48.08
   2   6   2  582.05   49.15
   2   6   2  635.42   48.72
   2   6   2  587.39   49.66
  -1  -7  -2  757.54   65.87
  -1  -7  -2  881.77   65.82
  -1  -7  -2  828.74   65.60
  -1  -7  -2  761.18   66.84
  -1  -7  -2  712.30   66.43
  -1  -7  -2  821.43   66.49
  -1  -7  -2  711.95   65.77
  -1  -7  -2  773.35   65.30
  -1  -7  -2  716.76   66.09
  -1  -7  -2  760.47   66.33
   1   7   2  735.43   66.31
   1   7   2  893.57   65.20
   1   7   2  886.82   65.46
   1   7   2  877.95   65.62
   1   7   2  806.13   66.12
   1   7   2  853.82   66.07
   1   7   2  813.50   66.05
   1   7   2  897.23   67.46
   1   7   2  846.31   65.58
   1   7   2  704.26   67.96
   1   7   2  896.38   65.45
   0  -8  -2 1713.98  125.04
   0  -8  -2 1650.98  124.94
   0  -8  -2 1702.13  124.44
   0  -8  -2 1496.01  124.96
   0  -8  -2 1628.03  124.62
   0   8   2 1506.67  124.63
   0   8   2 1426.55  124.55
   0   8   2 1407.18  124.96
   0   8   2 1656.24  124.72
   0   8   2 1367.68  124.75
   0   8   2 1577.19  124.53
   0   8   2 1390.13  124.54
   1  -9  -2   37.35    5.85
   1  -9  -2   44.57    4.85
   1  -9  -2   35.45    4.79
   1  -9  -2   48.05    5.27
   1  -9  -2   40.63    4.89
   1  -9  -2   41.46    4.88
   1  -9  -2   43.91    5.22
  -1   9   2   52.15    5.56
  -1   9   2   32.88    6.18
  -1   9   2   35.06    5.09
  -1   9   2   44.96    5.86
  -1   9   2   40.12    6.36
  -1   9   2   46.65    6.11
  -1   9   2   37.48    5.20
   2 -10  -2   16.46    3.58
   2 -10  -2    9.53    3.48
   2 -10  -2    9.21    4.71
   2 -10  -2   12.98    3.43
   2 -10  -2   13.92    3.10
   2 -10  -2   15.73    3.50
  -2  10   2   13.11    3.77
  -2  10   2   17.84    3.75
  -2  10   2   23.37    4.83
  -2  10   2   16.50    3.87
  -2  10   2    9.86    4.25
   3 -11  -2  153.10   15.62
   3 -11  -2  176.16   15.70
   3 -11  -2  175.29   15.94
   3 -11  -2  164.38   15.65
   3 -11  -2  160.62   18.10
   3 -11  -2  171.47   15.56
  -3  11   2  165.96   15.96
  -3  11   2  169.60   16.74
  -3  11   2  186.02   16.22
  -3  11   2  160.76   16.94
  -3  11   2  174.26   16.20
   4 -12  -2   41.99    8.17
   4 -12  -2   34.37    6.63
   4 -12  -2   46.85    6.79
   4 -12  -2   44.17    6.74
   4 -12  -2   44.05    7.63
   4 -12  -2   39.77    6.95
  -4  12   2   38.01    8.14
  -4  12   2   56.87    8.01
  -4  12   2   62.63    8.29
  -4  12   2   59.62    8.67
   5 -13  -2  344.01   32.36
   5 -13  -2  336.83   32.88
   5 -13  -2  339.05   32.91
   5 -13  -2  361.30   32.21
   5 -13  -2  364.59   32.80
  -5  13   2  343.55   34.05
  -5  13   2  428.11   33.57
  -5  13   2  431.45   33.85
  -5  13   2  402.35   33.74
   6 -14  -2    8.99    6.34
   6 -14  -2   14.81    6.16
   6 -14  -2    5.74    6.91
   6 -14  -2   -1.47    5.98
   6 -14  -2    0.50    7.67
   6 -14  -2    6.44    4.70
  -6  14   2   13.92    8.19
  -6  14   2    6.60    6.48
  -6  14   2   14.35    7.17
  -6  14   2   -1.55    7.56
   7 -15  -2   83.85   11.40
   7 -15  -2   99.97   12.84
   7 -15  -2  102.80   16.43
   7 -15  -2  115.86   14.62
   7 -15  -2   82.17   13.34
   7 -15  -2   79.69   12.35
  -7  15   2   85.30   14.83
  -7  15   2   95.35   14.37
  -7  15   2   90.37   16.13
  -7  15   2   96.89   14.93
  -9   3  -2   11.44   11.56
  -9   3  -2   26.53   12.47
  -9   3  -2   34.32   12.71
  -9   3  -2   23.46    9.09
   9  -3   2   39.70    9.93
   9  -3   2   12.52    6.24
   9  -3   2   12.86   11.66
  -8   2  -2   68.22   13.17
  -8   2  -2   82.82   14.70
  -8   2  -2   73.89   11.68
   8  -2   2   42.95   10.61
   8  -2   2   70.41   15.23
   8  -2   2   81.82   14.35
   8  -2   2   68.32    8.97
  -7   1  -2   38.71   10.02
  -7   1  -2   21.12    7.62
  -7   1  -2   32.29   10.05
  -7   1  -2   16.96    8.81
  -7   1  -2   30.08    5.74
   7  -1   2   28.19    8.70
   7  -1   2   39.31    9.23
   7  -1   2   29.64    5.68
   7  -1   2   30.75    8.72
   7  -1   2   19.80    6.83
   7  -1   2   40.89    9.42
  -6   0  -2  244.10   22.18
  -6   0  -2  223.00   23.51
  -6   0  -2  233.74   23.18
  -6   0  -2  251.55   21.73
  -6   0  -2  218.41   23.50
   6   0   2  226.22   24.42
   6   0   2  221.52   20.51
   6   0   2  229.25   22.87
   6   0   2  245.12   22.80
   6   0   2  205.26   22.09
   6   0   2  236.90   22.83
  -5  -1  -2  699.71   58.30
  -5  -1  -2  714.16   59.32
  -5  -1  -2  718.79   59.09
  -5  -1  -2  680.85   58.42
  -5  -1  -2  692.81   59.03
   5   1   2  733.31   60.63
   5   1   2  662.18   57.22
   5   1   2  715.51   59.78
   5   1   2  690.47   58.79
   5   1   2  691.48   60.99
   5   1   2  668.29   58.75
   5   1   2  701.62   58.80
  -4  -2  -2  203.76   19.71
  -4  -2  -2  202.62   19.18
  -4  -2  -2  222.85   19.35
  -4  -2  -2  196.56   19.81
  -4  -2  -2  208.80   20.15
  -4  -2  -2  224.47   19.95
   4   2   2  219.45   21.01
   4   2   2  209.78   23.31
   4   2   2  262.14   21.14
   4   2   2  192.31   18.26
   4   2   2  210.11   19.79
   4   2   2  212.71   21.97
   4   2   2  213.18   19.67
   4   2   2  225.74   19.14
   4   2   2  206.76   19.66
  -3  -3  -2   70.36    8.55
  -3  -3  -2   84.98    8.67
  -3  -3  -2   77.45    8.17
  -3  -3  -2   81.85    8.21
  -3  -3  -2   85.06    9.08
  -3  -3  -2   85.72    8.41
   3   3   2   89.02   11.76
   3   3   2   73.91    8.38
   3   3   2   67.52    8.27
   3   3   2   83.72    7.63
   3   3   2   84.95    8.69
   3   3   2   85.72    8.70
   3   3   2   80.03    9.76
   3   3   2   93.41    8.35
  -2  -4  -2  131.74   12.64
  -2  -4  -2  146.95   11.94
  -2  -4  -2  137.89   11.88
  -2  -4  -2  129.86   12.10
  -2  -4  -2  120.57   13.51
  -2  -4  -2  145.59   12.01
  -2  -4  -2  117.57   11.84
  -2  -4  -2  150.28   12.42
  -2  -4  -2  116.44   11.89
  -2  -4  -2  126.66   12.30
   2   4   2  145.69   11.98
   2   4   2  134.71   12.35
   2   4   2  137.41   12.76
   2   4   2  131.06   12.91
   2   4   2  143.39   11.88
   2   4   2  128.43   11.93
   2   4   2  114.89   11.83
   2   4   2  121.53   14.10
   2   4   2  142.27   11.04
  -1  -5  -2  216.23   19.64
  -1  -5  -2  208.75   19.33
  -1  -5  -2  235.82   18.94
  -1  -5  -2  231.94   19.24
  -1  -5  -2  225.28   20.38
  -1  -5  -2  214.02   19.13
  -1  -5  -2  225.06   19.30
  -1  -5  -2  236.35   19.13
  -1  -5  -2  222.34   19.31
  -1  -5  -2  232.51   19.81
  -1  -5  -2  243.57   19.55
   1   5   2  241.23   19.07
   1   5   2  242.90   18.79
   1   5   2  242.68   19.06
   1   5   2  224.22   19.34
   1   5   2  246.68   19.52
   1   5   2  214.64   19.34
   1   5   2  218.36   21.02
   1   5   2  230.48   20.14
   1   5   2  240.40   19.03
   0  -6  -2 3281.62  275.18
   0  -6  -2 3602.61  274.58
   0  -6  -2 3487.84  274.78
   0  -6  -2 3571.56  274.77
   0  -6  -2 3716.41  275.18
   0  -6  -2 3654.22  274.84
   0   6   2 3431.36  274.82
   0   6   2 3235.52  275.11
   0   6   2 3444.20  274.82
   0   6   2 3070.04  274.74
   0   6   2 3174.09  276.03
   1  -7  -2   21.58    3.22
   1  -7  -2   17.85    3.58
   1  -7  -2   18.90    3.72
   1  -7  -2   24.36    3.78
   1  -7  -2   24.16    3.49
   1  -7  -2   19.99    2.99
   1  -7  -2   21.35    3.71
   1  -7  -2   26.18    3.25
  -1   7   2   19.51    3.12
  -1   7   2   25.64    3.70
  -1   7   2   22.12    3.42
  -1   7   2   17.81    3.17
  -1   7   2   29.06    4.27
  -1   7   2   19.22    3.62
  -1   7   2   32.36    3.48
  -1   7   2   22.94    3.53
  -1   7   2   19.78    4.32
  -1   7   2   19.97    3.73
   2  -8  -2 3058.65  260.01
   2  -8  -2 3070.90  257.84
   2  -8  -2 3095.50  257.86
   2  -8  -2 3118.47  257.85
   2  -8  -2 3170.67  257.86
   2  -8  -2 3270.33  257.97
  -2   8   2 3382.77  258.03
  -2   8   2 3513.43  258.05
  -2   8   2 3114.18  258.41
  -2   8   2 3286.33  258.09
   3  -9  -2    4.14    3.06
   3  -9  -2    5.94    3.24
   3  -9  -2    4.46    2.95
   3  -9  -2    6.97    3.02
   3  -9  -2    7.55    3.47
   3  -9  -2    6.64    3.00
  -3   9   2    2.98    3.43
  -3   9   2    5.98    2.79
  -3   9   2    7.82    3.57
  -3   9   2    9.22    3.41
  -3   9   2    6.14    3.55
   4 -10  -2    9.02    4.25
   4 -10  -2    4.16    3.95
   4 -10  -2    8.85    3.42
   4 -10  -2   11.55    3.59
   4 -10  -2    0.19    3.48
  -4  10   2    3.61    3.06
  -4  10   2    6.64    4.90
  -4  10   2    8.76    4.83
  -4  10   2    3.41    4.62
  -4  10   2    8.52    4.43
   5 -11  -2   19.97    6.05
   5 -11  -2   10.36    5.16
   5 -11  -2   17.87    4.81
   5 -11  -2   24.20    5.50
   5 -11  -2   20.49    6.40
  -5  11   2   23.88    6.59
  -5  11   2   17.51    6.76
  -5  11   2   25.20    7.02
  -5  11   2   22.72    7.03
   6 -12  -2    5.67    5.17
   6 -12  -2   -7.46    5.55
   6 -12  -2    6.00    5.54
   6 -12  -2   -3.47    5.38
   6 -12  -2    2.15    4.66
  -6  12   2    0.71    6.83
  -6  12   2    3.91    5.81
  -6  12   2    3.45    6.06
  -6  12   2   -6.67    6.40
   7 -13  -2   49.70    9.94
   7 -13  -2   37.56    9.70
   7 -13  -2   37.48    9.73
   7 -13  -2   67.05    9.10
  -7  13   2   41.08   11.14
  -7  13   2   59.85   11.66
  -7  13   2   52.87   10.82
  -7  13   2   47.42   16.17
   8 -14  -2   82.68   16.24
   8 -14  -2  107.81   14.31
   8 -14  -2  104.58   13.88
   8 -14  -2  121.70   16.31
  -8  14   2   86.54   15.52
  -8  14   2  104.60   15.69
  -8  14   2  107.93   16.34
  -8  14   2  139.23   19.32
  -9   5  -2   10.74   10.97
  -9   5  -2   -2.05   10.60
  -9   5  -2  -19.21   10.31
  -9   5  -2   11.57    8.84
   9  -5   2    9.00    7.67
   9  -5   2    1.41    6.22
   9  -5   2   -4.91    7.44
  -8   4  -2   13.15    9.02
  -8   4  -2   10.19    9.60
  -8   4  -2   33.06   10.37
  -8   4  -2   18.92   10.04
   8  -4   2   13.27    5.03
   8  -4   2   11.88    5.11
   8  -4   2   14.25    9.10
   8  -4   2   17.18    6.72
  -7   3  -2    3.95    7.23
  -7   3  -2    0.35    5.97
  -7   3  -2   12.28    7.96
  -7   3  -2    2.73    6.57
   7  -3   2    7.36    6.95
   7  -3   2    0.81    4.90
   7  -3   2    3.69    5.97
   7  -3   2    5.02    6.22
   7  -3   2   -3.73    4.63
  -6   2  -2   29.32    8.14
  -6   2  -2   32.77    8.53
  -6   2  -2   15.53    7.09
  -6   2  -2   28.66    4.62
  -6   2  -2   32.28    7.31
   6  -2   2   22.63    6.12
   6  -2   2   32.89    7.45
   6  -2   2   25.80    5.01
   6  -2   2   22.62    7.26
   6  -2   2   19.88    6.51
   6  -2   2   13.51    6.32
  -5   1  -2  731.72   60.90
  -5   1  -2  678.66   59.28
  -5   1  -2  657.22   59.24
  -5   1  -2  714.63   58.73
  -5   1  -2  766.85   58.23
  -5   1  -2  674.11   59.47
   5  -1   2  673.90   59.24
   5  -1   2  725.03   59.27
   5  -1   2  721.59   59.30
   5  -1   2  682.65   57.67
   5  -1   2  691.11   59.21
   5  -1   2  688.84   60.51
  -4   0  -2   -3.58    2.30
  -4   0  -2    1.50    3.06
  -4   0  -2    2.05    3.88
  -4   0  -2   -2.75    3.08
  -4   0  -2    2.87    2.97
  -4   0  -2    1.59    2.69
   4   0   2    0.26    1.54
   4   0   2   -0.50    2.72
   4   0   2    0.21    3.25
   4   0   2    0.37    3.04
   4   0   2    1.27    2.80
   4   0   2   -2.34    3.03
   4   0   2   -0.81    2.12
   4   0   2   -2.45    2.30
  -3  -1  -2 1610.90  127.95
  -3  -1  -2 1548.75  128.05
  -3  -1  -2 1498.85  128.17
  -3  -1  -2 1518.00  127.97
  -3  -1  -2 1655.45  128.45
  -3  -1  -2 1536.39  128.22
  -3  -1  -2 1567.85  128.24
   3   1   2 1785.52  128.23
   3   1   2 1514.41  127.74
   3   1   2 1648.93  128.35
   3   1   2 1637.78  128.22
   3   1   2 1675.11  129.31
   3   1   2 1593.36  128.21
   3   1   2 1469.14  127.82
   3   1   2 1467.83  130.87
   3   1   2 1607.65  128.17
   3   1   2 1507.35  127.97
   3   1   2 1620.66  127.37
  -2  -2  -2   81.45    7.98
  -2  -2  -2   82.32   10.07
  -2  -2  -2   82.06    7.99
  -2  -2  -2   70.69    7.80
  -2  -2  -2   81.88    7.81
  -2  -2  -2   82.71    7.99
  -2  -2  -2   85.58    7.80
  -2  -2  -2   76.72    7.90
  -2  -2  -2   80.92    7.78
  -2  -2  -2   85.99    8.25
   2   2   2   84.15    8.33
   2   2   2   93.33    8.18
   2   2   2   77.37    7.69
   2   2   2   82.13    7.25
   2   2   2   88.42    8.81
   2   2   2   80.46    7.71
   2   2   2   79.96    9.91
   2   2   2   81.77    7.92
   2   2   2   88.97    7.75
   2   2   2   83.36    7.78
   2   2   2   95.71    8.08
  -1  -3  -2   44.06    4.81
  -1  -3  -2   43.84    4.19
  -1  -3  -2   48.28    4.45
  -1  -3  -2   57.04    4.87
  -1  -3  -2   41.96    4.43
  -1  -3  -2   44.76    5.47
  -1  -3  -2   50.49    4.49
  -1  -3  -2   42.33    4.40
  -1  -3  -2   47.50    4.71
  -1  -3  -2   43.47    4.32
   1   3   2   49.76    4.71
   1   3   2   46.58    4.34
   1   3   2   48.12    4.45
   1   3   2   45.86    5.06
   1   3   2   50.60    4.13
   1   3   2   46.42    4.25
   1   3   2   42.19    4.40
   1   3   2   46.24    4.31
   1   3   2   43.13    5.63
   0  -4  -2   36.51    3.56
   0  -4  -2   37.11    4.05
   0  -4  -2   41.44    3.81
   0  -4  -2   34.77    3.88
   0  -4  -2   47.76    3.98
   0  -4  -2   40.42    3.71
   0  -4  -2   40.46    3.57
   0   4   2   31.50    4.71
   0   4   2   46.26    4.60
   0   4   2   42.24    3.67
   0   4   2   29.72    3.72
   0   4   2   38.81    3.68
   0   4   2   31.96    3.95
   0   4   2   33.12    3.78
   0   4   2   28.77    3.72
   0   4   2   29.70    3.51
   1  -5  -2    0.76    1.18
   1  -5  -2    3.89    1.71
   1  -5  -2    5.29    1.48
   1  -5  -2    6.41    1.72
   1  -5  -2    3.57    1.71
   1  -5  -2    4.07    1.56
   1  -5  -2    6.00    2.14
   1  -5  -2    2.64    1.36
   1  -5  -2    4.72    1.39
   1  -5  -2    3.89    1.26
  -1   5   2    6.39    1.66
  -1   5   2    5.19    1.52
  -1   5   2    3.33    1.46
  -1   5   2    3.33    1.47
  -1   5   2    3.41    1.41
  -1   5   2    3.55    1.85
  -1   5   2    3.47    1.47
  -1   5   2    8.05    1.56
  -1   5   2    2.47    1.16
   2  -6  -2  689.77   58.62
   2  -6  -2  762.67   58.67
   2  -6  -2  674.38   58.61
   2  -6  -2  726.05   59.27
   2  -6  -2  711.44   59.58
   2  -6  -2  725.03   58.73
   2  -6  -2  716.21   58.69
   2  -6  -2  637.21   58.82
   2  -6  -2  695.19   59.40
  -2   6   2  725.57   58.95
  -2   6   2  743.10   59.15
  -2   6   2  751.13   58.76
  -2   6   2  694.76   58.98
  -2   6   2  750.55   59.26
  -2   6   2  742.97   58.93
  -2   6   2  794.34   58.80
  -2   6   2  689.82   58.96
   3  -7  -2 1210.22   96.62
   3  -7  -2 1114.74   96.70
   3  -7  -2 1284.14   97.03
   3  -7  -2 1123.50   96.91
   3  -7  -2 1058.55   96.62
   3  -7  -2 1135.30   96.63
  -3   7   2 1309.08   97.01
  -3   7   2 1243.27   97.00
  -3   7   2 1197.85   96.66
  -3   7   2 1236.93   97.03
   4  -8  -2    8.25    3.20
   4  -8  -2    2.09    3.14
   4  -8  -2    4.66    3.45
   4  -8  -2    6.43    3.05
   4  -8  -2    3.44    2.70
   4  -8  -2   -0.86    3.60
  -4   8   2    5.24    3.77
  -4   8   2    6.61    4.01
  -4   8   2    6.64    4.15
  -4   8   2    8.11    4.55
   5  -9  -2  130.55   14.80
   5  -9  -2  130.69   14.76
   5  -9  -2  142.95   14.52
  -5   9   2  162.28   15.71
  -5   9   2  151.55   15.44
  -5   9   2  158.72   16.10
  -5   9   2  160.61   16.10
   6 -10  -2    8.12    5.86
   6 -10  -2    4.53    6.05
   6 -10  -2    3.42    4.23
   6 -10  -2   10.23    5.01
   6 -10  -2    1.45    5.15
  -6  10   2    4.12    6.36
  -6  10   2    8.47    6.44
  -6  10   2    8.43    6.06
  -6  10   2    1.20    6.04
   7 -11  -2   -4.54    5.92
   7 -11  -2    4.26    6.37
   7 -11  -2   -1.38    4.91
   7 -11  -2    3.83    4.83
  -7  11   2   -2.94   12.18
  -7  11   2    3.80    6.77
  -7  11   2   22.53    8.15
   8 -12  -2   37.59   10.49
   8 -12  -2   74.58   11.63
   8 -12  -2   59.30    9.63
   8 -12  -2   85.13   12.79
   8 -12  -2   53.63   10.34
  -8  12   2   84.94   13.37
  -8  12   2   63.78   13.44
  -8  12   2   59.49   12.28
  -8  12   2   70.32   13.75
  -9   7  -2   18.79   10.00
  -9   7  -2   23.10   11.73
  -9   7  -2    2.59   11.02
  -9   7  -2   10.00   10.91
   9  -7   2    8.43    6.63
   9  -7   2   11.50    8.06
   9  -7   2    1.26    7.74
   9  -7   2   18.73   10.55
  -8   6  -2  141.75   19.31
  -8   6  -2  158.59   18.01
  -8   6  -2  153.28   19.51
  -8   6  -2  131.89   19.06
   8  -6   2  128.52   14.80
   8  -6   2  144.96   17.44
   8  -6   2  126.42   17.06
   8  -6   2  139.84   15.40
   8  -6   2  145.13   16.68
  -7   5  -2   12.68    7.68
  -7   5  -2   17.38    8.42
  -7   5  -2    0.91    8.15
  -7   5  -2   12.83    6.85
   7  -5   2   11.69    4.98
   7  -5   2    4.19    6.63
   7  -5   2    6.06    4.99
   7  -5   2    6.67    4.44
   7  -5   2    1.15    5.91
   7  -5   2    5.65    3.87
  -6   4  -2    5.51    5.13
  -6   4  -2   10.49    5.55
  -6   4  -2   -7.94    5.51
  -6   4  -2    0.51    6.20
   6  -4   2   -4.11    3.81
   6  -4   2    7.15    5.15
   6  -4   2    3.59    5.38
   6  -4   2    0.32    4.60
   6  -4   2    4.89    4.29
   6  -4   2    6.32    3.47
  -5   3  -2    8.32    5.11
  -5   3  -2    3.85    5.40
  -5   3  -2    7.14    4.59
  -5   3  -2    7.82    4.70
   5  -3   2    4.37    3.66
   5  -3   2    6.87    4.13
   5  -3   2   13.61    5.17
   5  -3   2    9.42    3.09
   5  -3   2    2.70    3.81
   5  -3   2   10.18    4.66
  -4   2  -2  199.44   19.75
  -4   2  -2  227.54   20.52
  -4   2  -2  207.95   19.75
  -4   2  -2  202.63   19.75
  -4   2  -2  238.46   18.71
  -4   2  -2  226.13   19.75
  -4   2  -2  209.43   19.97
   4  -2   2  218.14   19.98
   4  -2   2  215.55   19.81
   4  -2   2  199.32   19.57
   4  -2   2  226.19   18.81
   4  -2   2  252.73   20.17
   4  -2   2  187.06   20.44
  -3   1  -2 1534.91  127.54
  -3   1  -2 1699.29  127.49
  -3   1  -2 1521.96  127.50
  -3   1  -2 1552.33  127.58
  -3   1  -2 1539.92  127.67
  -3   1  -2 1581.69  127.59
  -3   1  -2 1682.62  127.89
  -3   1  -2 1596.31  126.98
   3  -1   2 1598.05  126.81
   3  -1   2 1598.84  127.63
   3  -1   2 1652.32  128.88
   3  -1   2 1521.85  127.53
   3  -1   2 1406.59  127.26
   3  -1   2 1509.90  127.46
   3  -1   2 1623.04  127.59
  -2   0  -2  481.22   39.62
  -2   0  -2  478.74   39.49
  -2   0  -2  489.42   40.19
  -2   0  -2  484.58   39.00
  -2   0  -2  468.72   39.47
  -2   0  -2  444.35   39.43
  -2   0  -2  494.22   39.79
  -2   0  -2  483.96   39.47
  -2   0  -2  514.72   39.50
  -2   0  -2  490.28   39.66
  -2   0  -2  444.40   41.09
   2   0   2  467.01   39.34
   2   0   2  452.28   39.33
   2   0   2  499.26   40.76
   2   0   2  514.08   38.99
   2   0   2  486.82   39.50
   2   0   2  430.60   39.37
   2   0   2  445.61   39.35
   2   0   2  478.28   39.53
   2   0   2  528.65   41.79
   2   0   2  498.80   40.23
   2   0   2  518.74   39.76
   2   0   2  481.77   39.49
   2   0   2  462.63   39.19
  -1  -1  -2  111.42    9.71
  -1  -1  -2  119.70    9.73
  -1  -1  -2  114.45   10.18
  -1  -1  -2  120.96    9.83
  -1  -1  -2  122.69    9.80
  -1  -1  -2  113.23   10.80
  -1  -1  -2  108.50    9.71
  -1  -1  -2  120.45   10.22
  -1  -1  -2  122.36    9.67
  -1  -1  -2  103.70    9.67
  -1  -1  -2  119.06    9.78
   1   1   2  118.06    9.68
   1   1   2  107.66    9.65
   1   1   2  118.88    9.74
   1   1   2  110.85    9.71
   1   1   2  113.04    9.32
   1   1   2  114.49   10.19
   1   1   2  107.24    9.74
   1   1   2  107.43    9.62
   1   1   2  117.74   10.25
   1   1   2  109.85   10.84
   0  -2  -2 2128.38  157.57
   0  -2  -2 2137.18  157.67
   0   2   2 1736.56  157.40
   0   2   2 2016.06  157.72
   0   2   2 1721.36  157.43
   0   2   2 2052.58  157.44
   1  -3  -2   32.46    3.22
   1  -3  -2   30.18    3.11
   1  -3  -2   30.73    3.07
   1  -3  -2   24.23    2.85
   1  -3  -2   23.38    2.99
   1  -3  -2   31.27    3.15
   1  -3  -2   27.73    3.02
   1  -3  -2   24.53    2.99
   1  -3  -2   23.27    2.82
   1  -3  -2   30.85    3.57
  -1   3   2   26.99    2.93
  -1   3   2   28.03    3.04
  -1   3   2   32.63    3.86
  -1   3   2   26.92    3.01
  -1   3   2   27.22    3.00
  -1   3   2   29.27    2.92
  -1   3   2   31.36    3.14
  -1   3   2   25.42    2.94
  -1   3   2   31.52    3.38
   2  -4  -2  131.43   11.23
   2  -4  -2  123.64   11.48
   2  -4  -2  127.88   11.24
   2  -4  -2  145.06   11.49
   2  -4  -2  104.55   11.27
   2  -4  -2  122.01   11.34
   2  -4  -2  105.02   11.16
  -2   4   2  124.18   11.32
  -2   4   2  114.10   11.17
  -2   4   2  132.81   11.34
  -2   4   2  142.63   11.98
  -2   4   2  122.90   11.40
  -2   4   2  137.53   11.27
  -2   4   2  130.82   11.51
  -2   4   2  123.38   10.80
  -2   4   2  134.07   11.39
  -2   4   2  121.13   11.38
  -2   4   2  128.03   10.56
   3  -5  -2  295.80   28.62
   3  -5  -2  302.37   28.26
   3  -5  -2  356.11   28.44
   3  -5  -2  365.82   28.86
  -3   5   2  352.45   28.87
  -3   5   2  340.76   28.48
  -3   5   2  348.52   28.74
  -3   5   2  341.04   28.70
   4  -6  -2  377.76   36.50
   4  -6  -2  503.86   38.06
   4  -6  -2  424.17   37.18
   4  -6  -2  447.12   36.75
  -4   6   2  467.47   37.41
  -4   6   2  448.98   37.04
  -4   6   2  407.24   37.21
  -4   6   2  436.84   37.27
   5  -7  -2  744.59   69.86
   5  -7  -2  880.00   70.15
  -5   7   2  942.16   71.00
  -5   7   2  865.53   70.88
  -5   7   2  839.69   70.84
   6  -8  -2   27.43    5.72
   6  -8  -2   22.42    6.99
   6  -8  -2   29.97    6.03
   6  -8  -2   32.72    7.05
   6  -8  -2    9.75    5.77
  -6   8   2   29.95    7.37
  -6   8   2   24.53    8.01
  -6   8   2   31.99    7.75
  -6   8   2   30.06    8.16
   7  -9  -2    1.11    4.65
   7  -9  -2    3.23    6.81
   7  -9  -2    6.66    6.33
   7  -9  -2   -2.74    4.75
   7  -9  -2    8.90    6.31
  -7   9   2    4.36    6.54
  -7   9   2    6.25    7.67
  -7   9   2   12.25    6.70
  -7   9   2   -0.51    6.82
   8 -10  -2    1.05    5.72
   8 -10  -2   11.78    7.53
   8 -10  -2   11.47    8.13
   8 -10  -2    4.60    7.15
   8 -10  -2   -7.68    5.80
  -8  10   2  -12.62    7.75
  -8  10   2   20.05    9.33
  -8  10   2   -0.35    7.90
  -8  10   2    9.82    8.29
  -9   9  -2   25.49   13.64
  -9   9  -2  -12.90   16.12
  -9   9  -2   29.70   12.08
   9  -9   2   -8.78    7.31
   9  -9   2    1.63    6.68
   9  -9   2   14.15    9.01
  -8   8  -2    5.01    8.09
  -8   8  -2   11.53    9.79
  -8   8  -2   11.53    8.66
  -8   8  -2    8.90    8.35
   8  -8   2   10.25    7.71
   8  -8   2    5.54    5.01
   8  -8   2   21.52   11.09
   8  -8   2   32.06    8.64
   8  -8   2    9.68    5.57
  -7   7  -2   36.49    8.94
  -7   7  -2   28.43    8.66
  -7   7  -2   32.18    8.61
  -7   7  -2   28.63    7.99
   7  -7   2   14.32    7.17
   7  -7   2   23.26    4.86
   7  -7   2   13.83    6.07
   7  -7   2   12.11    6.30
   7  -7   2   22.69    5.36
  -6   6  -2  190.87   21.41
  -6   6  -2  251.52   22.09
  -6   6  -2  234.57   22.67
  -6   6  -2  207.50   22.00
   6  -6   2  242.61   20.09
   6  -6   2  195.59   20.64
   6  -6   2  243.11   19.97
   6  -6   2  199.77   19.47
   6  -6   2  189.38   20.31
   6  -6   2  253.73   22.45
  -5   5  -2  737.75   64.06
  -5   5  -2  741.37   63.83
  -5   5  -2  687.89   63.70
  -5   5  -2  772.24   63.63
   5  -5   2  732.71   62.89
   5  -5   2  827.03   62.67
   5  -5   2  745.28   63.50
   5  -5   2  842.78   64.44
  -4   4  -2    5.66    3.86
  -4   4  -2   18.97    4.66
  -4   4  -2   11.13    4.30
  -4   4  -2    8.27    4.43
   4  -4   2    6.65    4.03
   4  -4   2   11.96    3.84
   4  -4   2   10.27    3.62
   4  -4   2    8.07    2.61
   4  -4   2    8.19    3.72
   4  -4   2    8.15    3.34
  -3   3  -2   79.01    8.39
  -3   3  -2   75.68    8.55
  -3   3  -2   69.71    8.19
  -3   3  -2   75.20    7.66
  -3   3  -2   66.44    8.24
  -3   3  -2   77.48    8.59
  -3   3  -2   78.33    8.39
  -3   3  -2   87.68    8.94
   3  -3   2   93.98    9.34
   3  -3   2   87.55    7.64
   3  -3   2   76.31    9.65
   3  -3   2   77.09    8.30
   3  -3   2   87.12    8.41
   3  -3   2   97.24    9.52
  -2   2  -2   82.35    8.50
  -2   2  -2   80.51    7.69
  -2   2  -2   78.94    7.95
  -2   2  -2   78.12    7.58
  -2   2  -2   78.22    7.10
  -2   2  -2   77.22    7.74
  -2   2  -2   76.21    7.53
  -2   2  -2   82.12    7.64
  -2   2  -2   80.25    7.52
  -2   2  -2   80.61    7.62
  -2   2  -2   70.78    9.02
  -2   2  -2   75.84    8.76
   2  -2   2   84.65    7.55
   2  -2   2   81.81    8.41
   2  -2   2   67.76    7.41
   2  -2   2   73.31    7.83
   2  -2   2   76.14    7.69
   2  -2   2   83.84    7.64
   2  -2   2   76.52    7.68
   2  -2   2   73.40    7.43
   2  -2   2   89.41    7.10
   2  -2   2   93.14    7.85
  -1   1  -2  119.37    9.76
  -1   1  -2  114.89    9.76
  -1   1  -2  125.52   10.10
  -1   1  -2  103.50    9.97
  -1   1  -2  118.21   10.48
  -1   1  -2  126.76   10.07
  -1   1  -2  116.24   10.42
  -1   1  -2  119.48   10.07
  -1   1  -2  141.03   10.60
  -1   1  -2  130.16   10.98
   1  -1   2  125.51   10.46
   1  -1   2  121.06   10.06
   1  -1   2  125.92    9.75
   1  -1   2  111.97   10.00
   1  -1   2  125.07   10.09
   1  -1   2  104.68    9.98
   1  -1   2  101.49    9.96
   1  -1   2  114.67    9.96
   0   0   2 1095.01   90.49
   0   0   2 1129.94   90.46
   0   0   2 1157.49   90.61
   0   0   2 1027.34   90.26
   0   0   2 1213.85   90.41
   1  -1  -2   52.10    4.60
   1  -1  -2   44.20    4.82
   1  -1  -2   51.18    4.89
   1  -1  -2   51.50    4.56
   1  -1  -2   46.54    4.31
   1  -1  -2   47.09    4.46
   1  -1  -2   54.79    4.61
   1  -1  -2   46.82    4.50
   1  -1  -2   50.40    4.53
   1  -1  -2   49.84    4.52
  -1   1   2   46.98    4.47
  -1   1   2   44.67    4.45
  -1   1   2   49.04    4.45
  -1   1   2   45.25    4.45
  -1   1   2   48.03    4.83
  -1   1   2   48.30    4.92
  -1   1   2   46.98    4.50
  -1   1   2   44.84    4.41
  -1   1   2   49.61    4.53
  -1   1   2   52.51    4.38
   2  -2  -2 1138.92   97.54
   2  -2  -2 1129.77   97.24
   2  -2  -2 1251.39   97.48
   2  -2  -2 1169.91   97.47
   2  -2  -2 1224.27   97.64
   2  -2  -2 1254.18   97.68
   2  -2  -2 1251.50   96.85
   2  -2  -2 1255.87   97.71
   2  -2  -2 1152.21   97.52
   2  -2  -2 1318.17   97.05
   2  -2  -2 1117.50   97.51
  -2   2   2 1220.50   97.64
  -2   2   2 1176.87   97.48
  -2   2   2 1239.87   97.81
  -2   2   2 1262.10   97.32
  -2   2   2 1256.87   97.59
  -2   2   2 1161.94   97.52
  -2   2   2 1174.84   97.49
  -2   2   2 1176.70   97.60
  -2   2   2 1146.87   98.56
  -2   2   2 1235.19   97.75
   3  -3  -2    2.66    1.21
   3  -3  -2    5.29    2.45
   3  -3  -2    1.51    1.87
   3  -3  -2    4.85    2.50
   3  -3  -2    1.26    1.32
   3  -3  -2    2.32    2.68
   3  -3  -2   -0.50    2.25
   3  -3  -2   -0.18    1.98
  -3   3   2    0.44    2.16
  -3   3   2    2.53    3.21
  -3   3   2    0.45    1.81
  -3   3   2    6.66    3.23
  -3   3   2    1.66    2.29
  -3   3   2    1.78    2.31
  -3   3   2    3.03    2.18
  -3   3   2    2.77    2.50
  -3   3   2    3.01    2.44
   4  -4  -2   10.41    4.00
   4  -4  -2    3.81    2.99
   4  -4  -2    4.45    2.72
   4  -4  -2   12.00    4.17
   4  -4  -2    8.82    2.02
  -4   4   2    8.65    3.86
  -4   4   2    6.44    3.34
  -4   4   2   14.15    4.01
  -4   4   2    9.37    2.70
  -4   4   2    5.94    3.71
  -4   4   2    5.99    3.31
   5  -5  -2   57.68    8.83
   5  -5  -2   57.85    9.41
   5  -5  -2   68.63   10.04
   5  -5  -2   62.68    8.07
  -5   5   2   63.81    9.48
  -5   5   2   72.46    8.26
  -5   5   2   63.07    9.70
  -5   5   2   75.41    9.16
  -5   5   2   70.76    9.51
   6  -6  -2   25.15    7.72
   6  -6  -2   39.73    6.26
   6  -6  -2   31.81    7.25
  -6   6   2   39.12    8.26
  -6   6   2   37.51    7.66
  -6   6   2   30.01    8.26
  -6   6   2   20.35    7.23
   7  -7  -2  243.64   23.03
   7  -7  -2  241.72   23.08
   7  -7  -2  216.01   23.80
   7  -7  -2  259.27   24.45
  -7   7   2  248.72   25.36
  -7   7   2  270.80   25.77
  -7   7   2  239.07   24.81
  -7   7   2  268.29   24.79
   8  -8  -2   24.60    8.53
   8  -8  -2   22.40    6.75
   8  -8  -2    5.50    7.20
   8  -8  -2   27.17    6.80
   8  -8  -2   24.43    8.93
  -8   8   2   29.81    9.52
  -8   8   2   36.76   10.76
  -8   8   2   27.62   10.13
  -8   8   2   26.14    9.41
   9  -9  -2   17.60   11.19
   9  -9  -2    0.89    6.35
   9  -9  -2    7.36    8.75
  -9   9   2   -0.32    9.88
  -9   9   2   -5.34   13.60
  -9   9   2   -1.79   12.31
  -9   9   2    9.59    9.97
  -8  10  -2   10.22    7.91
  -8  10  -2    4.52    8.83
  -8  10  -2   -6.47    8.77
  -8  10  -2   -3.17    7.76
   8 -10   2    0.55    8.86
   8 -10   2    7.44    7.53
   8 -10   2   15.33    8.41
   8 -10   2   -5.75    7.02
  -7   9  -2   79.23   13.29
  -7   9  -2   75.01   13.06
  -7   9  -2   80.71   12.27
  -7   9  -2   75.45   12.80
   7  -9   2   62.40   10.62
   7  -9   2   59.11   10.50
   7  -9   2   88.68   10.57
   7  -9   2   78.06   11.58
   7  -9   2   75.50    9.21
  -6   8  -2   69.28   10.55
  -6   8  -2   63.25   10.97
  -6   8  -2   64.10   10.73
  -6   8  -2   69.65   10.59
   6  -8   2   52.11    9.39
   6  -8   2   60.56    7.95
   6  -8   2   62.91    9.94
   6  -8   2   75.62    9.00
   6  -8   2   72.28   10.13
  -5   7  -2  300.24   25.89
  -5   7  -2  291.77   25.76
  -5   7  -2  310.82   27.85
   5  -7   2  261.74   24.02
   5  -7   2  275.47   26.29
   5  -7   2  242.95   24.89
   5  -7   2  299.49   24.46
  -4   6  -2    4.04    3.18
  -4   6  -2    3.29    4.05
  -4   6  -2    2.79    3.92
  -4   6  -2    3.25    4.14
  -4   6  -2    3.28    4.16
   4  -6   2    4.91    2.53
   4  -6   2   -2.61    2.67
   4  -6   2    3.75    3.30
   4  -6   2    4.13    2.71
  -3   5  -2  281.42   24.60
  -3   5  -2  273.08   23.49
  -3   5  -2  257.31   23.57
  -3   5  -2  290.70   23.81
  -3   5  -2  269.72   23.66
   3  -5   2  253.26   22.72
   3  -5   2  279.58   23.41
   3  -5   2  235.79   23.14
   3  -5   2  289.26   23.46
   3  -5   2  304.71   23.05
  -2   4  -2  140.75   11.79
  -2   4  -2  116.45   11.51
  -2   4  -2  128.92   11.67
  -2   4  -2  128.45   11.72
  -2   4  -2  128.05   12.40
  -2   4  -2  127.37   11.67
  -2   4  -2  138.87   11.77
  -2   4  -2  133.22   11.65
  -2   4  -2  127.51   11.30
   2  -4   2  120.32   11.81
   2  -4   2  121.92   11.62
   2  -4   2  137.08   11.71
   2  -4   2  126.07   12.01
   2  -4   2  136.63   11.45
   2  -4   2  116.20   11.27
   2  -4   2  129.21   10.98
   2  -4   2  146.05   11.71
  -1   3  -2   52.95    4.46
  -1   3  -2   41.32    4.36
  -1   3  -2   41.07    4.36
  -1   3  -2   40.89    3.92
  -1   3  -2   50.30    4.38
  -1   3  -2   50.30    4.42
  -1   3  -2   42.96    4.97
  -1   3  -2   42.05    4.19
  -1   3  -2   39.76    4.11
  -1   3  -2   47.87    4.22
   1  -3   2   40.86    4.10
   1  -3   2   41.53    4.27
   1  -3   2   43.43    4.36
   1  -3   2   46.06    4.11
   1  -3   2   42.47    4.36
   1  -3   2   51.77    4.27
   1  -3   2   49.44    4.60
   1  -3   2   49.06    4.60
   1  -3   2   40.87    4.13
   0   2  -2 2062.45  169.82
   0   2  -2 2223.04  169.63
   0   2  -2 2300.40  169.80
   0   2  -2 2202.60  169.86
   0  -2   2 2215.38  169.77
   0  -2   2 1948.30  169.65
   0  -2   2 2084.65  169.77
   0  -2   2 1925.38  169.84
   0  -2   2 2188.19  169.75
   0  -2   2 1880.62  169.84
   0  -2   2 2274.97  169.79
   1   1  -2   48.60    4.61
   1   1  -2   43.11    4.42
   1   1  -2   49.15    4.49
   1   1  -2   53.72    4.92
   1   1  -2   51.97    4.67
   1   1  -2   49.04    4.52
   1   1  -2   43.41    5.12
   1   1  -2   48.82    4.50
   1   1  -2   46.81    4.19
   1   1  -2   48.84    4.49
  -1  -1   2   50.00    5.14
  -1  -1   2   47.33    4.85
  -1  -1   2   50.86    4.46
  -1  -1   2   56.06    4.65
  -1  -1   2   46.17    4.41
  -1  -1   2   46.47    4.20
  -1  -1   2   44.46    4.53
  -1  -1   2   52.63    4.61
  -1  -1   2   49.05    4.52
   2   0  -2 3204.04  255.04
   2   0  -2 3320.10  255.37
   2   0  -2 3348.32  255.57
   2   0  -2 3267.85  256.64
   2   0  -2 3004.65  255.12
   2   0  -2 3055.86  254.78
   2   0  -2 3199.50  255.19
   2   0  -2 3011.20  255.06
   2   0  -2 3002.95  255.05
   2   0  -2 3118.53  255.15
  -2   0   2 3219.61  255.50
  -2   0   2 3061.11  255.09
  -2   0   2 3475.42  255.48
  -2   0   2 3280.43  254.47
  -2   0   2 3071.69  256.30
  -2   0   2 3047.63  255.12
  -2   0   2 3360.25  254.85
  -2   0   2 3160.63  255.30
  -2   0   2 3164.27  255.20
  -2   0   2 3148.04  255.11
  -2   0   2 3188.93  255.13
   3  -1  -2  369.14   32.67
   3  -1  -2  357.47   33.06
   3  -1  -2  391.99   33.36
   3  -1  -2  407.28   33.31
   3  -1  -2  366.47   33.04
   3  -1  -2  453.33   32.93
   3  -1  -2  379.15   33.17
   3  -1  -2  390.63   33.34
   3  -1  -2  433.63   33.42
  -3   1   2  354.94   33.02
  -3   1   2  375.39   33.11
  -3   1   2  398.89   33.89
  -3   1   2  407.26   33.51
  -3   1   2  405.68   32.50
  -3   1   2  413.39   33.00
  -3   1   2  366.26   34.74
  -3   1   2  379.53   33.85
  -3   1   2  418.07   32.87
  -3   1   2  403.06   33.39
  -3   1   2  402.64   33.39
   4  -2  -2   13.80    4.18
   4  -2  -2   15.79    3.19
   4  -2  -2   13.32    3.96
   4  -2  -2   14.55    3.76
   4  -2  -2   10.35    3.66
   4  -2  -2   13.33    3.32
  -4   2   2   13.46    4.35
  -4   2   2   17.29    5.14
  -4   2   2   14.24    3.88
  -4   2   2   10.77    2.79
  -4   2   2   20.00    4.40
  -4   2   2   10.68    4.14
   5  -3  -2   31.93    5.13
   5  -3  -2   26.84    6.12
   5  -3  -2   23.74    5.83
   5  -3  -2   35.73    7.05
   5  -3  -2   36.11    5.87
  -5   3   2   33.74    7.37
  -5   3   2   26.76    5.80
  -5   3   2   31.64    6.91
  -5   3   2   39.71    7.13
  -5   3   2   42.03    6.53
  -5   3   2   29.79    6.31
   6  -4  -2    0.79    3.31
   6  -4  -2   -3.95    4.62
   6  -4  -2   -2.65    4.25
   6  -4  -2    2.13    5.27
   6  -4  -2    0.04    2.18
  -6   4   2   -3.65    5.24
  -6   4   2    7.74    5.15
  -6   4   2   -1.11    5.93
  -6   4   2   -2.71    3.46
  -6   4   2   -3.79    4.12
  -6   4   2   -1.45    4.95
   7  -5  -2  223.87   24.97
   7  -5  -2  234.57   23.62
   7  -5  -2  212.52   22.22
   7  -5  -2  203.56   20.20
  -7   5   2  216.71   21.76
  -7   5   2  191.05   22.71
  -7   5   2  221.55   23.18
   8  -6  -2   15.24    7.69
   8  -6  -2   16.26    6.23
   8  -6  -2   22.28    6.63
   8  -6  -2   11.61    6.70
  -8   6   2   18.00    8.74
  -8   6   2   23.35   16.02
  -8   6   2   27.59   10.54
  -8   6   2   19.88    8.69
   9  -7  -2   -4.53    7.88
   9  -7  -2   12.00    8.34
   9  -7  -2   11.35   10.90
   9  -7  -2    8.23    6.83
  -9   7   2    3.51   10.41
  -9   7   2   10.94   11.47
  -9   7   2   16.04    9.74
  -9   7   2   25.63   10.24
  -8  12  -2    3.51    9.51
  -8  12  -2   15.62    9.15
  -8  12  -2    7.63    9.18
  -8  12  -2   -4.47    7.75
   8 -12   2    4.00    9.82
   8 -12   2    3.46    8.53
   8 -12   2   14.26    6.43
   8 -12   2    5.65    7.42
  -7  11  -2   18.49    8.85
  -7  11  -2    3.20    8.41
  -7  11  -2    3.97    8.60
  -7  11  -2   18.47    8.16
   7 -11   2    7.29    6.38
   7 -11   2    9.56    5.60
   7 -11   2    9.05    7.47
   7 -11   2    2.86    7.54
   7 -11   2   10.35    4.37
  -6  10  -2    7.68    6.34
  -6  10  -2    6.50    6.27
  -6  10  -2  -11.21    5.23
  -6  10  -2    2.52    6.28
   6 -10   2   -6.47    3.43
   6 -10   2   -1.98    2.89
   6 -10   2    3.84    5.70
   6 -10   2    0.58    5.34
   6 -10   2   -2.99    4.91
  -5   9  -2  108.54   13.39
  -5   9  -2  106.98   13.31
  -5   9  -2  117.97   13.00
  -5   9  -2  112.92   12.86
   5  -9   2  105.16   12.06
   5  -9   2  116.13   11.55
   5  -9   2  110.05   12.05
   5  -9   2   98.11   11.86
   5  -9   2  110.66   10.85
  -4   8  -2   29.29    6.16
  -4   8  -2   35.28    6.18
  -4   8  -2   31.16    6.10
  -4   8  -2   32.90    5.94
   4  -8   2   29.14    5.23
   4  -8   2   31.55    4.54
   4  -8   2   24.79    5.41
   4  -8   2   38.39    5.40
   4  -8   2   41.71    6.15
  -3   7  -2 1215.42   92.16
  -3   7  -2 1142.95   91.99
  -3   7  -2 1197.36   91.91
  -3   7  -2 1060.35   92.17
  -3   7  -2 1140.59   92.03
   3  -7   2 1216.39   91.46
   3  -7   2 1138.71   91.12
   3  -7   2 1080.94   91.53
   3  -7   2 1043.76   91.60
   3  -7   2 1038.98   91.51
  -2   6  -2  618.42   48.72
  -2   6  -2  580.83   48.87
  -2   6  -2  594.73   48.57
  -2   6  -2  642.69   49.11
  -2   6  -2  599.73   48.68
  -2   6  -2  611.12   48.75
  -2   6  -2  523.09   49.34
   2  -6   2  640.57   48.42
   2  -6   2  649.35   48.46
   2  -6   2  561.23   48.40
   2  -6   2  568.26   48.37
   2  -6   2  537.39   48.62
   2  -6   2  511.79   48.62
   2  -6   2  643.90   48.15
  -1   5  -2  222.30   19.00
  -1   5  -2  227.31   19.16
  -1   5  -2  232.33   19.19
  -1   5  -2  229.75   19.02
  -1   5  -2  237.59   19.10
  -1   5  -2  201.61   19.06
  -1   5  -2  212.14   19.06
  -1   5  -2  239.00   19.08
  -1   5  -2  226.28   19.03
   1  -5   2  251.57   19.22
   1  -5   2  251.62   18.95
   1  -5   2  198.92   19.10
   1  -5   2  237.01   18.93
   1  -5   2  251.46   18.95
   1  -5   2  229.26   18.91
   1  -5   2  242.06   19.14
   1  -5   2  208.28   19.14
   1  -5   2  200.16   19.14
   1  -5   2  235.78   19.43
   0   4  -2   28.83    3.71
   0   4  -2   40.90    3.66
   0   4  -2   38.78    3.60
   0   4  -2   37.32    3.84
   0   4  -2   40.05    3.96
   0   4  -2   33.56    3.52
   0   4  -2   47.02    4.02
   0   4  -2   39.74    3.74
   0   4  -2   44.21    4.97
   0  -4   2   38.93    3.77
   0  -4   2   29.74    3.59
   0  -4   2   40.97    3.75
   0  -4   2   37.56    3.98
   0  -4   2   47.95    4.12
   0  -4   2   32.62    4.06
   0  -4   2   36.94    3.74
   0  -4   2   30.44    3.55
   0  -4   2   40.55    3.91
   1   3  -2   28.51    3.07
   1   3  -2   25.55    3.19
   1   3  -2   27.16    2.94
   1   3  -2   29.49    2.93
   1   3  -2   25.80    3.25
   1   3  -2   26.46    2.90
   1   3  -2   26.77    4.50
   1   3  -2   28.54    2.94
   1   3  -2   27.24    3.18
   1   3  -2   26.40    3.00
   1   3  -2   28.52    3.08
  -1  -3   2   31.26    2.85
  -1  -3   2   31.26    3.20
  -1  -3   2   33.10    4.01
  -1  -3   2   26.82    2.78
  -1  -3   2   28.64    2.99
  -1  -3   2   29.18    4.04
  -1  -3   2   25.05    3.02
  -1  -3   2   26.90    3.04
  -1  -3   2   24.25    3.26
  -1  -3   2   24.86    2.96
  -1  -3   2   25.66    3.19
   2   2  -2 1314.86   98.47
   2   2  -2 1171.88   97.76
   2   2  -2 1177.95   99.50
   2   2  -2 1145.31   97.84
   2   2  -2 1094.81   98.00
   2   2  -2 1293.50   98.28
   2   2  -2 1208.25   97.93
   2   2  -2 1150.59   97.76
   2   2  -2 1257.25   98.18
   2   2  -2 1181.06   97.91
   2   2  -2 1179.21   97.40
   2   2  -2 1259.90   97.23
  -2  -2   2 1198.01   97.78
  -2  -2   2 1272.78   98.28
  -2  -2   2 1223.85   97.46
  -2  -2   2 1202.00   97.97
  -2  -2   2 1230.37   97.95
  -2  -2   2 1270.76   98.13
  -2  -2   2 1185.56   97.99
  -2  -2   2 1192.32   99.21
  -2  -2   2 1200.38   97.80
   3   1  -2  356.05   32.96
   3   1  -2  389.79   33.30
   3   1  -2  400.18   33.33
   3   1  -2  403.66   32.98
   3   1  -2  400.39   33.56
   3   1  -2  352.54   32.91
   3   1  -2  370.57   32.60
   3   1  -2  406.69   35.77
   3   1  -2  415.42   34.06
  -3  -1   2  397.13   33.15
  -3  -1   2  395.38   33.40
  -3  -1   2  406.93   35.27
  -3  -1   2  408.45   34.05
  -3  -1   2  387.76   33.25
  -3  -1   2  403.29   33.45
  -3  -1   2  429.49   32.83
   4   0  -2  398.93   31.39
   4   0  -2  387.32   31.78
   4   0  -2  354.81   30.85
   4   0  -2  380.40   32.21
   4   0  -2  323.87   34.10
   4   0  -2  359.12   31.53
   4   0  -2  366.16   31.48
  -4   0   2  347.11   31.61
  -4   0   2  358.76   30.81
  -4   0   2  362.72   31.49
  -4   0   2  376.99   31.70
  -4   0   2  340.48   31.43
  -4   0   2  360.74   30.12
   5  -1  -2  573.04   46.75
   5  -1  -2  530.62   47.46
   5  -1  -2  569.04   47.72
   5  -1  -2  533.51   46.55
   5  -1  -2  577.79   47.75
   5  -1  -2  560.97   47.69
  -5   1   2  556.62   45.99
  -5   1   2  557.68   47.46
  -5   1   2  517.66   47.38
  -5   1   2  590.14   46.87
  -5   1   2  548.63   47.76
  -5   1   2  546.97   47.72
   6  -2  -2   28.19    5.78
   6  -2  -2   19.59    4.80
   6  -2  -2   34.23    7.60
   6  -2  -2   26.08    7.40
   6  -2  -2   27.73    7.48
   6  -2  -2   21.20    5.03
  -6   2   2   24.91    4.93
  -6   2   2   27.56    7.98
  -6   2   2   23.43    7.93
   7  -3  -2   25.07    5.93
   7  -3  -2   23.13    7.39
   7  -3  -2    5.94    6.89
  -7   3   2   22.15    6.93
  -7   3   2   25.44    6.49
  -7   3   2   29.74    8.68
  -7   3   2   29.51    9.29
  -7   3   2   28.42    9.39
   8  -4  -2   30.59   11.24
   8  -4  -2   40.00    9.70
   8  -4  -2   55.21   13.08
   8  -4  -2   55.62    8.85
  -8   4   2   68.19   12.48
  -8   4   2   51.48   10.74
  -8   4   2   48.77   11.94
  -8   4   2   63.28   13.19
   9  -5  -2   21.53    9.31
   9  -5  -2    0.44    8.42
   9  -5  -2   -9.63    5.87
   9  -5  -2   11.86    7.05
  -9   5   2    2.91    8.31
  -9   5   2    5.08   10.98
  -9   5   2   10.38   11.28
  -9   5   2    2.41   10.57
  -8  14  -2   15.88   10.18
  -8  14  -2    8.72   10.14
  -8  14  -2    6.37    9.77
  -8  14  -2   21.86    9.99
   8 -14   2   11.37    9.54
   8 -14   2   29.11    8.74
   8 -14   2   12.10    9.14
   8 -14   2   30.05    8.30
  -7  13  -2   45.61   10.06
  -7  13  -2   29.16    9.43
  -7  13  -2   35.08    9.99
  -7  13  -2   45.69   10.11
   7 -13   2   47.81    9.57
   7 -13   2   52.95    9.69
   7 -13   2   39.83    9.55
   7 -13   2   30.37    6.16
   7 -13   2   40.63    8.34
   7 -13   2   23.79    9.53
  -6  12  -2  169.45   17.62
  -6  12  -2  136.50   16.13
  -6  12  -2  137.57   17.40
  -6  12  -2  129.48   16.60
   6 -12   2  152.67   17.92
   6 -12   2  129.95   15.19
   6 -12   2  151.60   13.90
   6 -12   2  143.67   15.65
   6 -12   2  126.33   15.01
   6 -12   2  163.70   15.64
  -5  11  -2   88.25   11.81
  -5  11  -2  100.40   12.68
  -5  11  -2  101.87   12.40
  -5  11  -2  110.03   12.83
  -5  11  -2  105.27   13.77
   5 -11   2   87.69   12.94
   5 -11   2   90.51   10.90
   5 -11   2  105.23   12.23
   5 -11   2   90.14    9.93
   5 -11   2   85.25   11.17
  -4  10  -2   84.65   10.01
  -4  10  -2   69.67    9.27
  -4  10  -2   53.02   10.08
  -4  10  -2   60.98    9.17
  -4  10  -2   70.94    9.55
   4 -10   2   71.94    8.64
   4 -10   2   67.43    8.93
   4 -10   2   60.67    8.73
   4 -10   2   76.97    7.77
   4 -10   2   78.85    8.87
  -3   9  -2  745.46   64.76
  -3   9  -2  805.24   63.59
  -3   9  -2  789.96   63.57
  -3   9  -2  765.63   63.47
  -3   9  -2  800.73   63.55
   3  -9   2  815.22   62.71
   3  -9   2  723.36   63.06
   3  -9   2  667.33   62.82
   3  -9   2  815.39   63.08
   3  -9   2  742.81   63.79
   3  -9   2  771.24   63.18
   3  -9   2  791.40   63.06
  -2   8  -2  320.58   30.64
  -2   8  -2  346.70   29.47
  -2   8  -2  364.45   29.59
  -2   8  -2  315.37   29.46
  -2   8  -2  379.09   29.62
   2  -8   2  353.14   29.92
   2  -8   2  356.61   29.09
   2  -8   2  361.53   29.22
   2  -8   2  353.41   29.39
   2  -8   2  358.74   29.25
   2  -8   2  345.21   29.29
  -1   7  -2  711.70   62.25
  -1   7  -2  779.83   61.84
  -1   7  -2  708.45   61.95
  -1   7  -2  847.33   61.80
  -1   7  -2  665.26   61.80
  -1   7  -2  759.62   61.97
  -1   7  -2  817.98   61.76
   1  -7   2  825.33   61.62
   1  -7   2  740.45   61.60
   1  -7   2  827.41   62.01
   1  -7   2  740.48   62.09
   1  -7   2  826.35   62.25
   1  -7   2  666.65   61.96
   1  -7   2  737.03   61.86
   1  -7   2  811.70   61.56
   1  -7   2  680.26   61.98
   0   6  -2 3043.69  260.25
   0   6  -2 3011.83  260.55
   0   6  -2 3724.29  260.43
   0   6  -2 3576.46  260.15
   0   6  -2 3163.43  259.48
   0   6  -2 3707.11  260.29
   0   6  -2 3644.28  260.16
   0   6  -2 3012.33  260.20
   0   6  -2 3324.77  260.02
   0   6  -2 3114.87  260.32
   0  -6   2 2928.41  259.94
   0  -6   2 3226.46  260.02
   0  -6   2 2948.10  260.33
   0  -6   2 3033.82  260.48
   0  -6   2 3161.30  260.43
   1   5  -2    3.22    1.56
   1   5  -2    3.27    1.23
   1   5  -2    5.22    3.31
   1   5  -2    3.89    1.27
   1   5  -2    6.29    2.06
   1   5  -2    4.30    1.49
   1   5  -2    4.93    1.53
   1   5  -2    3.89    1.20
   1   5  -2    2.30    1.34
   1   5  -2    2.39    1.40
   1   5  -2    1.19    0.98
  -1  -5   2    1.85    1.08
  -1  -5   2    3.38    1.32
  -1  -5   2    3.26    1.56
  -1  -5   2    6.10    1.66
  -1  -5   2    1.52    1.57
  -1  -5   2    2.33    1.35
  -1  -5   2    3.98    1.94
  -1  -5   2    7.76    1.48
  -1  -5   2    2.58    1.52
  -1  -5   2    3.90    2.12
  -1  -5   2    3.74    1.36
   2   4  -2  119.71   11.84
   2   4  -2  116.22   11.62
   2   4  -2  121.65   11.62
   2   4  -2  125.15   11.44
   2   4  -2  114.18   11.32
   2   4  -2  136.20   11.36
   2   4  -2  131.58   13.74
   2   4  -2  136.20   11.41
   2   4  -2  133.40   11.47
   2   4  -2  141.96   11.54
   2   4  -2  106.67   11.62
  -2  -4   2  134.99   11.31
  -2  -4   2  118.71   11.54
  -2  -4   2  137.63   11.90
  -2  -4   2  121.61   11.45
  -2  -4   2  114.09   11.95
  -2  -4   2  125.25   11.51
  -2  -4   2  131.92   11.59
  -2  -4   2  128.26   10.93
  -2  -4   2  126.48   11.28
  -2  -4   2  144.06   13.11
   3   3  -2    3.57    3.52
   3   3  -2    0.38    1.26
   3   3  -2    3.44    2.53
   3   3  -2    0.67    1.80
   3   3  -2   -1.18    2.09
   3   3  -2    2.13    2.29
   3   3  -2   -0.66    2.10
   3   3  -2    2.48    1.29
   3   3  -2    3.37    2.25
  -3  -3   2    0.86    1.86
  -3  -3   2   -2.02    1.95
  -3  -3   2    3.56    1.86
  -3  -3   2    2.81    2.33
  -3  -3   2   -0.24    2.61
  -3  -3   2    1.13    2.22
   4   2  -2   12.88    3.77
   4   2  -2   15.59    4.86
   4   2  -2   18.00    6.70
   4   2  -2    8.23    3.08
   4   2  -2   15.70    4.17
   4   2  -2    7.78    3.84
  -4  -2   2   10.83    4.00
  -4  -2   2   13.15    4.12
  -4  -2   2   16.92    4.88
  -4  -2   2   13.84    3.40
   5   1  -2  520.11   46.27
   5   1  -2  512.31   47.23
   5   1  -2  521.82   46.14
   5   1  -2  539.89   46.57
   5   1  -2  530.22   46.35
   5   1  -2  548.63   45.40
   5   1  -2  523.61   50.45
  -5  -1   2  545.77   46.55
  -5  -1   2  566.40   45.55
  -5  -1   2  601.07   46.94
  -5  -1   2  524.99   46.38
  -5  -1   2  531.57   46.61
   6   0  -2   28.82    7.08
   6   0  -2   37.21    7.95
   6   0  -2   34.92    7.66
   6   0  -2   34.46    7.64
   6   0  -2   28.11    5.81
   6   0  -2   41.81    6.98
  -6   0   2   31.63    8.82
  -6   0   2   43.64    8.57
  -6   0   2   37.40    8.52
  -6   0   2   25.41    6.78
   7  -1  -2  203.37   19.89
   7  -1  -2  204.49   19.67
   7  -1  -2  225.56   21.27
   7  -1  -2  201.64   22.02
   7  -1  -2  190.67   22.16
   7  -1  -2  237.72   24.43
  -7   1   2  207.95   21.39
  -7   1   2  204.73   21.03
  -7   1   2  214.32   22.59
  -7   1   2  213.17   22.96
  -7   1   2  197.07   22.94
   8  -2  -2   -4.79    6.95
   8  -2  -2   13.68    9.64
   8  -2  -2    7.84    5.49
   8  -2  -2    7.96    7.05
  -8   2   2    3.09    8.63
  -8   2   2   -2.23    9.79
  -8   2   2    0.51    8.27
  -8   2   2   12.50    7.14
   9  -3  -2   15.10    7.88
   9  -3  -2   13.56   10.54
   9  -3  -2    1.64    6.70
  -9   3   2   15.61   10.86
  -9   3   2    5.30   10.26
  -9   3   2    1.39    8.18
  -9   3   2   28.48   11.62
  -7  15  -2   12.79    9.19
  -7  15  -2   -1.07   11.17
  -7  15  -2    8.12    8.11
  -7  15  -2   14.07   10.16
   7 -15   2   10.93    8.71
   7 -15   2    6.33    6.77
   7 -15   2    6.60    9.29
   7 -15   2    8.05    7.44
   7 -15   2   17.27    8.62
  -6  14  -2   58.06   10.49
  -6  14  -2   72.36   11.10
  -6  14  -2   72.89   11.08
  -6  14  -2   42.04   10.71
   6 -14   2   51.48    8.85
   6 -14   2   49.41    7.37
   6 -14   2   40.60   10.28
   6 -14   2   38.65    8.68
   6 -14   2   59.29   10.03
   6 -14   2   59.65   10.15
  -5  13  -2  276.29   24.26
  -5  13  -2  265.64   24.52
  -5  13  -2  277.15   24.47
  -5  13  -2  234.20   26.55
  -5  13  -2  249.34   24.80
   5 -13   2  248.46   23.23
   5 -13   2  217.04   22.84
   5 -13   2  255.55   22.15
   5 -13   2  238.52   24.84
   5 -13   2  249.82   22.92
   5 -13   2  240.27   23.39
  -4  12  -2    7.72    5.15
  -4  12  -2    1.71    4.39
  -4  12  -2    5.20    4.80
  -4  12  -2    1.74    5.09
  -4  12  -2    1.42    5.11
   4 -12   2    3.36    4.81
   4 -12   2    3.86    3.91
   4 -12   2    6.31    4.22
   4 -12   2    5.86    4.15
   4 -12   2    4.81    3.13
   4 -12   2    3.71    2.45
  -3  11  -2  199.88   16.13
  -3  11  -2  170.83   16.27
  -3  11  -2  192.84   16.22
  -3  11  -2  145.71   17.21
  -3  11  -2  193.77   16.09
   3 -11   2  144.68   15.16
   3 -11   2  142.04   15.88
   3 -11   2  165.07   15.05
   3 -11   2  158.22   14.90
   3 -11   2  170.81   15.32
   3 -11   2  142.91   15.87
   3 -11   2  181.31   15.48
  -2  10  -2  117.41   10.37
  -2  10  -2  110.70   10.35
  -2  10  -2   84.13   10.53
  -2  10  -2   91.62   10.40
  -2  10  -2  111.28   10.63
   2 -10   2  110.64    9.88
   2 -10   2  111.46   10.11
   2 -10   2  101.76   10.69
   2 -10   2  102.90    9.94
   2 -10   2  102.75   10.09
   2 -10   2   96.90   10.16
  -1   9  -2   42.86    5.28
  -1   9  -2   46.05    4.64
  -1   9  -2   32.91    4.52
  -1   9  -2   27.31    4.57
  -1   9  -2   18.44    4.26
  -1   9  -2   36.81    4.98
  -1   9  -2   23.31    4.52
   1  -9   2   26.68    4.08
   1  -9   2   40.41    5.50
   1  -9   2   30.20    4.90
   1  -9   2   37.35    4.27
   1  -9   2   31.82    4.71
   1  -9   2   29.88    4.00
   1  -9   2   46.35    5.50
   0   8  -2 1615.02  126.90
   0   8  -2 1630.94  127.00
   0   8  -2 1586.24  126.76
   0   8  -2 1581.91  129.35
   0   8  -2 1414.77  127.86
   0   8  -2 1641.22  126.70
   0   8  -2 1470.47  126.94
   0   8  -2 1644.04  126.88
   0   8  -2 1608.37  126.63
   0   8  -2 1671.53  126.73
   0   8  -2 1545.46  125.83
   0  -8   2 1422.23  127.09
   0  -8   2 1697.01  126.71
   0  -8   2 1392.11  127.63
   0  -8   2 1716.76  127.12
   0  -8   2 1448.69  126.53
   0  -8   2 1595.35  126.71
   1   7  -2   10.09    4.82
   1   7  -2   24.45    3.23
   1   7  -2   21.93    4.23
   1   7  -2   21.96    2.67
   1   7  -2   17.37    3.81
   1   7  -2   32.33    3.98
   1   7  -2   21.71    3.61
   1   7  -2   27.36    3.39
   1   7  -2   19.79    2.90
  -1  -7   2   27.23    3.87
  -1  -7   2   19.16    3.28
  -1  -7   2   19.81    2.95
  -1  -7   2   17.89    2.73
  -1  -7   2   22.71    3.64
  -1  -7   2   20.41    3.11
  -1  -7   2   16.29    3.60
  -1  -7   2   26.75    4.08
  -1  -7   2   19.23    4.54
  -1  -7   2   20.75    2.05
  -1  -7   2   23.60    4.18
  -1  -7   2   26.25    3.94
  -1  -7   2   32.21    5.32
   2   6  -2  747.36   59.61
   2   6  -2  734.78   60.42
   2   6  -2  786.47   60.17
   2   6  -2  637.50   59.85
   2   6  -2  747.27   63.08
   2   6  -2  662.07   59.75
   2   6  -2  824.93   60.31
   2   6  -2  676.00   59.72
   2   6  -2  763.34   59.60
   2   6  -2  797.98   59.57
  -2  -6   2  804.73   59.64
  -2  -6   2  754.33   62.28
  -2  -6   2  670.25   60.49
  -2  -6   2  736.58   59.83
  -2  -6   2  702.84   59.99
  -2  -6   2  707.94   59.81
  -2  -6   2  718.63   60.03
  -2  -6   2  736.90   59.86
  -2  -6   2  679.78   59.79
  -2  -6   2  724.08   59.54
   3   5  -2  297.24   28.12
   3   5  -2  313.95   31.28
   3   5  -2  368.45   28.01
   3   5  -2  286.46   28.53
   3   5  -2  339.74   27.97
   3   5  -2  345.09   29.21
   3   5  -2  304.71   28.50
   3   5  -2  341.43   28.06
   3   5  -2  304.84   28.12
  -3  -5   2  345.36   28.69
  -3  -5   2  324.85   28.40
  -3  -5   2  333.31   28.38
  -3  -5   2  365.51   27.69
   4   4  -2   10.78    4.07
   4   4  -2    9.08    2.08
   4   4  -2    5.76    5.00
   4   4  -2    7.68    3.37
   4   4  -2    4.33    3.83
   4   4  -2    9.36    3.04
   4   4  -2   11.73    3.68
   4   4  -2    9.62    3.96
  -4  -4   2    3.78    3.73
  -4  -4   2    7.73    4.14
  -4  -4   2    9.36    3.17
  -4  -4   2    8.59    4.12
   5   3  -2   32.11    7.12
   5   3  -2   32.53    6.55
   5   3  -2   17.04    5.99
   5   3  -2   23.60    4.79
   5   3  -2   36.73    9.93
   5   3  -2   22.37    5.77
  -5  -3   2   33.67    7.25
  -5  -3   2   23.70    5.07
  -5  -3   2   31.69    7.46
  -5  -3   2   27.47    6.47
   6   2  -2   13.66    6.99
   6   2  -2   35.02    7.76
   6   2  -2   24.39    6.99
   6   2  -2   25.77   11.26
   6   2  -2   26.36    6.96
   6   2  -2   32.22    5.91
   6   2  -2   35.42    7.46
  -6  -2   2   37.62    6.52
  -6  -2   2   14.24    7.14
  -6  -2   2   20.14    7.54
  -6  -2   2   33.54    7.55
   7   1  -2  225.63   19.99
   7   1  -2  198.46   22.76
   7   1  -2  192.19   21.01
   7   1  -2  197.67   21.68
   7   1  -2  193.00   21.93
   7   1  -2  211.07   23.72
  -7  -1   2  212.69   22.49
  -7  -1   2  216.19   20.85
  -7  -1   2  213.71   22.19
  -7  -1   2  207.92   23.19
  -7  -1   2  207.39   22.99
   8   0  -2  145.83   18.85
   8   0  -2  123.32   19.50
   8   0  -2  147.88   15.20
   8   0  -2  156.80   19.56
   8   0  -2  129.50   17.16
  -8   0   2  143.21   17.97
  -8   0   2  166.05   21.01
  -8   0   2  119.54   17.47
  -8   0   2  136.28   16.53
   9  -1  -2    7.08    8.17
   9  -1  -2    1.11    6.16
   9  -1  -2   24.79   10.04
   9  -1  -2   11.92   10.56
  -9   1   2    8.01   10.72
  -9   1   2   -1.99    6.99
  -9   1   2    1.69    8.95
  -9   1   2   16.42   10.35
  -7  17  -2    6.11   12.74
  -7  17  -2    7.58    9.62
  -7  17  -2  -12.18    9.63
  -7  17  -2   -5.48    9.99
  -7  17  -2    0.06    8.46
   7 -17   2   -3.03    7.78
   7 -17   2   13.53    8.35
   7 -17   2   10.77    8.41
   7 -17   2   10.55   10.02
  -6  16  -2    4.04    8.26
  -6  16  -2   -1.44    8.26
  -6  16  -2   -2.96    7.05
  -6  16  -2   -3.98    7.72
  -6  16  -2    5.58   10.35
   6 -16   2   -0.10    6.08
   6 -16   2    2.42    6.45
   6 -16   2    7.54    6.21
   6 -16   2   -7.10    6.75
  -5  15  -2  292.08   26.69
  -5  15  -2  286.73   27.06
  -5  15  -2  223.78   31.35
  -5  15  -2  305.06   26.88
  -5  15  -2  238.77   27.40
   5 -15   2  279.16   27.51
   5 -15   2  266.69   25.64
   5 -15   2  298.73   25.60
   5 -15   2  264.22   25.46
   5 -15   2  284.86   24.64
   5 -15   2  278.55   26.12
  -4  14  -2    1.36    4.89
  -4  14  -2    8.96    5.73
  -4  14  -2   -1.98    7.35
  -4  14  -2   -0.82    6.29
  -4  14  -2    4.02    5.88
  -4  14  -2    0.45    5.82
   4 -14   2    0.04    4.70
   4 -14   2    6.80    5.06
   4 -14   2    9.71    4.37
   4 -14   2    1.79    3.33
   4 -14   2    4.69    4.27
   4 -14   2    4.13    5.15
  -3  13  -2  357.42   28.13
  -3  13  -2  329.89   28.02
  -3  13  -2  313.81   28.52
  -3  13  -2  303.95   30.56
  -3  13  -2  338.78   27.74
   3 -13   2  326.29   27.31
   3 -13   2  279.63   28.05
   3 -13   2  297.83   27.53
   3 -13   2  308.33   27.07
   3 -13   2  318.38   27.24
   3 -13   2  294.94   26.97
  -2  12  -2  223.50   19.26
  -2  12  -2  210.52   19.70
  -2  12  -2  221.25   20.12
   2 -12   2  227.74   19.92
   2 -12   2  224.63   19.47
   2 -12   2  207.70   18.86
   2 -12   2  208.01   18.70
   2 -12   2  198.15   18.85
   2 -12   2  227.15   19.23
  -1  11  -2   59.06    8.14
  -1  11  -2   66.96    7.48
  -1  11  -2   58.20    8.45
  -1  11  -2   71.55    9.82
   1 -11   2   63.55    7.34
   1 -11   2   73.31    8.13
   1 -11   2   77.68    7.61
   1 -11   2   76.37    8.13
   1 -11   2   65.22    7.91
   1 -11   2   68.33    7.12
   0  10  -2   37.28    6.99
   0  10  -2   33.17    2.94
   0  10  -2   40.01    5.50
   0  10  -2   34.23    4.68
   0  10  -2   39.31    5.44
   0  10  -2   39.27    8.25
   0  10  -2   34.69    5.85
   0  10  -2   34.73    4.79
   0 -10   2   23.52    4.54
   0 -10   2   37.88    4.88
   0 -10   2   38.85    4.90
   0 -10   2   19.13    4.81
   0 -10   2   33.72    4.51
   1   9  -2   47.59    4.78
   1   9  -2   47.64    4.27
   1   9  -2   31.92    5.46
   1   9  -2   20.09    5.34
   1   9  -2   33.39    5.42
   1   9  -2   25.54    7.48
   1   9  -2   49.49    4.65
   1   9  -2   24.20    6.06
  -1  -9   2   34.73    5.20
  -1  -9   2   26.19    4.93
  -1  -9   2   39.50    4.81
  -1  -9   2   36.44    3.38
  -1  -9   2   39.94    5.89
  -1  -9   2   37.31    6.22
  -1  -9   2   27.40    5.88
  -1  -9   2   50.17    6.47
   2   8  -2 3385.05  249.07
   2   8  -2 2856.41  251.58
   2   8  -2 3184.80  248.90
   2   8  -2 3382.84  247.31
   2   8  -2 3126.80  247.99
   2   8  -2 2981.49  247.80
  -2  -8   2 2978.10  247.76
  -2  -8   2 2830.09  248.66
  -2  -8   2 3029.84  248.07
  -2  -8   2 3159.66  247.79
  -2  -8   2 2916.92  247.78
   3   7  -2 1094.75   92.13
   3   7  -2 1063.39   92.10
   3   7  -2 1112.07   96.39
   3   7  -2 1219.27   91.56
   3   7  -2 1098.07   93.03
   3   7  -2 1203.79   91.83
   3   7  -2 1106.84   92.75
   3   7  -2 1080.34   92.41
  -3  -7   2 1118.16   92.46
  -3  -7   2 1096.50   92.16
  -3  -7   2 1206.58   91.48
  -3  -7   2 1094.56   92.22
   4   6  -2  402.34   33.84
   4   6  -2  385.82   38.83
   4   6  -2  374.71   34.33
   4   6  -2  408.43   33.56
   4   6  -2  400.00   35.58
   4   6  -2  408.80   35.17
   4   6  -2  358.91   34.32
  -4  -6   2  399.33   34.71
  -4  -6   2  388.64   34.54
  -4  -6   2  436.56   33.74
  -4  -6   2  405.72   34.94
   5   5  -2   75.56   11.50
   5   5  -2   65.33    9.84
   5   5  -2   62.00   14.04
   5   5  -2   60.04    9.31
   5   5  -2   58.41    7.91
   5   5  -2   74.16   10.10
  -5  -5   2   59.92    9.90
  -5  -5   2   68.81    8.33
  -5  -5   2   50.80    9.45
  -5  -5   2   71.93   10.29
   6   4  -2   -6.64    3.92
   6   4  -2    6.00    7.60
   6   4  -2    1.20    4.03
   6   4  -2    2.92    3.86
   6   4  -2    6.51    5.75
   6   4  -2   -2.06    4.60
  -6  -4   2   -7.14    4.91
  -6  -4   2    0.22    3.87
  -6  -4   2    2.30    5.63
  -6  -4   2   -2.17    4.92
  -6  -4   2    3.72    5.65
   7   3  -2   19.67    7.90
   7   3  -2   23.86    8.36
   7   3  -2   21.73    7.85
   7   3  -2   15.98    5.31
   7   3  -2   24.45    7.81
  -7  -3   2   26.76    7.23
  -7  -3   2   20.32    8.36
  -7  -3   2   12.55    7.81
  -7  -3   2   22.22    8.94
  -7  -3   2   16.00    8.18
   8   2  -2   21.41    8.65
   8   2  -2    9.89    5.48
   8   2  -2   17.77    8.18
   8   2  -2   23.24    8.35
   8   2  -2    3.95    7.86
   8   2  -2   11.21    7.23
  -8  -2   2    9.26   10.11
  -8  -2   2   12.17    8.34
  -8  -2   2   21.62    8.72
  -8  -2   2    4.17    7.00
  -8  -2   2   -1.08    8.73
   9   1  -2    5.98    9.69
   9   1  -2   11.59    8.49
   9   1  -2   12.16   11.45
   9   1  -2    3.62    6.02
  -9  -1   2    8.62    8.29
  -9  -1   2   17.99   10.96
  -9  -1   2    6.85   10.46
  -9  -1   2   12.16   10.92
  -6  18  -2   44.44   13.24
  -6  18  -2   19.74    8.84
  -6  18  -2   40.13   10.31
  -6  18  -2   38.22   10.03
  -6  18  -2   12.58   10.28
   6 -18   2   24.58    8.27
   6 -18   2   23.90    8.76
   6 -18   2   31.65    7.06
   6 -18   2   20.65    9.00
   6 -18   2   19.74    8.59
   6 -18   2   23.56    9.84
  -5  17  -2   -1.47    6.07
  -5  17  -2    8.54    9.64
  -5  17  -2    4.51    7.32
  -5  17  -2    0.16    7.54
  -5  17  -2   -5.14    5.92
   5 -17   2    1.61    7.23
   5 -17   2    6.99    7.23
   5 -17   2   -9.52    5.90
   5 -17   2   -1.91    5.55
   5 -17   2   -4.17    4.81
   5 -17   2   -2.10    5.10
  -4  16  -2   15.15   11.35
  -4  16  -2   15.52    7.04
  -4  16  -2   14.92    8.79
  -4  16  -2    3.36    7.23
  -4  16  -2   12.66    6.31
  -4  16  -2   22.94    7.13
   4 -16   2   12.00    5.19
   4 -16   2   22.47    5.97
   4 -16   2    6.26    4.90
   4 -16   2   15.44    4.69
   4 -16   2   11.35    6.54
   4 -16   2   12.06    5.75
  -3  15  -2  450.14   35.64
  -3  15  -2  347.61   36.28
  -3  15  -2  460.45   36.54
  -3  15  -2  390.28   39.33
   3 -15   2  394.58   34.81
   3 -15   2  352.39   37.67
   3 -15   2  410.32   35.61
   3 -15   2  458.63   35.25
   3 -15   2  382.46   34.74
   3 -15   2  423.09   35.19
  -2  14  -2  181.92   18.92
  -2  14  -2  173.86   18.20
  -2  14  -2  199.58   17.86
  -2  14  -2  171.90   17.57
   2 -14   2  216.87   18.09
   2 -14   2  200.24   18.48
   2 -14   2  187.70   17.51
   2 -14   2  214.57   18.29
   2 -14   2  184.40   17.02
  -1  13  -2  835.75   68.21
  -1  13  -2  706.60   64.88
  -1  13  -2  713.86   65.80
  -1  13  -2  673.55   66.27
   1 -13   2  889.72   66.42
   1 -13   2  893.49   65.39
   1 -13   2  868.80   66.39
   1 -13   2  806.47   66.20
   1 -13   2  819.57   65.62
   0  12  -2  809.54   60.08
   0  12  -2  701.42   62.43
   0  12  -2  688.63   61.25
   0  12  -2  812.86   59.89
   0  12  -2  689.50   60.55
   0 -12   2  784.35   59.31
   0 -12   2  747.52   59.23
   0 -12   2  632.44   59.94
   0 -12   2  622.36   59.60
   0 -12   2  678.15   59.42
   0 -12   2  733.61   59.97
   1  11  -2    6.25    3.96
   1  11  -2    4.82    4.70
   1  11  -2   14.98    4.61
   1  11  -2   11.32    4.38
   1  11  -2   19.62    7.66
  -1 -11   2    8.56    4.04
  -1 -11   2   13.23    4.16
  -1 -11   2   17.93    4.69
  -1 -11   2   11.80    3.69
  -1 -11   2   11.08    4.74
   2  10  -2   15.24    4.01
   2  10  -2   14.40    4.95
   2  10  -2   18.65    3.38
   2  10  -2   14.48    4.35
   2  10  -2   13.99    3.02
   2  10  -2   15.63    4.75
   2  10  -2   16.43    8.61
  -2 -10   2   12.09    4.09
  -2 -10   2   21.77    4.52
  -2 -10   2   13.52    4.28
  -2 -10   2   15.89    4.13
  -2 -10   2    6.23    4.69
  -2 -10   2   12.46    1.94
  -2 -10   2    8.43    3.98
   3   9  -2    0.21    5.12
   3   9  -2    6.30    3.10
   3   9  -2    2.48    2.76
   3   9  -2    7.05    3.39
   3   9  -2    6.93    3.55
   3   9  -2    3.26    3.84
  -3  -9   2    1.78    4.26
  -3  -9   2    4.22    2.68
  -3  -9   2    7.03    3.89
  -3  -9   2    2.38    2.28
  -3  -9   2    2.54    3.19
  -3  -9   2    8.30    4.17
   4   8  -2    6.75    3.78
   4   8  -2    3.29    6.04
   4   8  -2    3.20    4.29
   4   8  -2    2.12    3.08
   4   8  -2    7.97    3.81
   4   8  -2    6.88    3.58
  -4  -8   2   11.70    5.08
  -4  -8   2    5.59    3.06
  -4  -8   2    4.71    4.33
  -4  -8   2    4.32    4.67
  -4  -8   2    6.34    4.34
   5   7  -2  737.08   63.74
   5   7  -2  775.35   82.39
   5   7  -2  781.86   67.02
   5   7  -2  714.80   65.52
   5   7  -2  781.41   65.83
   5   7  -2  858.21   65.46
   5   7  -2  777.26   64.76
  -5  -7   2  756.05   65.92
  -5  -7   2  761.57   65.82
  -5  -7   2  847.17   64.78
   6   6  -2   15.15   10.38
   6   6  -2   15.48    7.13
   6   6  -2   34.95    6.34
   6   6  -2   32.31    7.53
   6   6  -2   21.33    7.09
   6   6  -2   31.45    7.07
  -6  -6   2   30.34    8.83
  -6  -6   2   31.12    7.82
  -6  -6   2   31.15    7.55
  -6  -6   2   37.85    6.84
   7   5  -2  184.65   21.06
   7   5  -2  197.18   22.10
   7   5  -2  178.51   29.04
   7   5  -2  204.56   21.85
   7   5  -2  178.81   21.17
   7   5  -2  147.78   23.18
   7   5  -2  197.12   19.05
   7   5  -2  193.67   22.93
  -7  -5   2  192.66   21.22
  -7  -5   2  179.30   22.75
  -7  -5   2  203.20   21.59
  -7  -5   2  208.40   22.48
  -7  -5   2  217.26   20.05
   8   4  -2   29.32    9.41
   8   4  -2   37.67    9.81
   8   4  -2   39.76   10.34
   8   4  -2   29.25    9.97
   8   4  -2   49.91    7.90
   8   4  -2   31.90   11.79
  -8  -4   2   31.21   11.96
  -8  -4   2   45.65    9.34
  -8  -4   2   54.46   11.85
  -8  -4   2   63.25   13.68
  -8  -4   2   45.19   11.28
   9   3  -2    3.35    6.29
   9   3  -2   -0.35    8.22
   9   3  -2    0.10    9.43
   9   3  -2   -5.49   11.11
  -9  -3   2    3.34   10.35
  -9  -3   2    6.25    9.58
  -9  -3   2    3.21    7.73
  -9  -3   2   19.56   11.44
  -6  20  -2   66.46   15.29
  -6  20  -2   69.89   13.25
  -6  20  -2   92.04   14.19
  -6  20  -2  101.56   16.88
  -6  20  -2   77.53   15.11
   6 -20   2   71.40   14.12
   6 -20   2   79.06   12.86
   6 -20   2   77.46   12.42
   6 -20   2   52.23   11.14
  -5  19  -2   93.11   14.25
  -5  19  -2   80.96   15.03
  -5  19  -2   85.66   13.41
  -5  19  -2   73.87   14.44
  -5  19  -2   63.94   12.18
   5 -19   2   64.38   11.74
   5 -19   2   84.54   12.47
   5 -19   2   83.14   10.62
   5 -19   2   74.27   13.65
   5 -19   2   48.52   10.32
  -4  18  -2   11.97    6.87
  -4  18  -2   12.75    6.39
  -4  18  -2   10.15    7.50
  -4  18  -2    0.07    7.56
  -4  18  -2    7.92    8.47
   4 -18   2   -1.47    5.67
   4 -18   2    7.87    6.61
   4 -18   2   10.67    6.95
   4 -18   2    9.27    5.44
   4 -18   2    9.05    5.23
   4 -18   2    7.72    6.14
  -3  17  -2   72.41   10.46
  -3  17  -2   96.71   12.61
  -3  17  -2   81.45   12.69
  -3  17  -2   69.28   10.37
  -3  17  -2   81.40   13.57
  -3  17  -2   84.35   10.27
   3 -17   2   79.14    9.66
   3 -17   2   63.00    9.77
   3 -17   2   77.16   10.58
   3 -17   2   70.71    9.29
   3 -17   2   92.61   10.76
   3 -17   2   84.00   11.40
  -2  16  -2  194.21   24.75
  -2  16  -2  231.90   24.71
  -2  16  -2  194.74   22.39
  -2  16  -2  219.94   21.84
   2 -16   2  269.01   22.62
   2 -16   2  246.22   21.23
   2 -16   2  251.27   22.62
   2 -16   2  259.40   21.60
   2 -16   2  243.59   21.44
   2 -16   2  256.88   22.50
  -1  15  -2   46.63    8.26
  -1  15  -2   50.46    9.79
  -1  15  -2   61.07    8.25
  -1  15  -2   46.40   10.45
  -1  15  -2   53.44    5.57
  -1  15  -2   50.09    7.45
   1 -15   2   40.85    7.81
   1 -15   2   64.82    7.88
   1 -15   2   54.25    8.69
   1 -15   2   69.87    7.87
   1 -15   2   61.02    7.10
   1 -15   2   61.47    8.33
   0  14  -2  906.73   80.60
   0  14  -2 1014.20   79.77
   0  14  -2  927.81   82.84
   0  14  -2  975.25   81.73
   0  14  -2 1050.77   80.05
   0 -14   2  992.72   79.98
   0 -14   2  878.02   80.08
   0 -14   2  960.48   79.07
   0 -14   2 1031.18   79.26
   0 -14   2  903.37   79.38
   1  13  -2  145.87   17.85
   1  13  -2   87.18   13.73
   1  13  -2  117.38   13.23
   1  13  -2   86.15   11.89
   1  13  -2  106.40   12.22
  -1 -13   2   81.63   11.05
  -1 -13   2   98.27   11.73
  -1 -13   2  106.99   11.52
  -1 -13   2  125.85   12.46
  -1 -13   2   89.26   11.28
   2  12  -2  468.61   40.41
   2  12  -2  439.69   38.03
   2  12  -2  353.87   42.32
   2  12  -2  428.34   38.29
  -2 -12   2  499.78   38.12
  -2 -12   2  465.48   35.46
  -2 -12   2  436.92   37.82
  -2 -12   2  363.28   37.59
  -2 -12   2  428.33   38.20
  -2 -12   2  441.41   38.04
   3  11  -2  134.53   22.46
   3  11  -2  129.76   15.43
   3  11  -2  162.90   17.10
   3  11  -2  163.70   15.94
   3  11  -2  157.75   17.28
  -3 -11   2  147.43   17.72
  -3 -11   2  164.53   13.52
  -3 -11   2  155.89   15.81
  -3 -11   2  136.62   16.12
  -3 -11   2  177.18   16.31
  -3 -11   2  157.39   15.03
   4  10  -2    8.15    4.90
   4  10  -2   -2.28    4.33
   4  10  -2   -1.99    6.96
   4  10  -2   10.56    4.93
   4  10  -2    7.00    4.10
   4  10  -2    7.07    4.21
  -4 -10   2    3.41    5.88
  -4 -10   2    9.21    4.57
  -4 -10   2   12.54    5.22
  -4 -10   2    4.41    4.45
  -4 -10   2    2.15    3.30
   5   9  -2  166.88   26.26
   5   9  -2  119.76   15.53
   5   9  -2  146.22   17.09
   5   9  -2  143.69   16.10
   5   9  -2  119.03   14.80
   5   9  -2  153.78   13.09
   5   9  -2  122.35   13.54
  -5  -9   2  114.99   15.04
  -5  -9   2  143.02   15.55
  -5  -9   2  159.44   14.33
  -5  -9   2  127.50   15.70
   6   8  -2   41.31    9.55
   6   8  -2   36.55    8.03
   6   8  -2   28.89    6.37
   6   8  -2   25.39    7.63
   6   8  -2   27.81    6.94
   6   8  -2   29.75   11.99
  -6  -8   2   30.60    8.90
  -6  -8   2   18.59    7.47
  -6  -8   2   29.76    8.30
  -6  -8   2   34.23    6.70
   7   7  -2  217.09   23.40
   7   7  -2  221.32   34.43
   7   7  -2  231.05   23.72
   7   7  -2  220.24   21.78
   7   7  -2  259.56   26.36
   7   7  -2  201.21   23.51
  -7  -7   2  248.72   26.50
  -7  -7   2  262.53   22.93
  -7  -7   2  227.66   26.22
  -7  -7   2  236.04   25.19
  -7  -7   2  188.87   23.67
   8   6  -2   38.03   11.77
   8   6  -2   -5.47   10.39
   8   6  -2   13.28    8.18
   8   6  -2   23.88    9.10
   8   6  -2   23.14    6.29
  -8  -6   2   18.06   10.37
  -8  -6   2   14.87    8.53
  -8  -6   2   16.44    9.61
  -8  -6   2   15.75    7.60
  -8  -6   2   15.39   10.61
   9   5  -2    9.91    9.42
   9   5  -2   -5.33    7.90
   9   5  -2   -2.21    8.96
   9   5  -2   -9.53    6.68
  -9  -5   2    6.57   10.75
  -9  -5   2    3.53   10.90
  -9  -5   2   38.98   13.02
  -9  -5   2    0.17    8.19
  -5  21  -2  213.69   23.36
  -5  21  -2  200.24   22.92
  -5  21  -2  257.04   27.64
  -5  21  -2  230.74   28.02
  -5  21  -2  212.45   25.85
  -5  21  -2  239.57   25.92
   5 -21   2  248.59   23.18
   5 -21   2  218.63   23.96
   5 -21   2  223.66   22.58
   5 -21   2  190.40   22.66
   5 -21   2  214.77   25.11
   5 -21   2  237.46   22.67
  -4  20  -2    5.79   12.48
  -4  20  -2   11.78    7.32
  -4  20  -2    9.24    8.91
  -4  20  -2    8.45   10.23
  -4  20  -2   17.97    7.99
  -4  20  -2    2.39    5.53
   4 -20   2   -0.42    7.16
   4 -20   2    7.84    7.54
   4 -20   2    0.30    5.81
   4 -20   2   -5.88    6.45
   4 -20   2   -8.39    5.07
  -3  19  -2   32.68    8.10
  -3  19  -2   49.29   12.08
  -3  19  -2   20.96    7.96
  -3  19  -2   31.88    6.41
  -3  19  -2   30.87    9.50
  -3  19  -2   23.13    8.83
   3 -19   2   48.40    8.30
   3 -19   2   40.76    8.12
   3 -19   2   45.10    8.33
   3 -19   2   51.65    7.39
   3 -19   2   44.58    8.55
   3 -19   2   35.97    9.01
  -2  18  -2   58.94    8.94
  -2  18  -2   49.66   11.52
  -2  18  -2   68.66   12.54
  -2  18  -2   42.09   10.00
  -2  18  -2   44.88    6.37
  -2  18  -2   49.97   10.35
   2 -18   2   64.26    8.21
   2 -18   2   50.86    9.08
   2 -18   2   56.74    9.28
   2 -18   2   55.34    7.20
   2 -18   2   64.26    8.52
   2 -18   2   57.51    9.22
  -1  17  -2   -9.22    5.66
  -1  17  -2    0.31    4.53
  -1  17  -2   -0.02    5.70
  -1  17  -2    5.48    1.22
  -1  17  -2    4.13    3.98
  -1  17  -2    8.77    5.27
   1 -17   2   11.83    4.22
   1 -17   2   -5.95    4.68
   1 -17   2    5.25    4.73
   1 -17   2    4.19    4.15
   1 -17   2   -1.08    4.78
   1 -17   2    5.86    4.10
   0  16  -2  103.79   11.76
   0  16  -2   77.33   14.85
   0  16  -2   89.21   15.83
   0  16  -2   82.86   10.79
   0 -16   2   78.46    9.98
   0 -16   2   62.04   10.78
   0 -16   2   73.97   10.91
   0 -16   2   78.07    9.62
   1  15  -2   81.81   12.38
   1  15  -2  116.56   18.86
   1  15  -2   71.82   13.40
   1  15  -2   96.48   12.22
   1  15  -2   61.22   10.60
  -1 -15   2   64.50   11.24
  -1 -15   2   98.76   12.62
  -1 -15   2   64.70    9.81
  -1 -15   2   68.67   10.40
  -1 -15   2  108.16   12.99
  -1 -15   2   77.85   11.23
   2  14  -2  556.04   50.61
   2  14  -2  490.20   52.45
   2  14  -2  580.40   50.52
   2  14  -2  634.91   57.49
  -2 -14   2  652.25   52.31
  -2 -14   2  580.62   50.26
  -2 -14   2  586.37   50.68
  -2 -14   2  579.84   50.06
   3  13  -2  569.53   50.04
   3  13  -2  601.08   52.22
   3  13  -2  528.08   56.70
   3  13  -2  569.40   49.76
  -3 -13   2  584.79   49.81
  -3 -13   2  619.24   46.78
  -3 -13   2  558.30   48.55
  -3 -13   2  535.21   50.07
  -3 -13   2  550.29   49.58
   4  12  -2   49.47   10.00
   4  12  -2   42.09    8.09
   4  12  -2   27.14    8.42
   4  12  -2   33.48   13.23
  -4 -12   2   47.32    8.88
  -4 -12   2   20.07    8.28
  -4 -12   2   61.62   10.38
  -4 -12   2   43.85    8.45
  -4 -12   2   47.28    6.77
   5  11  -2   11.83    7.06
   5  11  -2   26.18    6.52
   5  11  -2   16.21    6.65
   5  11  -2   13.60    4.95
   5  11  -2   17.20    6.79
   5  11  -2   25.54   11.50
  -5 -11   2   12.03    6.28
  -5 -11   2   18.45    8.65
  -5 -11   2   21.11    7.34
  -5 -11   2   28.13    9.48
  -5 -11   2   15.89    4.81
   6  10  -2   13.06   11.63
   6  10  -2   -1.28    5.50
   6  10  -2   -0.03    3.09
   6  10  -2    0.01    6.26
   6  10  -2    0.64    4.08
   6  10  -2    2.97    5.86
  -6 -10   2    8.41    6.19
  -6 -10   2    1.09    7.47
  -6 -10   2    5.43    5.11
  -6 -10   2   -0.28    6.15
   7   9  -2   -1.73    4.43
   7   9  -2    3.64    7.57
   7   9  -2    9.82    8.26
   7   9  -2    4.66    7.01
   7   9  -2   -4.32    9.60
   7   9  -2    4.84    6.38
  -7  -9   2   -6.16    7.81
  -7  -9   2    4.76    7.63
  -7  -9   2    2.37    5.71
  -7  -9   2    7.95    7.85
   8   8  -2   21.84   17.05
   8   8  -2   18.99    9.17
   8   8  -2  -12.35   11.77
   8   8  -2   15.69    9.68
   8   8  -2   36.71    7.70
   8   8  -2   18.99   11.13
   8   8  -2   22.63   10.47
   8   8  -2   27.32    9.65
  -8  -8   2   26.14    8.04
  -8  -8   2   18.66   11.78
  -8  -8   2   23.75    9.84
  -8  -8   2   15.98    8.78
  -8  -8   2   40.91   11.23
   9   7  -2  -10.75   11.65
   9   7  -2   11.54    9.59
   9   7  -2    8.30    8.45
   9   7  -2    4.70   10.68
   9   7  -2   11.48    9.05
  -9  -7   2   15.73   12.02
  -9  -7   2    4.71    9.11
  -9  -7   2    7.84   10.96
  -9  -7   2   11.91   11.24
  -5  23  -2   40.38   12.73
  -5  23  -2   24.14   12.29
  -5  23  -2   17.99   10.19
  -5  23  -2   27.71   21.59
  -5  23  -2   13.63    9.22
   5 -23   2   19.28    9.18
   5 -23   2   29.58   10.48
   5 -23   2   25.10    9.82
   5 -23   2   21.93   10.66
  -4  22  -2   -3.00    9.20
  -4  22  -2  -11.19    7.82
  -4  22  -2   -6.41    6.41
  -4  22  -2   -1.96   10.55
  -4  22  -2   12.78    8.79
  -4  22  -2    0.44    7.34
   4 -22   2    3.19    7.15
   4 -22   2    0.34    8.01
   4 -22   2  -11.58    7.62
   4 -22   2    1.67    7.10
   4 -22   2   -9.26    5.49
   4 -22   2   -3.82    6.69
  -3  21  -2  117.05   13.20
  -3  21  -2  164.57   21.36
  -3  21  -2  140.30   16.83
  -3  21  -2  119.49   16.41
  -3  21  -2  115.51   17.91
   3 -21   2  163.66   16.05
   3 -21   2  145.92   15.44
   3 -21   2  146.93   16.70
   3 -21   2  122.09   16.67
  -2  20  -2  173.44   14.84
  -2  20  -2  131.76   20.73
  -2  20  -2  176.76   18.79
  -2  20  -2  181.14   18.82
  -2  20  -2  155.34   19.96
  -2  20  -2  169.07   22.68
   2 -20   2  179.03   19.25
   2 -20   2  184.06   18.64
   2 -20   2  183.83   17.92
   2 -20   2  183.39   16.74
   2 -20   2  164.23   18.89
   2 -20   2  181.96   17.23
  -1  19  -2   81.56   14.33
  -1  19  -2  108.92   11.98
  -1  19  -2  110.90   12.20
  -1  19  -2   92.75   16.79
  -1  19  -2   69.03   12.57
   1 -19   2  100.55   11.21
   1 -19   2   66.80   11.43
   1 -19   2   91.63   11.91
   1 -19   2   87.60   12.82
   1 -19   2   87.22   10.79
   1 -19   2   95.04   10.96
   0  18  -2   72.69   15.12
   0  18  -2  104.83   15.17
   0  18  -2  104.55   12.29
   0  18  -2   75.94   12.49
   0  18  -2   83.21   11.20
   0 -18   2   87.75   11.33
   0 -18   2   81.96   11.89
   0 -18   2   74.85   10.07
   0 -18   2   67.50    9.38
   0 -18   2   60.93   11.06
   0 -18   2   61.77   10.53
   0 -18   2   56.54   11.58
   1  17  -2   14.31   10.56
   1  17  -2    8.76    6.11
   1  17  -2    2.39    8.22
   1  17  -2    9.54    5.94
   1  17  -2   14.64    7.03
  -1 -17   2   14.24    6.40
  -1 -17   2    7.80    6.45
  -1 -17   2   14.16    5.94
  -1 -17   2   14.33    7.95
  -1 -17   2   21.06    6.10
  -1 -17   2   12.65    5.30
   2  16  -2   -6.06    6.26
   2  16  -2    2.27    9.73
   2  16  -2   -1.58    5.00
   2  16  -2   -8.51    4.57
   2  16  -2  -13.78    6.55
  -2 -16   2   -0.74    6.32
  -2 -16   2   -4.83    5.54
  -2 -16   2    1.17    5.64
  -2 -16   2    3.67    4.70
  -2 -16   2   -0.67    4.59
  -2 -16   2   -6.30    4.03
   3  15  -2  153.69   16.94
   3  15  -2  123.99   24.77
   3  15  -2  139.32   18.11
   3  15  -2  112.52   19.08
   3  15  -2  145.44   20.91
  -3 -15   2  123.61   17.14
  -3 -15   2  135.63   19.97
  -3 -15   2  168.11   12.91
  -3 -15   2  126.25   16.31
  -3 -15   2  125.19   17.71
   4  14  -2   48.09   10.23
   4  14  -2   72.03   13.46
   4  14  -2   53.39   11.41
   4  14  -2   57.87    9.85
   4  14  -2   54.89   17.39
  -4 -14   2   60.07   10.19
  -4 -14   2   45.96   11.26
  -4 -14   2   42.32    9.30
  -4 -14   2   36.08   10.81
  -4 -14   2   59.97    8.43
   5  13  -2  278.24   29.17
   5  13  -2  290.79   39.35
   5  13  -2  328.65   31.84
   5  13  -2  314.10   29.21
   5  13  -2  314.35   29.88
   5  13  -2  309.44   30.64
  -5 -13   2  258.68   31.28
  -5 -13   2  299.64   30.05
  -5 -13   2  314.70   29.58
  -5 -13   2  326.56   27.60
  -5 -13   2  263.35   28.84
   6  12  -2    9.45   12.86
   6  12  -2   -7.68    6.42
   6  12  -2   -1.33    4.63
   6  12  -2    2.59    6.92
   6  12  -2   -1.32    5.43
   6  12  -2    7.54    6.06
  -6 -12   2    5.39    7.22
  -6 -12   2   -6.55    6.94
  -6 -12   2    3.44    7.36
  -6 -12   2    6.84    5.21
   7  11  -2    4.87    6.51
   7  11  -2   -0.57    6.93
   7  11  -2    2.05    7.80
   7  11  -2    8.28    8.92
   7  11  -2    3.29    5.39
   7  11  -2    3.05   22.47
  -7 -11   2    8.92    7.95
  -7 -11   2    1.70    7.24
  -7 -11   2    0.35    5.87
   8  10  -2  -12.20   11.50
   8  10  -2    2.41   15.62
   8  10  -2   35.13   10.91
   8  10  -2    3.22    6.58
   8  10  -2    6.19   16.26
   8  10  -2    8.85    7.71
   8  10  -2    0.18    7.51
   8  10  -2   16.53   10.62
  -8 -10   2   16.65    8.27
  -8 -10   2    6.72   10.33
  -8 -10   2    5.61   10.87
  -8 -10   2   13.58   10.14
  -8 -10   2    3.02    9.06
   9   9  -2  -15.26   12.50
   9   9  -2   17.33   13.57
   9   9  -2    4.95    8.94
  -9  -9   2   -0.36   11.56
  -9  -9   2   13.16   14.37
  -9  -9   2  -23.91   12.96
  -9  -9   2  -12.64    8.91
  -4  24  -2   11.76   11.03
  -4  24  -2   -4.02    9.44
  -4  24  -2   25.09   12.42
  -4  24  -2    2.29    8.32
  -4  24  -2    1.77    9.07
   4 -24   2   18.89    8.90
   4 -24   2  -10.26    8.25
   4 -24   2   -1.66    8.18
   4 -24   2    9.20    8.17
   4 -24   2    3.89    9.39
  -3  23  -2    0.31    7.05
  -3  23  -2    4.48    9.91
  -3  23  -2   -1.42    6.55
  -3  23  -2   -4.78    8.76
  -3  23  -2    6.71    9.12
   3 -23   2    2.58    6.40
   3 -23   2    2.92    7.43
   3 -23   2   -5.06   11.47
   3 -23   2    6.78    6.81
   3 -23   2    7.52    8.04
   3 -23   2   -2.72    6.26
  -2  22  -2  148.25   17.06
  -2  22  -2  162.01   17.17
  -2  22  -2  119.45   20.92
   2 -22   2  121.52   16.42
   2 -22   2  133.65   16.35
   2 -22   2  124.51   14.74
   2 -22   2  125.92   14.62
  -1  21  -2  128.58   20.24
  -1  21  -2  143.90   15.67
  -1  21  -2  126.14   14.78
  -1  21  -2  127.76   18.71
  -1  21  -2  111.65   16.45
   1 -21   2  106.54   14.64
   1 -21   2  104.37   15.43
   1 -21   2  135.03   14.47
   1 -21   2  106.05   13.60
   1 -21   2  105.51   14.44
   1 -21   2  120.07   13.53
   0  20  -2  345.76   32.63
   0  20  -2  360.23   31.39
   0  20  -2  335.58   34.06
   0  20  -2  355.96   31.11
   0  20  -2  299.83   35.59
   0 -20   2  317.39   30.58
   0 -20   2  346.94   29.83
   0 -20   2  310.31   29.99
   0 -20   2  352.93   33.01
   0 -20   2  320.32   32.07
   0 -20   2  291.04   29.99
   1  19  -2    2.98    9.43
   1  19  -2    5.31    6.62
   1  19  -2    2.19    5.74
   1  19  -2   11.33   10.48
  -1 -19   2    8.57    5.82
  -1 -19   2    3.14    5.81
  -1 -19   2    4.88    5.91
  -1 -19   2    2.10    7.87
  -1 -19   2    9.67    5.63
  -1 -19   2   19.84    6.10
   2  18  -2    6.87    7.58
   2  18  -2    6.01    7.99
   2  18  -2   23.79   12.82
   2  18  -2    5.28    6.97
   2  18  -2   13.21   10.83
  -2 -18   2   31.33    7.66
  -2 -18   2    8.12    6.41
  -2 -18   2   33.09    8.11
  -2 -18   2   31.52    7.24
  -2 -18   2   16.32    9.08
  -2 -18   2   33.30    7.92
   3  17  -2   -3.13    6.48
   3  17  -2   -4.78    6.05
   3  17  -2   -0.05   10.86
   3  17  -2    3.17    8.50
   3  17  -2   12.47    8.15
  -3 -17   2    4.65    7.00
  -3 -17   2    6.22    8.05
  -3 -17   2   -7.81    8.73
  -3 -17   2    7.82    5.44
  -3 -17   2   14.16    7.37
   4  16  -2   69.75   21.65
   4  16  -2   73.82   15.24
   4  16  -2   98.22   16.85
   4  16  -2   89.88   14.63
  -4 -16   2   71.55   13.30
  -4 -16   2   63.15   14.09
  -4 -16   2   55.85   15.60
  -4 -16   2   98.60   15.19
  -4 -16   2  114.61   12.19
   5  15  -2   77.17   12.91
   5  15  -2   65.76   14.13
   5  15  -2   40.92   18.67
   5  15  -2   57.63   12.08
   5  15  -2   36.84   10.95
   5  15  -2   73.91   14.33
  -5 -15   2   64.39    9.34
  -5 -15   2   47.59   11.65
  -5 -15   2   48.45   11.90
  -5 -15   2   46.80   12.55
  -5 -15   2   51.33   14.13
   6  14  -2   -0.70    7.34
   6  14  -2    5.77    6.55
   6  14  -2    3.27    8.20
   6  14  -2   -5.29   11.23
   6  14  -2   11.44    6.91
   6  14  -2    3.54    7.79
  -6 -14   2    8.94   10.05
  -6 -14   2   18.40    8.72
  -6 -14   2    0.73    5.40
  -6 -14   2    7.10    7.44
   7  13  -2   42.42    8.54
   7  13  -2   30.36   11.15
   7  13  -2   42.85   19.33
   7  13  -2   51.24   19.73
   7  13  -2   41.66   10.63
   7  13  -2   61.13   13.17
  -7 -13   2   38.03   12.35
  -7 -13   2   27.09    8.97
  -7 -13   2   46.61   12.36
   8  12  -2   63.56   13.75
   8  12  -2   58.88   11.25
   8  12  -2   62.45   23.34
   8  12  -2   46.37   12.34
   8  12  -2   63.81   12.94
   8  12  -2   40.16   13.72
  -8 -12   2   66.35   14.16
  -8 -12   2   35.94   14.11
  -8 -12   2   36.26   11.34
  -8 -12   2   53.22   14.34
  -3  25  -2   -0.14    8.80
  -3  25  -2   10.35   14.03
  -3  25  -2   10.24   12.60
  -3  25  -2   -5.15   10.02
  -3  25  -2   16.23   10.98
   3 -25   2   24.65    8.37
   3 -25   2   13.04    8.28
   3 -25   2   14.22    9.21
   3 -25   2    5.99    8.97
   3 -25   2   20.44    9.78
  -2  24  -2   -0.64   10.81
  -2  24  -2    6.18    8.71
  -2  24  -2    1.24    6.63
  -2  24  -2    0.63    9.57
  -2  24  -2    3.53    7.77
   2 -24   2   15.52    7.02
   2 -24   2  -11.94    6.42
   2 -24   2    8.97    6.39
   2 -24   2   -5.35    6.92
   2 -24   2   -2.92    7.44
  -1  23  -2  -10.78    9.16
  -1  23  -2   -1.16   10.58
  -1  23  -2    4.74    6.79
  -1  23  -2    6.11    6.87
   1 -23   2    2.08    5.95
   1 -23   2   -3.09    6.36
   1 -23   2    1.63    6.21
   1 -23   2    0.56    7.57
   1 -23   2    9.43    6.62
   1 -23   2   -6.21    6.11
   0  22  -2   54.53   16.58
   0  22  -2   98.38   16.18
   0  22  -2   80.65   12.48
   0  22  -2   89.01   12.90
   0  22  -2   71.55   13.43
   0 -22   2   80.65   12.01
   0 -22   2   55.09   12.49
   0 -22   2   69.99   10.62
   0 -22   2   66.07   12.08
   0 -22   2   88.06   12.12
   1  21  -2   -3.11   10.78
   1  21  -2   -5.07    6.89
   1  21  -2   15.47    7.75
   1  21  -2   -2.14   10.05
   1  21  -2    9.90    7.10
  -1 -21   2    8.69    5.98
  -1 -21   2    0.17    6.09
  -1 -21   2   -6.80    7.32
  -1 -21   2    4.74    6.90
  -1 -21   2    2.91    5.39
  -1 -21   2    6.11    6.79
   2  20  -2  170.65   25.79
   2  20  -2  163.80   20.32
   2  20  -2  135.03   19.43
   2  20  -2  123.25   19.49
   2  20  -2  175.53   28.28
  -2 -20   2  158.97   18.05
  -2 -20   2  133.75   16.56
  -2 -20   2  104.53   18.99
  -2 -20   2  181.52   18.77
  -2 -20   2  169.59   18.53
  -2 -20   2  157.45   18.65
   3  19  -2  255.68   35.12
   3  19  -2  170.85   24.87
   3  19  -2  103.30   22.30
   3  19  -2  146.83   21.75
   3  19  -2  127.19   20.02
  -3 -19   2  196.57   25.15
  -3 -19   2  186.56   20.28
  -3 -19   2  166.99   19.46
  -3 -19   2  144.71   20.51
   4  18  -2   -6.70   11.66
   4  18  -2   -6.74   10.00
   4  18  -2   -9.27    7.28
   4  18  -2    6.93    6.71
   4  18  -2  -16.27    8.49
  -4 -18   2  -12.56    9.06
  -4 -18   2   -0.51    7.76
  -4 -18   2  -11.09    7.55
  -4 -18   2  -13.85    6.62
  -4 -18   2    2.40    5.47
   5  17  -2   -4.25   15.94
   5  17  -2  -10.93    7.84
   5  17  -2    5.25    9.62
   5  17  -2  -13.04   10.98
   5  17  -2    8.32    6.88
   5  17  -2    2.55    8.96
  -5 -17   2   -6.20    8.60
  -5 -17   2    6.74    6.84
  -5 -17   2    6.50    8.40
  -5 -17   2  -12.56    9.14
  -5 -17   2    1.74    9.54
   6  16  -2   10.67    9.80
   6  16  -2    0.02   10.25
   6  16  -2   -3.37    8.01
   6  16  -2  -18.71   14.00
   6  16  -2    5.73   10.59
  -6 -16   2    1.02    9.12
  -6 -16   2   10.30    9.86
  -6 -16   2    1.56   10.12
  -6 -16   2   -7.52    6.43
   7  15  -2   89.24   15.98
   7  15  -2   63.17   15.65
   7  15  -2   73.09   25.56
   7  15  -2   90.19   16.11
   7  15  -2   76.59   12.91
   7  15  -2   74.72   15.51
  -7 -15   2   69.48   11.81
  -7 -15   2   82.30   15.49
  -7 -15   2   80.40   15.44
  -7 -15   2   74.05   16.32
   8  14  -2   85.97   15.65
   8  14  -2  117.21   19.21
   8  14  -2  107.23   31.19
   8  14  -2   89.96   16.71
   8  14  -2   76.50   17.51
   8  14  -2  110.00   18.72
  -8 -14   2   87.05   17.10
  -8 -14   2   52.91   16.88
  -2  26  -2   62.48   12.23
  -2  26  -2   66.66   14.25
  -2  26  -2   55.85   16.33
  -2  26  -2   28.30   11.09
  -2  26  -2   51.82   17.35
   2 -26   2   36.56   10.20
   2 -26   2   64.27   11.91
   2 -26   2   34.55   10.71
   2 -26   2   48.12    9.63
   2 -26   2   43.08   12.16
  -1  25  -2    4.28   10.71
  -1  25  -2    1.03    8.54
  -1  25  -2   10.77    7.54
  -1  25  -2    4.60   11.60
  -1  25  -2   -8.18    6.64
   1 -25   2   -3.55    6.98
   1 -25   2    7.64    8.05
   1 -25   2    1.09    6.40
   1 -25   2   -5.96    5.98
   1 -25   2   -6.07    8.49
   1 -25   2    9.17    8.98
   0  24  -2    2.55    8.96
   0  24  -2    3.97    7.01
   0  24  -2   -7.60    9.16
   0  24  -2    1.56    7.63
   0  24  -2  -10.57   11.32
   0 -24   2   -8.44    5.63
   0 -24   2    2.55    6.33
   0 -24   2    1.83    6.68
   0 -24   2   -0.74    7.41
   0 -24   2    2.77    8.59
   0 -24   2   -0.89    6.47
   1  23  -2    5.58   12.76
   1  23  -2   -6.35   10.15
   1  23  -2   14.64    8.52
   1  23  -2   -2.57    6.82
  -1 -23   2    3.54    7.00
  -1 -23   2    2.19    7.81
  -1 -23   2   -1.06    6.83
  -1 -23   2    5.48    5.90
  -1 -23   2   15.19    7.63
  -1 -23   2   -1.48   15.17
   2  22  -2  114.89   20.36
   2  22  -2   59.37   13.73
   2  22  -2   88.06   15.16
   2  22  -2   56.35   19.24
  -2 -22   2   76.53   15.37
  -2 -22   2   61.52   11.94
  -2 -22   2   46.13   11.94
  -2 -22   2   67.69   12.86
  -2 -22   2   80.23   12.90
   3  21  -2   38.10   16.98
   3  21  -2   12.22   14.70
   3  21  -2   36.92   12.85
   3  21  -2   15.90    9.60
  -3 -21   2   26.68   10.16
  -3 -21   2   44.43   12.27
  -3 -21   2   29.36   10.92
  -3 -21   2   53.53    9.69
   4  20  -2    0.78   10.08
   4  20  -2    8.33   11.75
   4  20  -2   -8.03   12.52
   4  20  -2   31.63   11.59
  -4 -20   2    4.98   12.06
  -4 -20   2   28.20    7.57
  -4 -20   2    8.31    9.15
  -4 -20   2    2.90   10.37
  -4 -20   2   13.97   10.95
   5  19  -2   48.90   14.86
   5  19  -2   50.62   14.22
   5  19  -2   34.83   16.78
   5  19  -2   42.45   22.41
   5  19  -2   42.45   13.39
   5  19  -2   64.57   17.78
  -5 -19   2   52.37   14.33
  -5 -19   2   20.09   13.93
  -5 -19   2   39.01    8.84
  -5 -19   2   20.20   13.34
  -5 -19   2   30.16   13.22
   6  18  -2    0.86   17.65
   6  18  -2   46.36   13.37
   6  18  -2   39.95   15.22
   6  18  -2   54.18   15.22
   6  18  -2   40.17   15.73
   6  18  -2   36.30   14.05
  -6 -18   2   25.36   12.90
  -6 -18   2    8.35   11.90
  -6 -18   2   51.78   13.49
   7  17  -2   17.24   15.88
   7  17  -2   25.17   24.80
   7  17  -2   23.87   11.85
   7  17  -2   37.68   14.91
   7  17  -2   52.24   24.91
   7  17  -2   31.89   15.73
  -7 -17   2   17.46   15.69
  -7 -17   2   15.75   12.93
  -7 -17   2   32.14   13.83
  -1  27  -2   22.53   15.61
  -1  27  -2   43.09   10.85
  -1  27  -2   11.45   16.35
  -1  27  -2   17.15   11.40
   1 -27   2   13.09    9.69
   1 -27   2   30.05    8.77
   1 -27   2  -12.75    9.29
   1 -27   2   23.03   11.49
   0  26  -2   33.37   11.38
   0  26  -2   42.27   10.76
   0  26  -2   26.80   16.11
   0  26  -2   23.31   13.23
   0  26  -2   32.11   12.19
   0 -26   2   45.97   12.73
   0 -26   2   24.35    9.87
   0 -26   2   27.62    9.04
   0 -26   2   32.71    9.02
   0 -26   2   23.94    9.41
   1  25  -2   18.44   15.22
   1  25  -2    3.76   12.23
   1  25  -2   10.88    9.98
   1  25  -2    5.95   10.26
   1  25  -2    2.62    8.47
  -1 -25   2    6.04   10.13
  -1 -25   2   13.07    8.74
  -1 -25   2   22.56    9.06
  -1 -25   2    6.78    8.71
  -1 -25   2   20.04    9.07
   2  24  -2    3.54    9.82
   2  24  -2    8.59   10.47
   2  24  -2   -1.99   14.87
   2  24  -2   19.21   11.13
   2  24  -2   -5.15   11.47
  -2 -24   2   18.18    8.83
  -2 -24   2   22.90   14.85
  -2 -24   2    6.03    9.21
  -2 -24   2    2.82   10.19
  -2 -24   2   13.28    9.54
   3  23  -2   13.95   11.38
   3  23  -2    0.56   13.01
   3  23  -2   26.61   12.25
   3  23  -2   -3.05   15.00
   3  23  -2   16.08   11.39
  -3 -23   2   28.13   11.75
  -3 -23   2   15.27   10.66
  -3 -23   2   11.41   11.62
  -3 -23   2   20.54    9.45
   4  22  -2   71.94   24.73
   4  22  -2   39.16   18.27
   4  22  -2   51.28   14.88
   4  22  -2   64.67   16.18
   4  22  -2   51.61   17.16
  -4 -22   2   52.13   16.21
  -4 -22   2   74.50   15.73
  -4 -22   2   66.53   14.93
  -4 -22   2   76.54   14.21
  -4 -22   2   73.28   11.87
   5  21  -2   25.91   12.17
   5  21  -2   40.80   17.01
   5  21  -2   47.33   19.83
   5  21  -2   33.28   14.80
   5  21  -2   43.69   17.23
   5  21  -2   54.21   23.28
  -5 -21   2   36.79   15.19
  -5 -21   2   40.62   13.90
  -5 -21   2  -12.04   14.54
  -5 -21   2   27.59   15.59
  -5 -21   2   68.71   11.05
   6  20  -2   -2.06   15.23
   6  20  -2    5.90   11.31
   6  20  -2   -4.89   20.51
   6  20  -2   -9.13   13.68
   6  20  -2   -3.68   15.01
  -6 -20   2   -0.03   13.38
  -6 -20   2    2.42   15.51
  -6 -20   2   -1.95   13.81
   7  19  -2   69.20   19.25
   1  27  -2  -13.52   13.46
   1  27  -2   -0.25    8.44
   1  27  -2   -6.71   11.91
   1  27  -2   13.95   16.44
  -1 -27   2    4.45    8.66
  -1 -27   2   10.31   10.43
  -1 -27   2   23.46   10.10
   2  26  -2   68.31   17.34
   2  26  -2   58.09   14.50
   2  26  -2   55.91   19.63
   2  26  -2   87.18   18.03
   2  26  -2   33.61   13.58
  -2 -26   2   73.20   16.92
  -2 -26   2   57.67   13.57
  -2 -26   2   30.03   11.42
   3  25  -2   27.41   15.76
   3  25  -2   33.80   19.89
   3  25  -2   15.39   12.04
   3  25  -2   33.82   15.32
   3  25  -2   37.68   17.37
  -3 -25   2   25.18   12.09
  -3 -25   2   12.95   14.15
  -3 -25   2   43.21   12.69
  -3 -25   2   38.51   14.25
   4  24  -2   30.83   15.16
   4  24  -2  -16.54   11.16
   4  24  -2   24.68   20.16
   4  24  -2  -18.07   15.22
   4  24  -2   32.17   13.16
  -4 -24   2   -4.90   14.01
  -4 -24   2   -1.90   13.29
  -4 -24   2   -9.71   11.82
  -4 -24   2    9.50   12.41
   5  23  -2    1.61   17.18
   5  23  -2  -27.95   19.28
   5  23  -2   33.85   22.63
   5  23  -2    1.97   16.57
   5  23  -2  -18.29   12.54
   5  23  -2   -8.44   15.85
  -5 -23   2  -14.60   12.11
  -5 -23   2    6.50   13.76
  -5 -23   2   -6.66   14.93
  -5 -23  -3  -22.97   10.63
  -5 -23  -3   23.40   17.24
  -5 -23  -3    3.46   10.95
  -5 -23  -3    8.98   26.94
   5  23   3  -11.35   18.52
   5  23   3  -22.33   22.09
   5  23   3  -35.58   21.58
   5  23   3    3.12   15.32
   5  23   3    4.49   13.85
  -4 -24  -3   87.63   18.40
  -4 -24  -3  110.46   14.94
  -4 -24  -3   87.01   19.23
  -4 -24  -3   54.65   15.98
  -4 -24  -3  107.18   19.24
   4  24   3   89.91   24.27
   4  24   3   56.01   19.71
   4  24   3   77.20   18.65
   4  24   3   67.45   26.01
   4  24   3  135.12   31.93
  -3 -25  -3   35.80   12.56
  -3 -25  -3   25.67   11.74
  -3 -25  -3   22.10   12.68
  -3 -25  -3   25.09   12.36
   3  25   3   26.32   13.90
   3  25   3    1.56   18.75
   3  25   3   19.68   13.50
   3  25   3    1.35   18.97
   3  25   3   47.37   19.27
  -2 -26  -3   38.27   11.71
  -2 -26  -3   36.28   13.49
  -2 -26  -3   74.12   13.50
  -2 -26  -3   53.37   12.65
   2  26   3   63.20   14.02
   2  26   3   45.30   23.52
   2  26   3   37.17   15.53
   2  26   3   63.08   20.05
   2  26   3   28.59   19.94
  -1 -27  -3   18.93   12.32
  -1 -27  -3   -7.31    8.73
  -1 -27  -3   11.12    9.11
   1  27   3    6.50   13.56
   1  27   3    3.95   19.46
   1  27   3   19.68   11.16
  -6 -20  -3   -7.50   13.80
  -6 -20  -3   16.29   13.13
  -6 -20  -3   36.71   16.10
  -6 -20  -3   -3.84   13.83
  -6 -20  -3   -0.04   10.11
   6  20   3  -11.10   21.71
   6  20   3   -8.22   12.29
   6  20   3    3.94   17.84
   6  20   3  -11.75   12.43
   6  20   3  -18.83   17.85
  -5 -21  -3  -11.13   11.70
  -5 -21  -3    6.13   13.18
  -5 -21  -3    1.94    9.26
  -5 -21  -3   -4.36   11.64
   5  21   3   14.49   18.69
   5  21   3    0.34   12.07
   5  21   3    2.18   15.04
   5  21   3   14.15   23.51
   5  21   3   -8.01   16.04
   5  21   3    2.16   12.57
  -4 -22  -3  -10.57    9.38
  -4 -22  -3   -2.91   11.69
  -4 -22  -3   20.20    8.95
  -4 -22  -3   11.39   11.03
  -4 -22  -3    2.04   11.30
   4  22   3   12.03   18.28
   4  22   3   15.53   13.65
   4  22   3   10.26   12.98
   4  22   3  -12.68   13.45
   4  22   3   20.47   12.18
   4  22   3  -15.49   17.04
  -3 -23  -3   -9.86    8.79
  -3 -23  -3   10.63    8.15
  -3 -23  -3    4.72    9.28
  -3 -23  -3   11.50   10.97
   3  23   3    5.34   14.65
   3  23   3   -5.30   14.19
   3  23   3   -0.28   10.06
   3  23   3    7.39   10.61
   3  23   3   11.52   12.93
  -2 -24  -3   59.75   11.69
  -2 -24  -3   56.60   12.46
  -2 -24  -3   67.08   15.38
  -2 -24  -3   66.19   13.48
   2  24   3   76.89   17.03
   2  24   3   74.70   18.76
   2  24   3   89.26   15.24
   2  24   3   48.72   20.67
   2  24   3   43.63   14.50
  -1 -25  -3    2.53    7.57
  -1 -25  -3    2.91    6.73
  -1 -25  -3   15.15    7.53
  -1 -25  -3    0.57    8.45
  -1 -25  -3    9.17    8.94
   1  25   3   24.32   14.81
   1  25   3   20.99   10.91
   1  25   3   18.11   19.11
   1  25   3   14.30    9.23
   0 -26  -3    7.89    8.09
   0 -26  -3  -19.34    8.51
   0 -26  -3   -6.54    7.36
   0 -26  -3   -0.28    7.73
   0  26   3  -14.45    8.51
   0  26   3  -10.86   12.10
   0  26   3    2.99    9.74
   0  26   3    6.78   16.09
   0  26   3   15.28   11.33
   1 -27  -3   15.25    8.42
   1 -27  -3    4.52    9.45
   1 -27  -3   10.94    8.78
   1 -27  -3   31.62   11.19
  -1  27   3   24.25    9.98
  -1  27   3   12.78   12.12
  -1  27   3   24.50   18.36
  -7 -17  -3   52.09   16.91
  -7 -17  -3   37.01   14.71
  -7 -17  -3   36.96   12.39
  -7 -17  -3   19.52   15.60
   7  17   3   41.68   14.71
   7  17   3   41.86   14.07
   7  17   3   34.30   25.06
   7  17   3   70.01   17.77
  -6 -18  -3   58.22   15.55
  -6 -18  -3   34.36   12.44
  -6 -18  -3   30.23   10.40
  -6 -18  -3   20.20   14.09
  -6 -18  -3   68.16   15.61
   6  18   3   54.99   16.06
   6  18   3   86.61   18.53
   6  18   3   54.93   15.48
   6  18   3   84.33   28.36
   6  18   3   63.48   16.43
   6  18   3   59.68   14.96
  -5 -19  -3    6.03    7.54
  -5 -19  -3   -5.34   10.50
  -5 -19  -3   -2.24    9.48
  -5 -19  -3    2.75   10.70
  -5 -19  -3  -18.64   10.68
   5  19   3    1.80   10.57
   5  19   3   -6.98   11.62
   5  19   3  -32.05   11.17
   5  19   3   22.51   11.30
   5  19   3  -19.50   13.90
   5  19   3   -5.54   17.37
  -4 -20  -3   -8.06    7.58
  -4 -20  -3  -15.71    9.39
  -4 -20  -3  -11.26    8.84
  -4 -20  -3  -15.35    7.85
  -4 -20  -3  -14.78   12.37
   4  20   3   10.42   10.87
   4  20   3  -10.05    7.62
   4  20   3  -10.79   12.65
   4  20   3   27.83   12.33
   4  20   3   -4.59   15.19
   4  20   3    1.80   13.50
  -3 -21  -3   13.79    8.86
  -3 -21  -3   25.61   10.11
   3  21   3   -0.95    8.34
   3  21   3    3.86   10.85
   3  21   3   10.88   10.74
   3  21   3   14.29   16.61
  -2 -22  -3   61.62   13.37
  -2 -22  -3   62.64   12.16
  -2 -22  -3   48.98   11.72
  -2 -22  -3   67.89   10.51
   2  22   3   87.79   21.95
   2  22   3   82.45   15.62
   2  22   3   60.89   14.20
  -1 -23  -3   56.73   10.77
  -1 -23  -3   53.97   12.94
  -1 -23  -3   74.31   12.17
  -1 -23  -3   63.33   10.91
  -1 -23  -3   64.66   12.58
   1  23   3   56.86   13.30
   1  23   3   97.54   15.25
   1  23   3   93.98   14.53
   1  23   3   60.00   18.68
   1  23   3  113.85   20.94
   0 -24  -3   15.02    9.54
   0 -24  -3   17.68    7.79
   0 -24  -3   -2.18    7.04
   0 -24  -3   15.76    6.68
   0 -24  -3   23.26    7.52
   0  24   3   19.61    8.42
   0  24   3   25.72   14.76
   0  24   3   11.92    7.86
   0  24   3   17.58   11.53
   1 -25  -3   48.52   11.46
   1 -25  -3   66.86   10.71
   1 -25  -3   55.77    9.97
   1 -25  -3   33.00   10.25
   1 -25  -3   32.92   10.02
  -1  25   3   55.72   12.23
  -1  25   3   62.14   15.28
  -1  25   3   50.07   16.28
  -1  25   3   68.59   12.15
  -1  25   3   45.38   11.06
   2 -26  -3   26.53   10.03
   2 -26  -3    2.99    7.62
   2 -26  -3   20.37    9.60
   2 -26  -3   -0.14    7.95
   2 -26  -3    8.03    7.94
  -2  26   3   14.56   12.40
  -2  26   3   19.50   12.76
  -2  26   3   10.38   10.46
  -2  26   3   11.27    8.56
  -2  26   3    2.47   16.12
  -8 -14  -3   -6.88   14.95
  -8 -14  -3    1.16   10.89
  -8 -14  -3    9.38   12.01
  -8 -14  -3   30.30   14.26
   8  14   3  -12.06   10.80
   8  14   3   13.72   11.44
   8  14   3  -11.36   10.87
   8  14   3  -10.31   23.89
   8  14   3   -7.96   20.54
  -7 -15  -3   27.38   11.76
  -7 -15  -3    7.59   10.13
  -7 -15  -3   31.52   13.66
  -7 -15  -3   39.81   14.78
   7  15   3   35.59   14.09
   7  15   3   29.81   11.63
   7  15   3   37.54   14.22
   7  15   3   35.17   21.54
   7  15   3   21.11   11.07
  -6 -16  -3   41.37   13.92
  -6 -16  -3   17.62   13.75
  -6 -16  -3   53.54   12.98
  -6 -16  -3   44.04   11.76
  -6 -16  -3   61.10   11.37
   6  16   3   90.10   19.79
   6  16   3   33.14   19.48
   6  16   3   51.77   13.30
   6  16   3   40.91   13.58
   6  16   3   51.00   13.26
   6  16   3   55.19   13.72
  -5 -17  -3    8.39   11.56
  -5 -17  -3   36.56   11.77
  -5 -17  -3   17.31    7.85
  -5 -17  -3   37.78   11.80
  -5 -17  -3   15.24   10.63
   5  17   3   12.92   14.48
   5  17   3   31.55   11.68
   5  17   3   25.86    8.30
   5  17   3   45.56   14.84
   5  17   3   42.50   14.74
   5  17   3   49.80   12.96
  -4 -18  -3   39.06   12.21
  -4 -18  -3   43.56   10.19
  -4 -18  -3   47.93   12.70
  -4 -18  -3   40.59   12.53
  -4 -18  -3   25.23   10.77
   4  18   3   36.39   13.05
   4  18   3   76.07   22.86
   4  18   3   45.15   15.38
   4  18   3   57.11   12.00
   4  18   3   53.51   16.27
   4  18   3   46.47   11.59
  -3 -19  -3    7.42    6.68
  -3 -19  -3  -14.15    5.77
  -3 -19  -3   -0.34    7.60
  -3 -19  -3   -3.12    8.82
   3  19   3   -0.55    7.36
   3  19   3    1.65    7.84
   3  19   3   -2.42    7.40
   3  19   3    5.23   13.24
   3  19   3  -14.85    9.48
  -2 -20  -3    2.88    6.75
  -2 -20  -3    1.19    5.92
  -2 -20  -3    5.20    5.27
  -2 -20  -3   -4.73    7.74
  -2 -20  -3   -9.46    6.20
   2  20   3    2.39    8.32
   2  20   3   -4.71    6.03
   2  20   3    6.01   11.11
   2  20   3   -2.38    6.85
   2  20   3   -5.91    9.87
  -1 -21  -3   71.31   11.35
  -1 -21  -3   77.38   11.04
  -1 -21  -3   50.02   11.62
  -1 -21  -3   70.34   11.83
  -1 -21  -3   74.33   10.77
   1  21   3   90.17   18.98
   1  21   3   71.49   13.91
   1  21   3   94.55   17.27
   1  21   3   80.98   12.99
   1  21   3   62.61   12.13
   0 -22  -3    0.22    6.76
   0 -22  -3   20.00    6.46
   0 -22  -3   11.03    6.77
   0 -22  -3    5.41    7.28
   0 -22  -3   13.04    7.76
   0 -22  -3   14.72    5.32
   0  22   3    5.37    6.91
   0  22   3   21.85    8.48
   0  22   3    7.42   10.57
   0  22   3   11.85    6.96
   0  22   3   18.69   11.58
   1 -23  -3  143.48   16.08
   1 -23  -3  111.85   19.00
   1 -23  -3  142.23   15.52
   1 -23  -3  139.48   17.72
   1 -23  -3  131.57   16.07
   1 -23  -3  129.66   15.53
  -1  23   3  163.52   18.02
  -1  23   3  139.20   21.56
  -1  23   3  132.68   18.87
  -1  23   3  165.21   17.67
  -1  23   3  135.35   21.66
   2 -24  -3  110.34   13.73
   2 -24  -3   88.01   12.87
   2 -24  -3   91.79   13.60
   2 -24  -3  101.69   14.64
   2 -24  -3   96.79   15.41
   2 -24  -3  111.64   13.54
  -2  24   3  112.40   15.93
  -2  24   3  106.37   14.93
  -2  24   3  125.24   19.85
  -2  24   3   89.87   16.24
  -2  24   3  105.70   19.55
   3 -25  -3   58.16   11.16
   3 -25  -3   50.37   11.87
   3 -25  -3   57.56   12.18
   3 -25  -3   64.19   11.37
   3 -25  -3   67.43   12.92
  -3  25   3   71.01   14.18
  -3  25   3   65.18   15.08
  -3  25   3   85.70   18.57
  -3  25   3   83.43   18.32
  -3  25   3   76.79   13.19
  -8 -12  -3   -5.61    9.00
  -8 -12  -3   19.06   11.00
  -8 -12  -3   -9.24   10.18
  -8 -12  -3    8.00    9.56
   8  12   3    3.42   10.88
   8  12   3    0.22    9.35
   8  12   3   -2.10   18.92
   8  12   3   -6.08   14.81
   8  12   3   -0.32    9.66
  -7 -13  -3   28.67   11.38
  -7 -13  -3   30.17    9.36
  -7 -13  -3   37.82   11.28
  -7 -13  -3   15.76    9.83
   7  13   3   32.69   20.98
   7  13   3   23.47   10.55
   7  13   3   34.55    7.85
   7  13   3   47.74   13.88
   7  13   3   32.73   11.29
   7  13   3   34.99   11.24
  -6 -14  -3   18.40    9.29
  -6 -14  -3   21.16   10.83
  -6 -14  -3   29.94    8.25
  -6 -14  -3   10.59    8.25
  -6 -14  -3   38.61   12.53
   6  14   3   29.35   11.43
   6  14   3   11.91    5.72
   6  14   3    5.75    8.00
   6  14   3   27.63    9.19
   6  14   3   20.32   16.78
   6  14   3   -2.39    7.71
   6  14   3   12.63    8.05
  -5 -15  -3   -0.36    7.49
  -5 -15  -3    2.58    8.11
  -5 -15  -3   -6.42    8.98
  -5 -15  -3    6.15   10.26
  -5 -15  -3    6.06    5.74
   5  15   3    3.26    8.52
   5  15   3   -2.93   12.39
   5  15   3    4.98    8.69
   5  15   3    8.98    8.30
   5  15   3  -14.09    6.68
   5  15   3   13.73    7.79
  -4 -16  -3  198.93   23.12
  -4 -16  -3  195.25   22.04
  -4 -16  -3  203.01   23.76
  -4 -16  -3  196.07   24.11
  -4 -16  -3  165.16   26.04
   4  16   3  302.61   35.69
   4  16   3  222.82   24.00
   4  16   3  269.73   25.92
   4  16   3  262.89   24.69
   4  16   3  226.11   27.85
   4  16   3  217.85   36.25
  -3 -17  -3   76.31   14.18
  -3 -17  -3   76.93   14.96
  -3 -17  -3  139.47   19.13
   3  17   3  113.07   22.72
   3  17   3  103.46   20.68
   3  17   3  140.94   17.78
   3  17   3  112.04   16.39
   3  17   3  140.64   19.00
  -2 -18  -3  145.35   18.46
  -2 -18  -3  125.18   16.70
  -2 -18  -3  132.66   17.36
  -2 -18  -3  165.76   17.15
  -2 -18  -3  142.64   18.59
   2  18   3  110.19   17.25
   2  18   3  128.40   18.85
   2  18   3  100.18   16.46
   2  18   3  130.26   23.54
   2  18   3   90.14   19.55
  -1 -19  -3   80.46   12.79
  -1 -19  -3   59.05   10.37
  -1 -19  -3   79.40   11.09
  -1 -19  -3   73.77   10.13
   1  19   3   88.07   13.10
   1  19   3   34.81   14.16
   1  19   3   48.49   12.21
   1  19   3   69.47   11.82
   1  19   3   79.40   17.09
   0 -20  -3    9.48    4.91
   0 -20  -3    2.30    5.40
   0 -20  -3   10.48    5.82
   0 -20  -3    5.65    6.89
   0 -20  -3   24.39    5.70
   0 -20  -3    5.93    5.15
   0  20   3    3.61    8.65
   0  20   3    9.01    9.52
   0  20   3   11.53    7.71
   0  20   3   23.66    7.73
   0  20   3    9.68    7.31
   1 -21  -3   22.52    6.10
   1 -21  -3   37.15    6.84
   1 -21  -3   27.58    6.90
   1 -21  -3   39.88    7.97
   1 -21  -3   23.45    8.05
   1 -21  -3   21.19    8.11
  -1  21   3   18.98   10.61
  -1  21   3   34.08    8.42
  -1  21   3   18.72   10.07
  -1  21   3   34.23    7.91
  -1  21   3   24.66    8.13
  -1  21   3   31.44    4.38
   2 -22  -3    1.32    6.86
   2 -22  -3    1.18   11.24
   2 -22  -3   11.81    6.36
   2 -22  -3   -3.32    4.84
   2 -22  -3   -0.26    5.23
  -2  22   3   16.16    7.46
  -2  22   3    2.42    9.07
  -2  22   3  -10.13   13.73
  -2  22   3    9.77    6.14
  -2  22   3    4.80    2.92
   3 -23  -3  151.24   15.34
   3 -23  -3  112.47   14.28
   3 -23  -3   89.88   15.01
   3 -23  -3  106.91   15.24
   3 -23  -3  123.26   17.22
   3 -23  -3  113.71   15.11
  -3  23   3  139.24   20.99
  -3  23   3  122.99   17.86
  -3  23   3  158.88   17.68
  -3  23   3  118.97   19.32
  -3  23   3  154.36   17.70
   4 -24  -3   25.10    9.06
   4 -24  -3   32.14    9.20
   4 -24  -3   23.76    8.13
   4 -24  -3   28.62    9.67
   4 -24  -3   30.21    9.73
   4 -24  -3   24.81   10.05
  -4  24   3   22.93   10.56
  -4  24   3   17.60   12.47
  -4  24   3   25.98    9.86
  -4  24   3   10.72   10.43
  -9  -9  -3   23.29   12.90
  -9  -9  -3    9.57   11.05
  -9  -9  -3   23.98   12.78
   9   9   3   12.83   17.19
   9   9   3   -6.50   10.13
   9   9   3   12.53   15.23
  -8 -10  -3    3.04   15.79
  -8 -10  -3   15.19    9.22
  -8 -10  -3    0.24    7.80
  -8 -10  -3   -3.46    9.01
   8  10   3   17.99   11.00
   8  10   3    6.78    8.40
   8  10   3   20.31   12.62
   8  10   3    3.29    8.90
   8  10   3  -23.75   15.93
   8  10   3   -5.89   12.09
  -7 -11  -3  137.53   19.34
  -7 -11  -3  130.49   19.39
  -7 -11  -3  168.73   18.68
   7  11   3  168.71   29.68
   7  11   3  154.10   15.27
   7  11   3  145.14   16.34
   7  11   3  106.09   17.45
  -6 -12  -3   44.86    9.40
  -6 -12  -3   41.06   11.57
  -6 -12  -3   25.16    9.69
  -6 -12  -3   30.10   10.15
  -6 -12  -3   28.48    8.35
   6  12   3   51.28   12.03
   6  12   3   45.11    9.48
   6  12   3   49.14   10.96
   6  12   3   41.50    9.44
   6  12   3   29.96   16.95
   6  12   3   22.81    8.16
   6  12   3   44.48    6.94
  -5 -13  -3   14.85    9.45
  -5 -13  -3    6.81    8.51
  -5 -13  -3    2.82    6.63
  -5 -13  -3    9.64    5.84
  -5 -13  -3    2.89    6.69
   5  13   3   14.41   12.25
   5  13   3   12.84    6.55
   5  13   3   31.33    9.04
   5  13   3   16.29    6.87
   5  13   3    5.51    6.07
   5  13   3   15.99    9.03
  -4 -14  -3   12.38    9.33
  -4 -14  -3   15.45    6.45
  -4 -14  -3   24.73    7.81
  -4 -14  -3   26.96    9.21
  -4 -14  -3   17.08    6.83
   4  14   3   46.03   11.75
   4  14   3   18.44    7.17
   4  14   3   23.19    3.56
   4  14   3   16.85   12.49
   4  14   3   18.67   10.50
   4  14   3   15.69    6.40
   4  14   3   18.70    7.07
  -3 -15  -3    4.45    5.01
  -3 -15  -3    6.91    6.73
  -3 -15  -3   -6.38    6.71
  -3 -15  -3   -1.82    5.28
   3  15   3    3.51    6.97
   3  15   3    8.50    7.82
   3  15   3   15.48    7.20
   3  15   3   13.93    6.16
   3  15   3   16.40   10.25
  -2 -16  -3  387.64   37.44
  -2 -16  -3  455.89   38.35
  -2 -16  -3  437.72   36.08
  -2 -16  -3  431.03   37.55
   2  16   3  374.11   38.18
   2  16   3  446.88   40.96
   2  16   3  465.04   45.81
   2  16   3  337.52   40.92
  -1 -17  -3  219.88   23.08
  -1 -17  -3  266.50   21.72
  -1 -17  -3  239.45   21.95
  -1 -17  -3  243.36   22.01
  -1 -17  -3  211.08   20.24
   1  17   3  198.29   27.40
   1  17   3  204.45   22.85
   1  17   3  212.80   26.36
   1  17   3  196.20   23.55
   1  17   3  228.79   22.97
   0 -18  -3    9.68    6.04
   0 -18  -3   13.17    4.67
   0 -18  -3   12.53    5.27
   0 -18  -3   11.22    4.67
   0 -18  -3    9.01    5.50
   0 -18  -3   18.10    5.70
   0  18   3    7.11    8.08
   0  18   3   11.44    2.67
   0  18   3   12.76    9.18
   0  18   3   15.98    6.68
   0  18   3   14.68    6.09
   0  18   3   18.77    6.51
   1 -19  -3   73.73    9.74
   1 -19  -3   82.07   10.26
   1 -19  -3   75.46   10.61
   1 -19  -3   64.01   11.07
   1 -19  -3   80.13   10.46
   1 -19  -3   74.68   10.26
  -1  19   3   86.69   12.99
  -1  19   3   75.04   14.26
  -1  19   3   82.49    8.05
  -1  19   3   97.93   12.29
  -1  19   3   82.68   11.29
  -1  19   3   83.05   15.74
   2 -20  -3   56.79    9.41
   2 -20  -3   59.55    9.54
   2 -20  -3   48.99    8.50
   2 -20  -3   45.69    7.51
   2 -20  -3   48.75    8.17
  -2  20   3   37.82   10.13
  -2  20   3   58.58   13.13
  -2  20   3   54.17    9.70
  -2  20   3   37.48    8.75
  -2  20   3   51.89    6.88
   3 -21  -3   -1.39    6.33
   3 -21  -3   -0.32    6.57
   3 -21  -3   -0.15    6.23
   3 -21  -3    6.41    5.51
  -3  21   3   25.89   13.33
  -3  21   3    2.17    6.19
  -3  21   3   14.65    7.66
  -3  21   3    2.60    4.52
  -3  21   3   -9.70    4.87
   4 -22  -3   88.61   13.46
   4 -22  -3   54.58   10.38
   4 -22  -3   76.68   11.68
   4 -22  -3   76.74   13.38
   4 -22  -3   86.26   12.41
  -4  22   3   58.95   10.43
  -4  22   3   82.22   12.69
  -4  22   3   89.97   13.42
  -4  22   3   83.59   16.32
  -4  22   3   72.89   13.83
  -4  22   3   74.72   14.32
   5 -23  -3    0.22    9.38
   5 -23  -3    1.77    8.13
   5 -23  -3   -9.32    8.06
   5 -23  -3   26.18    8.58
   5 -23  -3   25.03   10.22
   5 -23  -3   10.62    9.67
  -5  23   3    6.01   11.86
  -5  23   3    3.16    9.03
  -5  23   3   10.99   10.87
  -5  23   3    0.59   12.05
  -9  -7  -3    9.23   11.84
  -9  -7  -3   -2.78    9.36
  -9  -7  -3   16.93   11.53
  -9  -7  -3    7.86    9.16
   9   7   3   18.33   10.10
   9   7   3   22.04   12.82
   9   7   3   10.04   10.59
  -8  -8  -3    0.14    8.48
  -8  -8  -3   20.73   10.85
  -8  -8  -3   -5.53    7.80
  -8  -8  -3    3.41    7.95
   8   8   3   -1.52    9.08
   8   8   3   11.91   14.58
   8   8   3   -3.65   12.19
   8   8   3    2.79    9.23
   8   8   3    7.78    7.62
   8   8   3   12.21   12.21
  -7  -9  -3  167.94   20.04
  -7  -9  -3  159.19   21.55
  -7  -9  -3  147.62   20.51
  -7  -9  -3  212.74   20.12
   7   9   3  168.56   16.67
   7   9   3  175.42   20.64
   7   9   3  167.08   21.63
   7   9   3  167.85   30.81
   7   9   3  201.35   20.19
   7   9   3  159.82   27.27
   7   9   3  172.53   23.29
   7   9   3  228.38   27.97
   7   9   3  147.65   16.76
  -6 -10  -3  184.57   17.39
  -6 -10  -3  142.18   16.91
  -6 -10  -3  157.58   19.54
  -6 -10  -3  129.00   17.23
   6  10   3  131.00   26.08
   6  10   3  137.90   14.17
   6  10   3  143.31   17.14
   6  10   3  128.50   16.33
   6  10   3  135.34   16.77
   6  10   3  166.99   21.41
   6  10   3  139.75   16.12
  -5 -11  -3   12.67    6.02
  -5 -11  -3    4.78    7.51
  -5 -11  -3   14.83    7.47
  -5 -11  -3   12.99    5.18
  -5 -11  -3    7.64    5.49
   5  11   3   14.68    7.53
   5  11   3   10.06   10.28
   5  11   3   15.71    5.93
   5  11   3    5.67    5.82
   5  11   3   -0.78    5.44
   5  11   3    6.87    5.24
  -4 -12  -3  169.45   20.87
  -4 -12  -3  179.42   19.79
  -4 -12  -3  176.69   18.95
  -4 -12  -3  175.27   18.48
  -4 -12  -3  165.20   17.77
   4  12   3  181.66   25.41
   4  12   3  187.80   21.71
   4  12   3  181.03   18.65
   4  12   3  170.43   21.02
   4  12   3  191.51   19.43
   4  12   3  185.38   18.65
  -3 -13  -3    3.27    6.82
  -3 -13  -3   17.37    6.82
  -3 -13  -3   15.85    5.79
  -3 -13  -3   12.43    5.60
   3  13   3    3.46    8.23
   3  13   3   34.92    9.27
   3  13   3   19.45    2.72
   3  13   3   15.21    6.19
   3  13   3   12.65    6.71
   3  13   3   15.88    5.69
  -2 -14  -3  121.31   15.98
  -2 -14  -3  122.76   16.48
  -2 -14  -3  163.51   15.10
   2  14   3  197.63   19.47
   2  14   3  182.93   18.10
   2  14   3  164.79   21.68
   2  14   3  183.13   17.86
   2  14   3  202.04   23.92
  -1 -15  -3  185.90   17.35
  -1 -15  -3  182.61   16.12
  -1 -15  -3  188.70   18.47
  -1 -15  -3  190.36   17.45
  -1 -15  -3  210.35   17.17
  -1 -15  -3  175.31   17.00
   1  15   3  128.29   20.64
   1  15   3  157.19   22.59
   1  15   3  130.70   18.04
   1  15   3  127.94   17.28
   0 -16  -3   43.05    5.86
   0 -16  -3   27.69    6.43
   0 -16  -3   32.31    5.98
   0 -16  -3   24.58    5.96
   0 -16  -3   37.98    8.24
   0 -16  -3   36.21    5.81
   0  16   3   34.37    9.97
   0  16   3   25.59    9.53
   0  16   3   28.03    4.14
   0  16   3   31.71    6.88
   0  16   3   23.03    9.09
   0  16   3   34.51    6.79
   1 -17  -3  880.05   73.33
   1 -17  -3  844.19   73.63
   1 -17  -3  912.42   74.55
   1 -17  -3  877.95   74.10
   1 -17  -3  919.79   73.68
   1 -17  -3  970.18   73.69
  -1  17   3  858.03   75.63
  -1  17   3  999.63   74.83
  -1  17   3  812.29   76.69
  -1  17   3  926.26   74.70
  -1  17   3  801.57   77.18
  -1  17   3  901.87   73.03
   2 -18  -3   54.11    8.91
   2 -18  -3   90.59    9.32
   2 -18  -3   74.05    9.09
   2 -18  -3   61.24    9.00
   2 -18  -3   63.36    8.69
   2 -18  -3   51.00    8.98
  -2  18   3   67.20   10.07
  -2  18   3   59.30   12.26
  -2  18   3   56.74   10.67
  -2  18   3   79.75   13.38
  -2  18   3   54.51    9.48
  -2  18   3   75.11    8.79
   3 -19  -3  201.88   18.92
   3 -19  -3  194.15   18.82
   3 -19  -3  183.25   18.91
   3 -19  -3  170.95   18.69
   3 -19  -3  195.82   19.15
   3 -19  -3  184.68   17.94
  -3  19   3  191.34   19.13
  -3  19   3  207.23   21.63
  -3  19   3  166.03   20.36
  -3  19   3  160.64   18.39
  -3  19   3  182.11   19.47
  -3  19   3  199.11   22.76
   4 -20  -3   -0.47    5.88
   4 -20  -3   11.76    7.10
   4 -20  -3    5.54    6.84
   4 -20  -3   15.01    7.39
   4 -20  -3    0.96    6.08
   4 -20  -3   12.40    7.70
  -4  20   3   -3.35    7.16
  -4  20   3    7.76    7.62
  -4  20   3   -1.32   11.41
  -4  20   3    0.07    9.62
  -4  20   3    3.45    6.23
  -4  20   3    5.70    6.46
  -4  20   3   -2.17    6.09
   5 -21  -3    4.59    7.52
   5 -21  -3    2.16    7.43
   5 -21  -3    7.58    7.46
   5 -21  -3    3.72    7.18
   5 -21  -3   -8.52    7.03
  -5  21   3    5.78    7.88
  -5  21   3   -4.02    8.09
  -5  21   3   -2.64    9.88
  -5  21   3   16.37   10.33
  -5  21   3    7.41    7.35
  -5  21   3    4.55    9.18
  -9  -5  -3   46.72   13.79
  -9  -5  -3   47.97   14.03
  -9  -5  -3   38.81   11.57
  -9  -5  -3   45.88   14.36
   9   5   3   69.87   14.73
   9   5   3   42.01   11.68
   9   5   3   31.12   12.22
  -8  -6  -3   -4.64    8.06
  -8  -6  -3   16.48    9.39
  -8  -6  -3    3.27    7.17
  -8  -6  -3   13.08    9.10
  -8  -6  -3    7.77    9.71
   8   6   3   16.96   10.09
   8   6   3   -7.00   12.73
   8   6   3    2.36    7.07
   8   6   3   14.48    8.49
   8   6   3    2.54    4.62
   8   6   3   25.54   12.42
  -7  -7  -3   13.89    6.96
  -7  -7  -3   11.64    7.63
  -7  -7  -3   10.50    7.10
  -7  -7  -3    3.75    7.10
   7   7   3   21.44    7.24
   7   7   3   13.65    6.96
   7   7   3    7.76    6.81
   7   7   3    9.49    7.84
   7   7   3   10.72   11.91
   7   7   3    4.92    9.83
   7   7   3    9.21    4.35
   7   7   3   10.52   10.37
  -6  -8  -3   32.64    9.35
  -6  -8  -3   44.94    8.52
  -6  -8  -3   37.01    8.61
  -6  -8  -3   38.81    8.35
   6   8   3   40.32   10.50
   6   8   3   25.07    6.40
   6   8   3   32.37   12.78
   6   8   3   16.26    7.07
   6   8   3   32.80    5.75
   6   8   3   33.36    7.78
   6   8   3   26.72    7.26
  -5  -9  -3  105.65   12.31
  -5  -9  -3   98.95   13.74
  -5  -9  -3   81.92   13.54
  -5  -9  -3  115.54   11.95
  -5  -9  -3   81.92   12.27
   5   9   3   94.48   12.97
   5   9   3   79.30   12.17
   5   9   3   81.04   11.75
   5   9   3  110.02   15.73
   5   9   3   99.29   12.93
   5   9   3   97.07   19.87
   5   9   3   93.95   10.05
  -4 -10  -3  786.71   70.85
  -4 -10  -3  892.56   70.51
  -4 -10  -3  875.84   71.62
  -4 -10  -3  806.05   70.86
  -4 -10  -3  819.86   72.43
   4  10   3  887.92   71.86
   4  10   3  813.85   70.89
   4  10   3  800.92   77.44
   4  10   3  827.79   69.69
   4  10   3  895.82   73.36
   4  10   3  844.38   70.96
   4  10   3  926.31   72.83
  -3 -11  -3   56.94    9.33
  -3 -11  -3   59.45    9.10
  -3 -11  -3   67.61    9.61
  -3 -11  -3   32.53    9.49
   3  11   3   59.00    9.52
   3  11   3   69.86   11.49
   3  11   3   54.13    8.51
   3  11   3   69.13    6.20
   3  11   3   45.56   13.04
   3  11   3   50.57    8.56
  -2 -12  -3  562.67   43.32
  -2 -12  -3  545.07   43.26
  -2 -12  -3  446.10   44.46
  -2 -12  -3  447.99   45.34
   2  12   3  542.37   45.25
   2  12   3  520.82   46.29
   2  12   3  551.31   45.21
   2  12   3  505.98   49.82
   2  12   3  567.83   47.85
  -1 -13  -3  110.90   13.14
  -1 -13  -3  165.51   15.15
  -1 -13  -3  134.06   13.43
  -1 -13  -3  127.87   13.09
  -1 -13  -3  152.98   12.65
  -1 -13  -3  147.07   11.96
  -1 -13  -3  128.24   13.42
   1  13   3  115.19   18.59
   1  13   3   94.69   13.52
   1  13   3   91.98   14.57
   0 -14  -3   65.28    9.44
   0 -14  -3   75.60    8.45
   0 -14  -3   81.26    8.49
   0 -14  -3   58.18    8.36
   0 -14  -3   81.36    8.65
   0  14   3   78.44    9.89
   0  14   3   75.46   10.14
   0  14   3   75.90    7.31
   0  14   3   80.18   12.78
   0  14   3   43.21   11.70
   0  14   3   62.39   10.41
   1 -15  -3  554.93   45.64
   1 -15  -3  486.28   45.69
   1 -15  -3  547.05   45.51
   1 -15  -3  613.23   45.51
   1 -15  -3  548.29   46.22
   1 -15  -3  554.66   45.21
  -1  15   3  485.53   47.17
  -1  15   3  613.37   46.40
  -1  15   3  490.47   48.61
  -1  15   3  580.72   46.48
  -1  15   3  517.81   48.46
  -1  15   3  530.01   45.35
   2 -16  -3   28.73    5.73
   2 -16  -3   24.03    5.12
   2 -16  -3   17.17    5.10
   2 -16  -3   19.34    5.10
   2 -16  -3   18.89    4.91
   2 -16  -3   28.89    6.12
  -2  16   3   28.46    7.00
  -2  16   3   28.04    7.84
  -2  16   3   11.00    7.08
  -2  16   3   32.60    6.12
  -2  16   3   28.03    8.38
  -2  16   3   17.64    5.38
  -2  16   3   19.44    5.08
   3 -17  -3  207.43   21.52
   3 -17  -3  220.58   21.71
   3 -17  -3  227.35   21.62
   3 -17  -3  236.15   22.39
   3 -17  -3  260.54   22.36
   3 -17  -3  260.31   22.46
  -3  17   3  247.28   24.26
  -3  17   3  254.72   22.60
  -3  17   3  215.39   21.95
  -3  17   3  254.61   22.57
  -3  17   3  207.72   24.46
  -3  17   3  224.68   23.33
   4 -18  -3   32.81    7.43
   4 -18  -3   39.45    8.40
   4 -18  -3   49.66    9.04
   4 -18  -3   37.65    8.53
   4 -18  -3   36.01    7.47
   4 -18  -3   34.83    7.77
  -4  18   3   52.30    9.92
  -4  18   3   27.39    9.76
  -4  18   3   55.32    9.85
  -4  18   3   27.84    8.63
  -4  18   3   33.22    8.09
   5 -19  -3   15.17    6.53
   5 -19  -3   24.50    8.85
   5 -19  -3   21.07    9.85
   5 -19  -3   27.36    8.73
   5 -19  -3   18.73    7.45
   5 -19  -3   23.05    8.33
  -5  19   3   29.49    9.02
  -5  19   3    8.86    7.55
  -5  19   3   19.67    8.93
  -5  19   3   28.86   14.35
  -5  19   3   30.28   10.04
  -5  19   3   18.89    8.77
   6 -20  -3   11.94    9.16
   6 -20  -3    2.95    7.94
   6 -20  -3   12.81    7.85
   6 -20  -3    3.07    7.21
   6 -20  -3   10.11    7.58
  -6  20   3  -18.28    7.53
  -6  20   3    3.30    9.14
  -6  20   3    3.70    8.47
  -6  20   3   11.51    9.85
  -6  20   3   -7.84    9.15
  -9  -3  -3   63.67   15.35
  -9  -3  -3   62.46   13.62
  -9  -3  -3   76.12   13.19
  -9  -3  -3   58.70   14.24
   9   3   3   79.02   14.26
   9   3   3   70.45   12.89
   9   3   3   73.07   13.48
  -8  -4  -3    9.69    7.65
  -8  -4  -3   -0.30    8.73
  -8  -4  -3   -7.63    6.67
  -8  -4  -3   -1.14    9.21
  -8  -4  -3  -13.78    6.04
   8   4   3   -2.49    6.89
   8   4   3   -5.70   10.09
   8   4   3   -1.86    4.20
   8   4   3   -0.52    7.56
   8   4   3    2.38    8.50
  -7  -5  -3  121.40   17.26
  -7  -5  -3  158.27   19.44
  -7  -5  -3  135.25   18.52
  -7  -5  -3  152.68   16.82
   7   5   3  122.92   21.07
   7   5   3  153.07   16.87
   7   5   3  139.77   20.45
   7   5   3  164.95   21.51
   7   5   3  126.11   13.71
   7   5   3  138.53   17.05
   7   5   3  161.26   17.47
  -6  -6  -3    5.26    6.49
  -6  -6  -3    7.38    6.93
  -6  -6  -3    7.20    5.41
   6   6   3    9.56    5.46
   6   6   3   10.66    4.07
   6   6   3   14.54    7.47
   6   6   3    3.54    9.28
   6   6   3   11.74    5.42
   6   6   3    3.37    3.17
   6   6   3   18.59    8.73
   6   6   3    1.33    5.62
   6   6   3    4.34    7.78
  -5  -7  -3   40.19    9.84
  -5  -7  -3   42.31    8.14
  -5  -7  -3   29.36    6.63
  -5  -7  -3   32.02    7.11
   5   7   3   39.06   12.51
   5   7   3   50.25    7.76
   5   7   3   30.74    5.29
   5   7   3   35.84    7.17
   5   7   3   49.23    7.97
  -4  -8  -3   33.20    6.77
  -4  -8  -3   31.01    5.88
  -4  -8  -3   21.23    6.46
  -4  -8  -3   32.05    6.39
  -4  -8  -3   26.41    6.35
   4   8   3   27.56    7.16
   4   8   3   35.78    4.39
   4   8   3   31.31    6.15
   4   8   3   33.95    6.38
   4   8   3   22.44    9.05
   4   8   3   24.71    6.73
   4   8   3   27.21    5.54
   4   8   3   32.78    6.85
  -3  -9  -3   11.19    4.19
  -3  -9  -3   14.09    4.25
  -3  -9  -3   13.48    4.50
  -3  -9  -3    5.63    4.82
   3   9   3   10.98    4.07
   3   9   3   13.99    3.17
   3   9   3   12.22    3.88
   3   9   3   17.28    4.92
   3   9   3    8.49    4.81
   3   9   3   16.98    7.23
   3   9   3   14.46    4.64
  -2 -10  -3 1254.97  100.94
  -2 -10  -3 1195.25  101.19
  -2 -10  -3 1307.17  100.10
  -2 -10  -3 1193.52   99.52
  -2 -10  -3 1263.59   99.38
  -2 -10  -3 1224.51  100.83
   2  10   3 1232.01  102.73
   2  10   3 1236.36  101.04
   2  10   3 1130.80  104.84
   2  10   3 1247.92  100.97
   2  10   3 1245.72  101.97
  -1 -11  -3  512.35   45.72
  -1 -11  -3  607.76   45.02
  -1 -11  -3  615.79   45.03
   1  11   3  577.83   50.06
   1  11   3  537.22   46.31
   1  11   3  509.68   46.80
   1  11   3  486.51   45.94
   1  11   3  459.77   47.62
   0 -12  -3   93.13    8.92
   0 -12  -3   97.98    9.34
   0 -12  -3   89.99    9.89
   0 -12  -3   85.95    9.07
   0 -12  -3   91.99    8.94
   0 -12  -3   83.68    8.49
   0  12   3   60.61   11.80
   0  12   3   88.89    8.34
   0  12   3   66.91   12.50
   0  12   3   81.58    9.61
   0  12   3   60.59   10.43
   1 -13  -3   84.00    9.38
   1 -13  -3   89.94    8.67
   1 -13  -3   93.12    8.63
   1 -13  -3   73.02    8.46
   1 -13  -3   81.05    9.03
   1 -13  -3   75.40    8.74
  -1  13   3   83.12    9.26
  -1  13   3   93.42    9.47
  -1  13   3   77.52   11.85
  -1  13   3   75.97    9.38
  -1  13   3   91.86   12.68
  -1  13   3   63.89   10.10
   2 -14  -3   47.35    6.58
   2 -14  -3   55.37    7.37
   2 -14  -3   57.83    7.03
   2 -14  -3   47.05    6.83
   2 -14  -3   33.43    6.12
   2 -14  -3   50.76    6.90
  -2  14   3   45.46    7.09
  -2  14   3   43.15    6.53
  -2  14   3   53.33    9.00
  -2  14   3   45.02    9.22
  -2  14   3   49.81    7.29
  -2  14   3   43.45    7.51
   3 -15  -3   98.84   10.95
   3 -15  -3  100.80   11.02
   3 -15  -3  105.39   10.86
   3 -15  -3   94.42   11.15
   3 -15  -3   83.93   11.05
   3 -15  -3   95.21   10.45
  -3  15   3   79.58   11.72
  -3  15   3   88.92   12.21
  -3  15   3   88.34   11.42
  -3  15   3   85.41   12.00
  -3  15   3   71.29   12.60
  -3  15   3  111.55   11.62
   4 -16  -3  151.88   17.41
   4 -16  -3  188.85   17.98
   4 -16  -3  166.82   18.41
   4 -16  -3  167.76   17.61
   4 -16  -3  186.27   17.54
  -4  16   3  198.99   19.79
  -4  16   3  198.09   19.37
  -4  16   3  196.87   18.20
  -4  16   3  177.62   19.19
  -4  16   3  164.35   21.00
  -4  16   3  185.94   18.51
  -4  16   3  139.76   20.47
   5 -17  -3    2.82    6.92
   5 -17  -3   12.40    6.96
   5 -17  -3   -0.02    6.47
   5 -17  -3    0.99    5.05
   5 -17  -3    2.90    6.15
   5 -17  -3    0.51    5.34
  -5  17   3   -2.27    6.24
  -5  17   3   -2.24    7.54
  -5  17   3    2.20    5.87
  -5  17   3   10.17    6.65
  -5  17   3    2.43    6.45
   6 -18  -3  228.42   26.37
   6 -18  -3  250.55   24.41
   6 -18  -3  265.56   25.88
   6 -18  -3  240.26   24.21
   6 -18  -3  236.93   24.92
  -6  18   3  236.77   28.71
  -6  18   3  274.50   27.38
  -6  18   3  275.96   28.50
  -6  18   3  256.18   26.40
  -6  18   3  268.66   25.48
   7 -19  -3    0.81   10.15
  -9  -1  -3    4.44   10.66
  -9  -1  -3   -1.01    9.18
  -9  -1  -3    7.16    8.01
  -9  -1  -3    3.28    9.38
   9   1   3    4.99    9.03
   9   1   3  -10.17    7.44
  -8  -2  -3   32.36   15.39
  -8  -2  -3    8.86    8.40
  -8  -2  -3   -6.70    7.53
  -8  -2  -3   -0.60    7.08
   8   2   3  -11.13    7.39
   8   2   3    1.04    4.29
   8   2   3    5.18   10.26
   8   2   3   13.26   10.16
   8   2   3    0.72    7.65
  -7  -3  -3   56.26   12.18
  -7  -3  -3   57.44   12.40
  -7  -3  -3   67.72   10.52
  -7  -3  -3   85.99   11.80
  -7  -3  -3   72.26   12.53
   7   3   3   77.01   11.89
   7   3   3   57.23   12.95
   7   3   3   72.36   11.77
   7   3   3   57.04    7.96
   7   3   3   78.23   12.03
   7   3   3   73.12   13.68
  -6  -4  -3  529.09   47.93
  -6  -4  -3  518.92   48.14
  -6  -4  -3  551.55   48.13
  -6  -4  -3  531.56   46.95
   6   4   3  548.38   47.77
   6   4   3  552.67   45.46
   6   4   3  603.51   50.31
   6   4   3  493.07   53.80
   6   4   3  536.16   47.58
   6   4   3  519.86   47.63
   6   4   3  591.08   51.98
   6   4   3  575.39   49.90
  -5  -5  -3  405.40   36.51
  -5  -5  -3  410.31   35.32
  -5  -5  -3  420.63   36.17
  -5  -5  -3  423.55   36.40
   5   5   3  401.99   34.10
   5   5   3  376.90   35.74
   5   5   3  396.43   36.05
   5   5   3  467.21   42.81
   5   5   3  410.18   35.22
   5   5   3  382.81   37.37
   5   5   3  386.77   35.68
  -4  -6  -3  114.55   13.44
  -4  -6  -3  114.52   13.21
  -4  -6  -3  116.66   12.52
  -4  -6  -3  111.03   12.82
  -4  -6  -3  123.25   13.07
   4   6   3  124.79   14.47
   4   6   3  105.79   17.70
   4   6   3  140.25   10.84
   4   6   3  121.72   13.15
   4   6   3  124.58   13.03
   4   6   3  135.30   13.53
  -3  -7  -3    8.39    3.27
  -3  -7  -3    6.85    3.36
  -3  -7  -3   14.60    3.93
  -3  -7  -3    8.00    4.38
  -3  -7  -3   12.87    3.95
  -3  -7  -3   12.10    3.11
   3   7   3   13.71    6.73
   3   7   3   12.56    3.40
   3   7   3   15.05    4.61
   3   7   3    7.52    4.15
   3   7   3    8.68    3.37
   3   7   3   13.47    3.22
   3   7   3   15.34    4.10
  -2  -8  -3  423.30   36.79
  -2  -8  -3  426.62   36.49
  -2  -8  -3  385.84   37.23
  -2  -8  -3  426.29   36.47
  -2  -8  -3  433.76   35.55
   2   8   3  439.23   35.61
   2   8   3  440.23   37.22
   2   8   3  475.43   38.26
   2   8   3  461.75   35.37
   2   8   3  442.27   36.64
   2   8   3  424.09   36.48
   2   8   3  410.77   39.85
  -1  -9  -3  787.02   62.89
  -1  -9  -3  672.87   63.26
  -1  -9  -3  824.73   63.07
  -1  -9  -3  696.75   62.71
  -1  -9  -3  854.41   63.05
   1   9   3  768.75   65.49
   1   9   3  788.19   63.85
   1   9   3  783.38   62.87
   1   9   3  828.76   64.07
   1   9   3  734.12   64.26
   1   9   3  772.49   66.71
   0 -10  -3   16.19    3.22
   0 -10  -3   13.02    3.13
   0 -10  -3   13.87    3.15
   0 -10  -3   20.20    3.50
   0 -10  -3   11.31    3.35
   0 -10  -3    9.33    2.47
   0 -10  -3   15.37    3.06
   0 -10  -3   16.15    4.17
   0  10   3   11.10    4.27
   0  10   3    9.10    4.65
   0  10   3   17.68    3.10
   0  10   3    8.82    5.26
   0  10   3   12.64    4.04
   0  10   3   11.03    3.62
   1 -11  -3 1060.35   89.01
   1 -11  -3 1018.38   89.92
   1 -11  -3 1068.43   89.18
   1 -11  -3 1133.16   89.37
   1 -11  -3 1230.30   89.39
   1 -11  -3  973.21   89.01
   1 -11  -3 1227.19   89.72
  -1  11   3 1164.46   89.73
  -1  11   3  974.20   89.40
  -1  11   3 1102.85   90.44
  -1  11   3  978.97   90.66
  -1  11   3 1075.52   89.66
  -1  11   3 1240.28   91.47
  -1  11   3 1144.87   91.44
   2 -12  -3   75.21    7.66
   2 -12  -3   61.54    7.73
   2 -12  -3   70.91    7.63
   2 -12  -3   64.23    7.77
   2 -12  -3   72.38    7.42
   2 -12  -3   65.07    7.39
  -2  12   3   64.26    7.73
  -2  12   3   67.49   10.03
  -2  12   3   58.05    8.31
  -2  12   3   67.76    8.11
  -2  12   3   62.33    9.12
  -2  12   3   62.40    8.27
   3 -13  -3  157.65   15.69
   3 -13  -3  175.07   15.74
   3 -13  -3  175.64   15.73
   3 -13  -3  173.24   15.64
   3 -13  -3  145.29   15.49
  -3  13   3  158.28   16.01
  -3  13   3  188.29   16.06
  -3  13   3  166.10   16.42
  -3  13   3  128.42   16.91
   4 -14  -3   38.59    7.36
   4 -14  -3   43.09    7.68
   4 -14  -3   55.53    8.70
   4 -14  -3   52.85    7.73
   4 -14  -3   54.18    8.02
  -4  14   3   35.80    9.24
  -4  14   3   41.28    7.82
  -4  14   3   55.82    8.09
  -4  14   3   35.79    8.16
  -4  14   3   46.93    8.62
  -4  14   3   60.59    9.96
   5 -15  -3   19.22    7.44
   5 -15  -3   26.73    7.05
   5 -15  -3   28.36    6.69
   5 -15  -3   25.13    7.21
   5 -15  -3   21.29    7.03
   5 -15  -3   16.19    5.68
  -5  15   3   24.95    8.07
  -5  15   3   27.63    7.99
  -5  15   3   15.79    8.26
  -5  15   3   23.56    8.07
  -5  15   3   12.07    8.35
   6 -16  -3  150.06   16.77
   6 -16  -3  151.80   17.72
   6 -16  -3  149.78   17.59
   6 -16  -3  106.28   21.63
   6 -16  -3  150.48   17.92
   6 -16  -3  179.03   25.48
  -6  16   3  199.50   23.09
  -6  16   3  173.09   18.36
  -6  16   3  202.62   21.80
  -6  16   3  174.49   18.60
  -6  16   3  165.13   19.70
   7 -17  -3    0.60    8.57
   7 -17  -3    1.05    6.94
   7 -17  -3    0.52    8.98
   7 -17  -3   -5.04    5.98
   7 -17  -3   -8.61    6.61
  -7  17   3  -26.28    9.13
  -7  17   3    3.13    8.38
  -7  17   3   10.85   11.94
  -7  17   3    2.58   11.48
  -7  17   3    3.32    8.74
  -9   1  -3   22.82   11.18
  -9   1  -3    6.79    8.61
  -9   1  -3   -7.57    9.19
  -9   1  -3    0.49   10.74
   9  -1   3    6.02   11.42
   9  -1   3    7.90    7.78
  -8   0  -3    6.48    8.42
  -8   0  -3   -2.95    7.94
  -8   0  -3   -2.23    6.96
   8   0   3    5.00    8.92
   8   0   3    8.68    8.62
   8   0   3   -2.08    7.10
   8   0   3    3.56    4.19
   8   0   3    3.60    8.79
  -7  -1  -3    5.52    7.00
  -7  -1  -3   28.27    7.57
  -7  -1  -3   13.10    5.66
  -7  -1  -3   10.55    7.67
  -7  -1  -3    6.94    8.65
   7   1   3   10.02    3.91
   7   1   3   20.23    8.12
   7   1   3    6.99    7.20
   7   1   3    3.69    6.48
   7   1   3   17.61    8.17
   7   1   3   11.05    7.04
  -6  -2  -3  127.66   16.17
  -6  -2  -3  127.34   16.31
  -6  -2  -3  123.33   17.48
  -6  -2  -3  147.93   15.86
   6   2   3  141.24   16.16
   6   2   3  147.19   16.42
   6   2   3  148.21   19.11
   6   2   3  156.88   13.88
   6   2   3  165.02   19.88
   6   2   3  148.44   18.39
   6   2   3  162.82   16.26
  -5  -3  -3   16.96    5.95
  -5  -3  -3   19.73    6.25
  -5  -3  -3   16.94    4.74
  -5  -3  -3    5.83    5.00
   5   3   3   12.18    5.18
   5   3   3   12.77    6.54
   5   3   3   18.06    6.22
   5   3   3    8.74    4.51
   5   3   3    9.80    4.64
   5   3   3   10.77    5.72
   5   3   3    9.79    3.11
   5   3   3   14.52    8.06
  -4  -4  -3  516.10   42.44
  -4  -4  -3  460.47   42.10
  -4  -4  -3  477.83   41.67
  -4  -4  -3  490.70   42.40
  -4  -4  -3  463.35   41.66
   4   4   3  480.05   41.56
   4   4   3  485.90   42.08
   4   4   3  552.03   44.03
   4   4   3  507.74   42.21
   4   4   3  507.36   42.40
   4   4   3  492.00   42.11
   4   4   3  527.45   47.11
   4   4   3  498.66   40.83
  -3  -5  -3    1.52    2.61
  -3  -5  -3    1.09    1.91
  -3  -5  -3   -0.14    2.04
  -3  -5  -3   -0.79    2.13
  -3  -5  -3    6.10    2.62
  -3  -5  -3    0.21    2.54
   3   5   3    2.87    4.08
   3   5   3    2.86    2.14
   3   5   3    0.69    2.00
   3   5   3   -2.76    2.43
   3   5   3    0.17    2.29
   3   5   3    2.67    1.15
   3   5   3    2.08    3.11
  -2  -6  -3   20.11    3.58
  -2  -6  -3   24.18    3.22
  -2  -6  -3   23.10    5.14
  -2  -6  -3   27.44    3.72
  -2  -6  -3   20.84    3.95
  -2  -6  -3   26.16    4.71
  -2  -6  -3   34.64    4.59
  -2  -6  -3   26.28    3.74
   2   6   3   22.31    3.55
   2   6   3   22.46    4.63
   2   6   3   23.47    4.42
   2   6   3   30.09    3.01
   2   6   3   19.11    3.25
   2   6   3   24.29    3.41
   2   6   3   25.25    6.32
   2   6   3   26.80    3.97
   2   6   3   22.56    3.80
   2   6   3   32.15    3.73
  -1  -7  -3  204.70   18.86
  -1  -7  -3  232.90   18.57
  -1  -7  -3  201.94   18.31
  -1  -7  -3  222.73   18.73
  -1  -7  -3  191.42   18.70
  -1  -7  -3  201.45   18.77
  -1  -7  -3  205.99   19.09
  -1  -7  -3  212.54   19.38
  -1  -7  -3  219.39   20.65
   1   7   3  234.62   19.11
   1   7   3  214.77   19.00
   1   7   3  233.51   17.91
   1   7   3  226.02   18.99
   1   7   3  246.72   20.51
   1   7   3  247.63   18.39
   1   7   3  186.67   18.34
   1   7   3  234.35   18.57
   1   7   3  245.76   18.52
   1   7   3  198.18   20.91
   1   7   3  187.40   19.07
   1   7   3  249.45   18.40
   0  -8  -3   63.72    5.88
   0  -8  -3   69.71    6.12
   0  -8  -3   67.36    5.97
   0  -8  -3   64.02    6.41
   0  -8  -3   62.37    6.29
   0  -8  -3   54.42    6.23
   0  -8  -3   66.03    6.02
   0  -8  -3   72.80    6.02
   0  -8  -3   52.82    5.37
   0   8   3   43.46    5.94
   0   8   3   53.05    6.00
   0   8   3   52.27    5.85
   0   8   3   48.99    6.26
   0   8   3   42.14    6.87
   0   8   3   39.97    7.63
   0   8   3   61.21    6.08
   0   8   3   49.42    6.35
   0   8   3   48.83    5.78
   0   8   3   39.70    7.49
   1  -9  -3 2348.58  184.95
   1  -9  -3 2383.71  184.90
   1  -9  -3 2436.77  185.31
   1  -9  -3 2301.52  184.93
   1  -9  -3 2398.38  185.08
  -1   9   3 2205.27  185.16
  -1   9   3 2048.20  185.65
  -1   9   3 2471.55  186.34
  -1   9   3 1980.63  186.10
  -1   9   3 2341.60  185.28
  -1   9   3 2344.71  185.55
   2 -10  -3   70.40    8.20
   2 -10  -3   76.57    8.37
   2 -10  -3   83.84    8.27
   2 -10  -3   57.85    9.79
   2 -10  -3   68.93    8.26
   2 -10  -3   89.44    8.76
  -2  10   3   83.82   10.64
  -2  10   3  101.59    9.12
  -2  10   3   88.82    8.59
  -2  10   3   85.33    8.81
  -2  10   3  106.94   10.39
   3 -11  -3  184.81   18.40
   3 -11  -3  212.68   18.67
   3 -11  -3  206.94   18.70
   3 -11  -3  189.58   18.56
   3 -11  -3  189.52   18.59
  -3  11   3  227.38   18.93
  -3  11   3  239.08   18.98
  -3  11   3  209.18   18.88
  -3  11   3  215.73   20.19
  -3  11   3  190.34   19.67
   4 -12  -3  220.81   20.14
   4 -12  -3  223.11   20.21
   4 -12  -3  207.24   20.08
   4 -12  -3  203.39   20.22
  -4  12   3  241.34   20.73
  -4  12   3  206.45   20.28
  -4  12   3  228.27   20.95
  -4  12   3  200.99   21.41
  -4  12   3  244.48   21.11
   5 -13  -3   62.15    9.31
   5 -13  -3   60.99    9.76
   5 -13  -3   48.41    9.52
   5 -13  -3   57.76    8.84
   5 -13  -3   67.63    9.53
   5 -13  -3   51.49    8.65
  -5  13   3   64.24   10.30
  -5  13   3   58.44   10.91
  -5  13   3   76.63   10.49
  -5  13   3   59.99   10.23
   6 -14  -3   12.14    5.86
   6 -14  -3   21.06    7.15
   6 -14  -3   12.52    5.42
   6 -14  -3   13.83    7.45
   6 -14  -3    4.50    6.63
  -6  14   3   13.40    7.58
  -6  14   3   13.00    7.50
  -6  14   3    2.76    7.67
  -6  14   3    7.09    8.01
   7 -15  -3   36.82   10.78
   7 -15  -3   23.59    8.04
   7 -15  -3   18.30    6.80
   7 -15  -3   14.82    8.68
   7 -15  -3   22.60    8.80
   7 -15  -3   41.79    9.68
  -7  15   3   41.36   10.35
  -7  15   3   26.68   10.36
  -7  15   3   39.01   11.69
  -7  15   3   31.46   11.97
  -7  15   3   24.61    8.96
  -9   3  -3   89.61   14.59
  -9   3  -3   62.96   14.61
  -9   3  -3   81.97   15.76
  -9   3  -3   43.08   11.74
   9  -3   3   83.04   10.61
   9  -3   3   74.11   12.75
   9  -3   3   74.89   15.75
  -8   2  -3   -6.12    9.42
  -8   2  -3    2.26   11.92
  -8   2  -3   11.61    9.81
  -8   2  -3   -8.39    8.86
   8  -2   3   -6.46    3.98
   8  -2   3  -14.96    7.22
   8  -2   3    3.52    6.79
   8  -2   3    9.71    8.55
   8  -2   3   -3.45    8.62
  -7   1  -3    9.53    8.07
  -7   1  -3   13.70    8.49
  -7   1  -3   14.54    8.68
  -7   1  -3    6.77    6.17
   7  -1   3    5.19    6.63
   7  -1   3   22.61    7.12
   7  -1   3   13.31    7.94
   7  -1   3   19.31    7.59
   7  -1   3   15.63    4.25
   7  -1   3    2.03    6.45
  -6   0  -3    0.46    5.10
  -6   0  -3    3.83    7.09
  -6   0  -3   -5.32    5.39
  -6   0  -3   -6.21    4.06
  -6   0  -3    0.34    3.64
   6   0   3    0.76    2.66
   6   0   3   -3.27    4.31
   6   0   3   -3.20    5.06
   6   0   3   -1.31    4.96
   6   0   3   -2.77    4.10
   6   0   3    2.25    5.20
  -5  -1  -3   29.46    7.36
  -5  -1  -3   22.13    6.44
  -5  -1  -3   20.96    5.56
  -5  -1  -3   21.19    6.35
   5   1   3   25.67    5.92
   5   1   3   36.91    8.22
   5   1   3   25.09    4.15
   5   1   3   23.43    8.16
   5   1   3   19.86    6.42
   5   1   3   15.11    4.84
   5   1   3   22.39    5.70
  -4  -2  -3  781.33   66.08
  -4  -2  -3  745.40   65.60
  -4  -2  -3  822.60   66.25
  -4  -2  -3  827.45   65.64
  -4  -2  -3  783.00   66.00
  -4  -2  -3  741.12   66.04
   4   2   3  801.57   64.62
   4   2   3  911.65   67.61
   4   2   3  783.50   65.65
   4   2   3  799.55   65.90
   4   2   3  751.92   65.76
   4   2   3  758.62   65.89
   4   2   3  743.56   69.78
   4   2   3  841.78   68.77
   4   2   3  841.24   67.52
  -3  -3  -3   22.77    4.16
  -3  -3  -3   13.92    3.57
   3   3   3   14.05    2.97
   3   3   3   13.60    2.96
  -2  -4  -3 1452.97  112.49
  -2  -4  -3 1426.52  112.09
  -2  -4  -3 1264.71  112.03
  -2  -4  -3 1499.99  112.61
  -2  -4  -3 1434.27  113.03
  -2  -4  -3 1332.09  114.04
  -2  -4  -3 1379.30  112.11
  -2  -4  -3 1364.31  112.05
  -2  -4  -3 1330.55  112.20
   2   4   3 1285.33  112.09
   2   4   3 1502.39  113.29
   2   4   3 1329.57  115.55
   2   4   3 1479.38  112.29
   2   4   3 1426.84  112.00
   2   4   3 1314.87  112.14
   2   4   3 1344.39  112.42
   2   4   3 1417.37  111.90
  -1  -5  -3  730.85   60.10
  -1  -5  -3  677.11   60.43
  -1  -5  -3  749.77   60.40
  -1  -5  -3  726.70   60.77
  -1  -5  -3  716.27   60.24
  -1  -5  -3  691.71   60.71
  -1  -5  -3  707.41   61.49
  -1  -5  -3  779.50   60.22
  -1  -5  -3  740.97   60.25
  -1  -5  -3  807.08   60.63
  -1  -5  -3  711.18   60.36
   1   5   3  844.83   59.74
   1   5   3  767.36   60.88
   1   5   3  789.23   60.11
   1   5   3  784.55   60.14
   1   5   3  714.79   60.40
   1   5   3  738.27   62.23
   1   5   3  788.31   60.64
   1   5   3  737.12   60.46
   1   5   3  728.11   61.22
   1   5   3  674.40   60.19
   0  -6  -3  433.72   34.04
   0  -6  -3  427.09   34.27
   0  -6  -3  471.22   34.68
   0  -6  -3  433.20   34.73
   0  -6  -3  430.12   34.55
   0  -6  -3  370.71   34.74
   0  -6  -3  420.81   34.34
   0   6   3  409.92   34.39
   0   6   3  365.94   35.44
   1  -7  -3   -0.67    1.79
   1  -7  -3    3.61    1.88
   1  -7  -3    0.93    1.51
   1  -7  -3   -0.41    2.01
   1  -7  -3    1.47    1.48
   1  -7  -3   -1.11    1.78
   1  -7  -3    2.94    1.62
  -1   7   3    4.01    2.03
  -1   7   3    2.03    1.63
  -1   7   3   -0.77    1.79
  -1   7   3   11.36    2.54
  -1   7   3    3.56    1.62
  -1   7   3    1.94    2.00
  -1   7   3   -0.68    2.47
  -1   7   3    2.82    1.72
  -1   7   3    4.29    1.88
  -1   7   3    3.48    1.79
  -1   7   3    6.18    1.94
   2  -8  -3  109.07   11.20
   2  -8  -3  126.41   11.53
   2  -8  -3  135.23   11.51
   2  -8  -3  106.24   11.79
   2  -8  -3  106.97   12.57
   2  -8  -3  127.56   11.57
   2  -8  -3  122.71   11.36
  -2   8   3  118.95   12.26
  -2   8   3  138.32   11.56
  -2   8   3  131.59   11.71
  -2   8   3  137.86   11.68
   3  -9  -3  287.68   29.93
   3  -9  -3  329.19   29.18
   3  -9  -3  334.12   29.16
   3  -9  -3  342.92   29.09
   3  -9  -3  360.53   29.27
   3  -9  -3  322.23   29.12
  -3   9   3  330.77   29.16
  -3   9   3  355.49   29.29
  -3   9   3  372.70   29.53
  -3   9   3  381.85   29.41
  -3   9   3  344.49   29.92
   4 -10  -3  591.77   49.07
   4 -10  -3  564.35   49.25
   4 -10  -3  541.10   49.14
   4 -10  -3  508.32   49.32
   4 -10  -3  618.08   49.42
   4 -10  -3  601.21   49.15
  -4  10   3  572.06   48.52
  -4  10   3  638.62   49.65
  -4  10   3  602.79   49.44
  -4  10   3  592.86   50.04
  -4  10   3  643.25   49.57
   5 -11  -3  112.54   13.58
   5 -11  -3  107.39   13.38
   5 -11  -3  116.24   12.42
   5 -11  -3  102.98   12.32
   5 -11  -3  121.04   12.46
  -5  11   3  118.65   13.10
  -5  11   3  126.46   14.68
  -5  11   3   99.77   12.83
   6 -12  -3  131.91   16.50
   6 -12  -3  112.43   15.99
   6 -12  -3  134.80   15.90
[truncated: 2,487,195 more chars]
